# Supplementary material for: Physiological and molecular mechanisms of glycine betaine in alleviating Na2SO4 stress in Glycyrrhiza uralensis
Source: Front Plant Sci. 2025 Nov 4;16:1667006. doi: 10.3389/fpls.2025.1667006 (PMC12674169; doi:10.3389/fpls.2025.1667006)
Supplement: Supplementary file 1 [file DataSheet1.xlsx]

## Sheet: Gene FPKM
geneID	CK1	CK2	CK3	E1	E2	E3	F1	F2	F3	H1	H2	H3
Glyur000001s00000003	187.335	165.181	168.654	153.606	159.667	161.956	160.752	174.704	166.809	143.632	158.822	139.296
Glyur000001s00000022	212.004	273.305	284.448	237.95	241.247	238.69	187.954	230.869	243.26	287.113	262.53	289.337
Glyur000001s00000026	158.25	168.569	170.673	96.0438	97.4785	95.9909	42.7343	44.2113	45.9293	140.016	141.886	126.589
Glyur000001s00000028	51.2195	54.1839	64.6084	28.9791	28.4426	27.5339	54.9308	49.1432	48.1932	36.7596	32.5145	37.0732
Glyur000001s00000029	24.1542	20.439	19.9759	23.5897	21.2855	18.1149	31.1512	30.8441	33.1638	23.4591	23.4488	17.7621
Glyur000001s00000050	136.287	144.4	142.857	121.794	116.234	123.895	100.129	102.305	107.632	131.102	126.972	133.557
Glyur000001s00000051	22.5607	21.4668	16.9194	18.6645	18.9503	18.21	24.0528	30.6835	28.2204	17.1863	15.8422	22.9323
Glyur000001s00000053	311.138	309.62	318.448	364.358	369.74	381.937	213.088	210.436	218.048	159.19	177.984	158.821
Glyur000001s00000057	19.801	18.1312	13.0548	15.2037	14.8876	17.3323	15.9264	12.2425	15.9501	12.9369	11.8205	17.0789
Glyur000001s00000059	64.1399	70.2987	76.0238	185.18	173.247	189.07	143.264	149.758	142.566	112.48	109.872	114.703
Glyur000001s00000060	42.4251	44.0207	39.0227	53.115	67.2155	75.4581	42.4318	43.3498	42.6525	29.5798	33.1248	15.6226
Glyur000001s00000061	47.1486	52.8889	48.3361	52.9636	51.2719	51.859	52.6617	50.2303	51.1379	51.3191	52.3715	60.3254
Glyur000001s00000063	24.1802	21.8806	24.4772	27.9354	28.627	27.9936	21.8563	26.0348	24.1441	22.4053	21.7271	19.9456
Glyur000001s00000076	20.9497	18.7144	17.0155	22.4296	19.4175	21.0361	20.3509	20.5886	24.7464	14.4014	12.9291	16.5962
Glyur000001s00000081	12.765	13.0056	16.5876	14.0912	18.2932	14.573	14.9979	15.4163	14.9582	16.588	18.9358	20.0557
Glyur000001s00000082	32.2165	28.4998	26.5488	24.2145	25.438	27.2277	23.8009	23.1085	22.6347	29.307	28.9889	29.4389
Glyur000001s00000083	27.9681	38.1036	35.5026	48.331	39.4208	40.9361	45.0579	49.0924	47.1077	47.5682	47.0752	51.3994
Glyur000001s00000084	28.3717	28.2188	25.6543	17.5862	17.2249	15.8007	28.0577	24.4212	23.2661	12.4328	10.5171	11.7662
Glyur000001s00000091	14.8145	13.9908	16.1096	13.7333	13.8359	12.9474	18.7133	14.387	16.1512	15.2969	18.8061	14.3243
Glyur000001s00000098	14.6595	12.704	13.0257	20.2556	21.3619	16.6044	15.6173	15.7483	18.378	28.1747	25.9791	23.435
Glyur000001s00000102	35.2693	37.6749	35.6809	54.7967	55.194	58.8463	62.3806	63.3251	59.6039	42.2151	45.3872	42.8251
Glyur000001s00000105	39.1903	39.4921	43.9327	51.2293	50.8704	50.3603	48.6737	48.417	46.5552	61.5428	57.072	63.0708
Glyur000001s00000106	55.6183	34.4761	22.9435	28.002	32.2086	25.47	32.2908	25.6609	41.3628	14.3764	44.9423	24.1604
Glyur000001s00000107	23.0668	24.8513	23.3081	32.8918	34.0259	30.1891	23.4954	26.5848	30.8138	29.2311	24.1204	25.3815
Glyur000001s00000108	12.5464	11.8893	13.3396	13.8193	14.1626	15.7746	12.2307	11.1637	10.7386	18.1412	16.5835	18.2067
Glyur000001s00000114	13.9735	13.2928	15.4584	13.7565	14.5908	11.9181	15.263	18.5782	16.8779	19.9981	17.2437	18.2552
Glyur000001s00000123	46.2753	41.5508	41.9415	21.177	20.9016	26.0525	24.7026	25.6058	22.4863	16.3821	16.851	18.9608
Glyur000001s00000135	26.0637	21.2159	23.5306	20.9516	18.5545	20.6976	18.1084	18.0966	16.0032	23.4871	21.7371	24.7402
Glyur000001s00000139	32.6239	30.2701	25.8033	33.2684	28.542	29.1312	44.0865	45.402	41.3422	50.3927	53.0637	55.5702
Glyur000001s00000140	554.983	569.686	564.248	609.244	610.2	615.252	650.073	635.81	645.221	499.355	496.013	505.447
Glyur000001s00000154	55.2846	57.1554	56.7376	115.867	115.029	112.01	72.3894	76.8488	84.375	203.096	207.513	199.52
Glyur000001s00000155	28.098	28.2365	30.6772	36.317	35.5158	36.43	33.4869	33.1702	33.7301	43.0205	39.7219	37.2905
Glyur000001s00000157	41.2734	37.4994	32.7248	34.7778	33.5191	36.4104	39.8252	40.1722	47.1578	51.5894	55.247	48.7307
Glyur000001s00000158	30.2826	28.1466	34.1067	32.4096	36.915	39.2808	28.4286	27.1987	31.9144	31.3023	33.6635	34.7453
Glyur000001s00000159	26.0861	26.4573	32.6266	27.1131	26.8158	27.777	22.7687	19.6043	22.5633	33.164	32.4437	35.1996
Glyur000001s00000160	95.1428	97.3859	92.2924	112.593	109.737	109.674	95.5507	100.329	100.246	105.244	108.726	108.86
Glyur000001s00000165	51.9255	56.2755	52.5047	50.2475	48.0054	46.2838	23.1572	25.7597	28.6036	70.0066	62.9	71.5622
Glyur000001s00000168	57.5942	54.445	56.949	31.4375	28.9969	29.0465	32.3028	33.0004	32.2971	13.324	13.3238	16.5634
Glyur000001s00000169	41.9303	38.6945	40.7797	48.0669	50.0739	47.2657	61.3628	60.5104	59.6312	32.8726	32.3751	34.1286
Glyur000001s00000178	30.6288	33.793	36.808	24.1891	27.0156	26.647	48.1585	51.9391	52.6976	20.3938	20.5465	18.3634
Glyur000001s00000185	94.0681	78.7814	102.579	94.3752	94.3164	88.1023	94.5798	82.7466	92.9529	93.7611	110.997	106.372
Glyur000001s00000186	25.5778	24.5922	25.0338	22.0503	23.7225	21.4672	30.3534	28.9919	28.9698	25.7517	27.3389	27.0757
Glyur000001s00000188	125.76	124.896	122.793	161.389	161.319	160.979	165.694	168.905	167.286	102.895	104.604	102.4
Glyur000001s00000189	24.9982	25.6749	24.7219	15.4833	17.2289	16.2076	20.2742	20.9222	23.8875	22.1219	19.4606	22.9633
Glyur000001s00000200	31.7038	28.2674	26.9231	24.6073	24.6712	24.0083	21.9228	24.8385	25.4945	34.5036	31.1638	27.0801
Glyur000001s00000201	74.2031	72.2444	77.7964	59.7974	60.4147	61.4438	56.485	52.714	58.3051	122.699	127.739	118.57
Glyur000001s00000204	46.9045	56.7974	47.5564	38.1413	35.9424	33.7974	37.7412	31.543	34.3506	42.7024	34.9439	32.3078
Glyur000001s00000207	127.573	128.339	136.895	80.5288	66.8046	75.6917	100.4	91.3516	92.783	219.701	219.9	210.896
Glyur000002s00000211	40.3385	44.4488	41.1338	44.6009	42.0815	42.3711	48.5832	47.6767	48.1032	55.5945	51.9453	46.949
Glyur000002s00000212	436.375	401.772	395.29	547.897	556.714	553.535	449.256	446.331	440.073	520.699	516.296	502.439
Glyur000002s00000214	35.5727	28.6218	33.8437	21.8992	26.5922	17.4656	19.0845	23.3451	19.1112	14.6084	13.6882	10.4285
Glyur000002s00000215	68.8096	56.7994	60.5557	70.9587	75.0714	70.1304	70.119	66.5882	67.8242	67.9014	56.3922	59.5547
Glyur000002s00000217	164.803	189.742	198.948	170.042	162.318	177.907	154.028	138.784	144.159	172.282	221.919	194.335
Glyur000002s00000221	29.9498	37.604	34.7063	28.9305	24.6024	27.9045	28.0937	24.2497	24.13	27.117	26.655	29.8574
Glyur000002s00000223	18.3929	11.8058	11.5914	17.3367	16.9642	18.9311	11.4467	13.1738	11.8557	12.824	15.8916	15.3658
Glyur000002s00000227	12.804	14.8445	15.5539	15.3593	18.2637	19.8026	17.041	17.6461	16.2813	19.2604	20.0305	19.7104
Glyur000002s00000229	31.2385	30.1449	31.9225	35.101	36.9653	36.6727	43.7715	40.5291	45.8656	18.6101	19.7194	22.8899
Glyur000002s00000230	62.5019	49.2816	50.6683	51.7283	54.7568	53.8809	48.2189	44.0212	49.657	49.1985	54.6872	45.3295
Glyur000002s00000239	19.1717	21.4287	20.457	13.0427	10.7667	12.9669	18.1249	22.0954	22.5243	13.4569	11.5665	11.763
Glyur000002s00000242	26.6504	24.9671	27.2115	33.7147	29.6528	29.3313	29.5519	26.5645	29.246	24.1288	20.4305	22.7126
Glyur000002s00000246	49.264	43.5877	44.2234	14.5983	13.4113	15.8432	11.2282	11.6772	11.4848	26.398	27.5156	20.9093
Glyur000002s00000250	17.6382	14.1362	14.8686	11.4764	11.889	11.073	13.6663	11.3052	14.6933	13.0063	12.9458	17.0511
Glyur000002s00000253	21.1742	11.4249	17.476	13.12	13.9373	14.0463	11.0841	10.0567	10.9772	19.0511	13.1501	14.2588
Glyur000002s00000254	49.9061	42.7876	47.9618	41.8564	38.721	41.1929	39.6907	46.4233	42.9146	36.4448	39.3519	36.1888
Glyur000002s00000256	31.5593	27.2134	32.645	22.8321	27.0529	30.2236	26.2598	25.5349	25.8555	34.0738	26.5224	31.4972
Glyur000002s00000257	198.871	218.065	247.592	220.403	227.85	204.651	323.343	332.191	331.332	236.686	240.751	244.653
Glyur000002s00000260	55.9974	45.9306	45.6196	18.342	17.655	16.303	18.1197	23.6242	21.168	24.5703	20.8821	18.2229
Glyur000002s00000274	31.8197	32.3179	29.9492	31.805	33.5416	32.9656	27.1314	27.6159	26.8847	26.2617	26.6967	31.2774
Glyur000002s00000282	46.2093	27.1304	31.8622	31.5624	38.8265	32.8026	34.7165	33.1965	38.6136	32.1881	36.4175	39.2019
Glyur000002s00000283	71.6286	88.9534	89.6448	57.1145	62.0742	65.0334	77.3634	68.8133	63.6089	85.5965	94.8794	78.3195
Glyur000002s00000284	31.6173	31.4886	29.6186	44.7109	46.2411	44.3279	54.9135	56.154	51.3452	19.0596	22.9846	21.5664
Glyur000002s00000285	55.0428	53.0561	54.4532	31.6231	34.3032	34.2763	39.4096	39.9662	39.0394	54.9082	52.6763	56.3407
Glyur000002s00000293	26.5338	26.3675	24.9927	33.9065	32.5312	30.7927	31.0893	31.0955	30.3228	31.3174	25.4466	26.9972
Glyur000002s00000301	27.6353	24.2836	24.974	22.9847	20.4218	23.2411	18.8662	18.2889	19.2241	25.206	21.9284	23.2167
Glyur000002s00000304	81.5888	84.3821	80.1598	75.0553	70.3219	73.4385	74.2115	80.6279	79.758	73.8029	82.4961	66.6975
Glyur000002s00000306	26.6968	34.9477	27.2104	16.2408	19.9329	18.1437	36.5635	31.7731	36.1244	39.6868	36.4188	45.79
Glyur000002s00000311	24.095	25.5309	29.9915	20.3388	18.5287	19.7855	18.6398	22.0091	19.8331	47.5858	46.9903	47.8499
Glyur000002s00000312	967.154	1005.48	1013.63	381.399	387.027	381.509	270.01	275.656	276.618	665.689	672.311	638.667
Glyur000002s00000322	107.8	105.468	104.048	81.5271	80.6704	81.3447	92.3513	95.2935	86.3118	109.261	88.9157	98.38
Glyur000002s00000323	159.595	156.673	146.149	157.631	154.768	163.971	221.576	227.119	221.252	130.448	132.179	134.131
Glyur000002s00000343	26.2101	24.3157	24.1718	25.0522	23.5217	26.0483	23.8021	21.7453	22.4405	22.3419	20.5845	21.2353
Glyur000002s00000350	32.1238	28.7919	27.9277	24.1311	23.1418	25.0896	25.0153	24.6737	25.0099	21.904	24.9727	22.2889
Glyur000002s00000354	22.6495	19.3896	18.3982	16.7306	18.4168	16.8754	17.3088	21.0523	20.1667	18.3957	18.6734	24.4892
Glyur000002s00000356	29.4027	31.1533	28.0728	27.2628	24.8032	25.5957	21.8476	22.5349	23.9433	34.9226	35.9491	31.1792
Glyur000003s00001134	40.0305	43.8687	44.9297	53.6085	54.1684	52.7029	53.6878	54.1687	53.7723	44.6394	43.8092	44.1248
Glyur000003s00001139	28.9748	26.6438	27.3268	30.5706	31.63	26.4269	37.3068	38.964	39.2658	19.01	26.7382	17.3175
Glyur000003s00001140	216.479	233.703	212.456	172.104	175.248	177.311	134.459	131.681	129.426	122.539	133.139	135.441
Glyur000003s00001144	204.665	207.843	207.166	478.882	479.621	488.071	489.157	495.96	494.525	252.789	265.197	263.858
Glyur000003s00001174	23.1157	21.4599	25.875	19.2956	17.5067	16.5169	15.6814	16.0702	16.5295	19.4195	15.0673	15.8547
Glyur000003s00001180	70.1083	70.393	68.7448	92.5262	93.3124	103.912	49.7716	49.2042	56.2812	93.8847	94.6752	91.6494
Glyur000003s00001189	15.1579	18.9128	14.8531	14.9751	14.7455	18.1478	20.2925	19.4357	19.0623	14.9072	15.7474	11.0577
Glyur000003s00001191	22.7185	20.7802	23.7988	12.2783	13.9376	11.1717	13.507	16.4271	14.1964	20.9791	22.3183	18.6809
Glyur000003s00001197	25.8427	15.7616	19.3698	23.1543	19.6732	18.8937	18.6696	21.7703	18.9922	27.8714	21.923	20.9093
Glyur000003s00001198	202.794	185.025	207.289	168.364	162.465	151.87	210.289	216.952	213.271	168.209	171.991	165.51
Glyur000003s00001206	22.8867	20.1352	19.2796	24.4591	26.6575	26.9423	28.8636	31.0134	32.443	10.861	15.4615	11.3785
Glyur000003s00001219	84.0943	75.9961	78.7466	83.4315	76.0498	74.5613	59.858	55.6903	58.5798	106.879	109.887	98.1615
Glyur000003s00001224	29.0639	31.3027	27.8916	26.6828	24.3148	28.3727	34.4269	35.3155	32.9803	30.0136	34.0558	33.5844
Glyur000003s00001226	17.2167	14.0875	18.741	15.8528	15.5599	18.6325	10.081	12.4907	13.6593	21.1715	30.5637	29.4455
Glyur000003s00001228	61.4873	62.8296	51.266	47.1896	46.2017	37.2516	43.3774	48.861	48.6244	73.1277	71.4136	71.607
Glyur000003s00001231	40.4712	35.268	39.4109	130.303	128.102	126.51	105.505	102.227	97.6326	13.2326	15.0154	15.1236
Glyur000003s00001236	20.6988	18.1932	18.3804	22.3591	24.3248	22.4351	26.1099	27.7466	26.6263	19.9078	21.0353	22.325
Glyur000003s00001240	11.4081	12.5359	16.1066	10.6869	10.7238	11.125	10.9674	11.046	10.5278	18.5079	15.2225	16.6584
Glyur000003s00001245	32.5858	27.1859	32.3033	46.5554	50.1253	45.047	42.1457	42.5144	58.8199	11.4358	14.6294	13.3952
Glyur000003s00001247	17.6763	20.1715	20.8945	20.7107	17.0103	21.0484	17.4187	18.3806	20.0274	21.0046	21.7564	23.5418
Glyur000004s00000371	56.9185	56.5089	54.8099	32.6754	28.4755	30.5144	23.8402	26.2876	26.9187	37.2005	34.7944	36.228
Glyur000004s00000373	32.9894	36.9501	32.8699	24.8999	26.2309	27.4877	20.8222	23.274	20.6826	19.6268	19.9444	22.0309
Glyur000004s00000374	254.14	244.552	250.204	186.863	199.192	188.977	153.823	156.097	166.623	226.369	229.136	219.9
Glyur000004s00000375	13.4243	17.9682	13.5832	19.631	22.1941	20.897	16.2636	13.2465	14.3029	19.7223	18.9006	19.139
Glyur000004s00000376	23.6004	24.9654	18.951	22.6306	21.9558	23.5624	23.0062	22.6129	22.4589	24.4847	21.3298	17.2319
Glyur000004s00000378	19.3455	20.5749	18.757	18.1877	19.2964	20.6746	23.9136	22.0637	23.0759	14.3031	14.3764	14.3253
Glyur000004s00000382	59.6407	65.518	71.1074	58.8326	63.9031	63.4355	65.7095	61.876	63.6514	51.52	46.1769	48.8986
Glyur000004s00000387	15.1195	14.6782	25.609	13.7551	14.4538	15.3285	14.0958	12.3241	15.1232	14.8588	18.1091	18.4607
Glyur000004s00000394	18.6677	16.7903	18.0529	14.3037	16.6807	16.1071	16.3619	15.2913	15.4371	13.4727	13.5858	14.9575
Glyur000004s00000397	21.2578	17.2469	15.5388	21.3432	18.0168	18.835	26.2413	28.3517	28.224	15.6672	16.3485	21.367
Glyur000004s00000398	16.7875	13.526	12.39	45.3771	39.757	42.4093	38.6523	40.1503	36.1392	33.3258	26.5384	24.1044
Glyur000004s00000402	42.5438	45.7666	43.2484	52.1808	49.9162	51.1318	45.7305	53.4283	50.46	46.4557	50.4413	53.5696
Glyur000004s00000403	81.7916	66.3379	70.1026	41.3108	42.5039	55.029	103.565	90.1413	94.2153	81.8149	87.2774	90.9201
Glyur000004s00000413	19.8291	22.0567	26.1273	23.7997	22.1093	24.2739	24.6254	23.9565	29.1459	23.6247	22.6537	25.6521
Glyur000004s00000415	19.7613	21.9602	19.5815	22.9622	22.0218	20.8609	20.9866	22.7128	21.1905	26.1918	23.0372	23.2894
Glyur000004s00000428	31.6748	27.9105	26.969	16.9641	16.3951	16.4841	18.9194	17.476	16.6568	25.401	23.1586	26.3449
Glyur000004s00000435	59.6326	50.3657	56.0557	53.3361	53.1254	52.8805	61.497	63.335	61.7585	62.6865	63.2118	58.4103
Glyur000004s00000439	25.8571	30.4695	24.1518	23.0479	23.0283	24.206	23.6664	24.0815	22.1968	23.9046	20.9929	26.8087
Glyur000004s00000445	32.3995	27.2667	28.0884	34.2941	32.4236	32.4638	30.0726	33.6084	32.4748	31.2937	36.4311	29.5339
Glyur000004s00000451	73.4458	74.9358	66.3673	30.9475	31.1935	36.9642	21.5223	24.2551	24.4688	134.283	139.907	140.802
Glyur000004s00000453	149.047	148.346	143.87	154.637	153.399	158.786	70.8581	77.7232	73.1711	101.936	93.9674	96.9115
Glyur000004s00000454	19.1985	26.4175	22.7676	17.5001	22.2115	22.5695	25.2699	27.3715	25.2604	14.4801	22.9158	25.5836
Glyur000004s00000456	29.8217	28.6778	25.5812	16.743	17.2043	14.9014	19.2707	22.2796	22.4378	13.6172	14.0845	14.9549
Glyur000004s00000460	11.6121	17.0947	16.1107	17.5974	18.4897	15.5069	15.1019	17.7354	16.2559	19.7966	20.4725	14.3543
Glyur000004s00000463	22.6518	22.7951	23.5019	16.0589	16.0226	15.1085	15.714	14.883	15.6995	15.833	19.1041	16.7139
Glyur000004s00000464	33.0243	32.8624	32.3602	20.6343	22.1098	22.471	24.8908	24.8349	20.8932	29.4114	25.2173	24.3157
Glyur000004s00000470	71.1971	63.9504	63.3475	48.4939	47.5453	48.1154	77.935	75.0449	76.8236	55.3153	57.0739	59.546
Glyur000004s00000471	20.4047	18.4749	21.0566	17.6835	20.2539	21.2027	18.0191	14.5228	20.1917	50.3723	42.3745	51.6908
Glyur000004s00000473	14.4464	17.392	15.5644	22.9027	20.9751	20.5992	16.5159	15.8543	14.7824	14.9079	16.3509	17.6187
Glyur000004s00000474	24.6836	38.9644	41.9091	16.8245	12.2785	13.7574	16.9927	19.2465	22.59	34.6883	27.8866	31.4344
Glyur000004s00000484	13.9086	12.1136	10.0628	25.0459	22.8608	23.3523	11.9465	11.5517	11.3077	15.6835	17.0958	15.1263
Glyur000004s00000497	48.1663	44.6186	45.53	21.173	19.8525	22.9121	46.9561	47.6258	46.2722	17.7687	20.8344	17.2456
Glyur000004s00000499	751.83	740.328	720.117	605.538	597.928	591.629	484.519	475.4	488.41	670.95	702.566	694.158
Glyur000004s00000500	221.003	232.689	251.032	220.652	220.579	221.906	87.1992	101.377	95.215	126.513	128.118	150.718
Glyur000004s00000505	46.3143	43.5488	43.5895	22.6999	21.6159	21.9246	12.0472	13.6144	13.3244	90.76	91.0206	98.0213
Glyur000004s00000513	36.1842	32.3723	33.7014	34.9899	35.7445	33.8261	32.6001	33.011	34.4543	31.609	31.8432	24.4765
Glyur000005s00000998	41.9648	34.5485	35.7523	27.9895	28.355	26.2449	20.2614	20.3105	20.217	52.4407	50.5562	52.3042
Glyur000005s00001006	16.2858	20.6453	20.438	13.9323	11.7494	15.2978	24.9822	13.6614	13.7656	24.4281	14.926	20.0447
Glyur000005s00001015	20.6661	22.7138	16.515	20.3493	21.539	20.9594	24.6782	21.1705	22.4248	24.3738	24.5896	21.6051
Glyur000005s00001022	74.8228	78.1584	76.0436	59.2607	62.9048	50.9536	51.3865	57.1279	48.1075	74.5659	69.145	69.6432
Glyur000005s00001024	15.4433	20.255	17.2647	14.3025	19.3263	14.8581	17.729	17.0502	17.1369	14.9808	15.285	20.2748
Glyur000005s00001042	22.0386	21.6681	24.7275	22.3557	21.5129	20.2921	23.3696	23.1205	23.0783	21.6519	18.452	21.9174
Glyur000005s00001047	28.8844	26.1269	34.2062	21.9342	24.6471	26.9376	33.8021	28.4156	30.4004	85.853	86.7973	73.2097
Glyur000005s00001054	19.9318	19.1023	19.6204	17.0962	17.4604	19.3424	15.9085	16.1495	16.7147	18.144	16.8866	15.7154
Glyur000005s00001057	156.975	164.078	161.679	240.776	244.493	246.727	265.288	262.617	260.099	97.6417	108.115	105.243
Glyur000005s00001059	11.8271	10.874	11.117	14.9438	16.6079	15.4126	20.8362	19.8396	20.8249	22.2835	19.2907	20.5155
Glyur000005s00001068	20.7122	21.3677	19.5065	22.5153	20.0663	19.8192	19.4322	19.1029	20.6219	35.5915	38.2793	34.7559
Glyur000005s00001070	11.5002	15.1355	16.5436	18.0852	17.6094	17.4155	13.5438	16.5009	13.7088	18.8179	20.0805	19.4595
Glyur000005s00001075	21.7736	20.5646	26.5589	20.0317	21.0486	24.4367	20.7226	21.1123	24.7962	23.0966	23.8047	24.5861
Glyur000005s00001078	28.9412	20.1595	20.1741	23.7787	22.2334	22.3332	19.8223	23.1415	23.6789	12.5982	14.8059	13.6363
Glyur000005s00001079	18.9872	22.0099	20.1835	23.5619	24.555	25.0237	21.7134	20.2199	20.0264	20.2489	22.0265	20.0583
Glyur000005s00001083	16.8378	14.5301	14.8072	13.5929	16.3793	13.6565	16.1027	16.2553	15.6829	24.2696	18.4805	19.5657
Glyur000005s00001084	15.6711	13.6057	17.4289	27.3462	23.9759	25.6455	22.5307	28.9132	24.492	20.8119	17.6322	21.1965
Glyur000005s00001090	27.8402	28.7717	24.1456	27.0201	22.4802	22.2939	32.071	31.4326	31.9314	17.1578	18.504	16.1566
Glyur000005s00001093	17.2084	27.8397	27.0536	35.075	41.2074	38.8892	27.4807	28.7362	28.4525	25.0127	31.1115	25.3994
Glyur000005s00001094	39.5383	44.9962	50.2041	44.2937	48.8229	49.381	36.1224	40.0399	37.3522	46.0236	50.5697	49.2911
Glyur000005s00001104	178.171	184.905	183.827	201.133	199.372	202.399	53.9496	51.927	48.9419	666.049	639.517	655.018
Glyur000005s00001105	18.2733	16.9975	16.4696	25.9255	26.4207	21.4363	30.7488	33.8845	35.4342	24.3043	23.7384	27.6027
Glyur000005s00001115	13.8913	14.2322	12.5903	10.402	13.0541	10.9447	15.0113	15.3207	13.704	12.3695	11.7372	11.8763
Glyur000005s00001117	37.7767	39.0496	39.4748	43.9484	45.0904	43.0573	31.2199	36.1385	31.8109	43.8763	40.9629	36.8444
Glyur000005s00001123	53.9247	50.6545	43.612	59.5889	60.5229	67.0414	58.5528	49.3244	55.2904	62.958	73.8117	53.6006
Glyur000005s00001127	21.6968	23.228	26.1245	28.5213	28.3775	26.4718	29.7345	33.3813	30.6491	22.1242	23.3847	19.0961
Glyur000006s00001609	15.479	18.5998	19.5723	21.7777	23.5319	21.9036	18.6012	17.3655	19.8068	11.9276	14.5344	12.7113
Glyur000006s00001610	57.5175	52.1639	52.3537	42.2157	35.8549	47.7346	34.5004	40.4836	35.1037	82.7274	91.6176	85.6128
Glyur000006s00001611	41.7507	48.3263	50.2929	50.8708	53.4963	53.0769	43.615	42.293	40.7134	60.1422	62.4429	60.5594
Glyur000006s00001615	28.9371	29.8725	33.1509	29.0131	23.7634	27.7659	33.1069	29.3432	30.6922	36.6466	31.7791	26.0548
Glyur000006s00001616	56.9897	47.7768	43.9258	47.3069	48.9789	43.937	42.1775	43.3152	40.6976	45.1884	50.5605	43.4382
Glyur000006s00001622	13.1057	16.1242	15.5663	21.9179	21.0654	20.2751	22.3317	21.4266	21.4811	17.2035	18.0666	13.7563
Glyur000006s00001623	106.902	111.242	106.387	26.9803	27.681	27.0131	96.1523	101.314	96.671	85.2626	81.2757	75.9847
Glyur000006s00001625	74.751	64.9508	70.1699	217.634	235.313	232.147	64.7382	69.7225	64.7408	54.5565	51.8341	52.5911
Glyur000006s00001631	27.3428	25.1675	23.9283	24.4578	25.2279	23.6811	33.8914	30.1998	32.6707	43.0462	42.8694	44.0903
Glyur000006s00001637	21.4262	20.8674	17.3365	22.3666	19.4862	21.3241	24.4407	22.9119	24.5501	16.1384	14.225	16.7287
Glyur000006s00001641	17.2326	14.7498	19.0679	21.2637	21.5974	21.827	23.2813	20.8657	21.3452	27.3611	25.1293	26.0384
Glyur000006s00001643	21.7856	20.3853	23.4571	19.4611	19.0749	18.4014	16.6881	20.0019	20.0519	18.5551	18.0765	17.6912
Glyur000006s00001646	55.5719	62.3293	64.037	77.9022	76.7929	77.876	73.0657	63.4299	68.9777	51.6902	53.5824	51.2447
Glyur000006s00001651	18.8795	33.1666	26.8847	34.495	33.1618	33.2568	25.3733	22.2904	25.3184	13.3346	12.6286	11.0211
Glyur000006s00001655	15.949	18.5775	19.5032	27.9407	25.9969	26.7936	28.1945	29.5556	26.6155	30.3617	31.952	32.5461
Glyur000006s00001657	89.7312	81.9674	81.2941	93.172	94.4687	95.6865	64.9773	67.2247	68.1182	51.7002	52.2517	53.0607
Glyur000006s00001661	16.7289	19.0221	18.6415	25.7991	23.2058	25.0575	16.315	15.6641	15.0901	17.2295	18.3059	15.4181
Glyur000006s00001667	70.0355	75.4934	68.8062	38.9122	43.7759	41.9801	39.556	40.3239	38.8235	49.1405	52.6406	54.5522
Glyur000006s00001668	41.1505	38.4303	39.6242	50.4392	52.5919	51.1435	69.2874	70.8587	67.7396	63.2891	57.9177	63.6316
Glyur000006s00001674	43.8934	42.0387	36.6678	55.3964	51.7912	54.6755	128.366	127.396	127.904	31.8612	27.6085	31.2764
Glyur000006s00001686	22.335	21.8448	19.284	23.6929	23.4302	22.5721	23.1939	23.0295	25.3346	22.751	23.9684	17.7776
Glyur000006s00001687	28.9613	30.0528	30.6257	50.1039	46.5823	49.9815	49.6802	46.7962	37.1399	18.3016	19.8913	23.0631
Glyur000006s00001688	45.4237	47.1127	46.6582	52.2732	51.4633	60.1104	48.3692	46.5436	46.1081	68.6282	69.205	74.5612
Glyur000006s00001696	138.222	140.557	139.393	76.6708	79.5395	77.7681	69.4334	74.9059	74.7301	134.814	130.756	130.867
Glyur000006s00001700	72.9281	61.1789	63.9393	69.244	73.5551	71.1339	50.494	54.8708	52.3181	66.1031	57.3491	51.5358
Glyur000006s00001702	203.813	208.938	208.803	306.809	311.31	295.145	279.379	298.577	314.335	150.901	162.084	152.043
Glyur000006s00001705	59.9191	68.2998	70.8677	46.1348	44.1832	45.751	62.7663	57.4338	66.0651	110.715	104.83	112.361
Glyur000006s00001706	27.0702	26.4955	26.6017	28.5056	23.3915	23.603	24.2153	26.8702	23.0597	27.0093	33.1427	25.4392
Glyur000006s00001707	29.4251	28.702	25.9677	25.3416	26.2929	23.8442	19.9504	26.5001	23.6462	20.4606	23.9389	22.8531
Glyur000006s00001709	16.638	17.6158	18.2184	17.921	19.1299	22.7661	18.5388	23.2836	23.4333	17.4668	17.4229	18.714
Glyur000006s00001714	37.0637	36.5722	32.1445	24.0768	24.0992	22.9784	19.9254	16.357	17.5045	33.6928	32.8479	33.2712
Glyur000006s00001716	26.7397	29.4047	28.4976	47.7863	46.2911	47.2968	44.473	50.5677	44.06	40.8184	43.924	44.9434
Glyur000006s00001718	38.1632	36.1042	37.1401	47.4513	47.8155	46.6436	50.3694	49.6249	54.1185	28.2688	26.387	24.9718
Glyur000007s00002771	25.2532	20.7871	23.5545	32.5098	31.0993	32.9763	25.4412	23.8597	24.1542	27.2019	24.2714	25.6602
Glyur000007s00002776	148.866	152.005	151.5	197.765	196.268	191.772	175.314	184.691	183.698	118.224	124.807	124.709
Glyur000007s00002779	21.7146	20.532	18.5129	20.8836	20.1083	19.0154	17.8633	16.7833	17.4807	21.6431	22.8637	26.6527
Glyur000007s00002794	25.1577	20.931	26.2976	24.0481	24.8609	30.0182	29.824	30.3519	28.9122	22.4932	32.4848	18.783
Glyur000007s00002795	560.128	543.048	589.146	718.598	710.601	710.741	709.663	712.957	705.151	554.324	562.029	535.249
Glyur000007s00002798	43.8679	38.6403	39.3175	34.4734	31.2329	40.6922	26.0115	25.3199	25.2656	24.993	19.9341	21.1041
Glyur000007s00002831	13.4606	14.5639	13.0324	32.946	35.1757	31.863	38.5182	40.1696	43.0699	18.2487	14.9143	17.5095
Glyur000007s00002833	27.2819	26.4586	24.5159	26.9096	25.8221	28.5286	27.958	25.0623	24.4715	22.703	22.7044	19.1861
Glyur000007s00002837	70.9977	49.5482	64.1725	55.1607	60.3334	52.55	64.4686	51.8614	62.1264	51.2382	60.1266	52.4851
Glyur000007s00002852	52.4914	46.4471	51.9022	55.3834	63.3811	49.0397	52.0895	59.7614	64.7206	50.7039	65.8474	62.4391
Glyur000007s00002854	66.8015	58.6833	63.5143	95.5081	94.1189	95.4176	102.332	98.5767	107.478	44.3064	49.6753	47.626
Glyur000007s00002856	25.695	18.4732	22.9335	13.2136	13.0773	12.6862	14.0532	16.5184	13.2967	13.8484	12.2631	14.6819
Glyur000007s00002857	22.545	25.2863	19.675	18.1598	20.1789	23.6474	20.2691	21.3729	21.4952	22.5334	19.4999	24.6844
Glyur000007s00002859	47.7934	48.403	65.6637	34.2824	35.2262	40.039	37.8264	40.8535	36.4732	30.0243	28.6121	24.1853
Glyur000007s00002866	21.4724	19.7385	19.6447	17.7999	18.9097	18.9383	14.7455	14.1507	13.4026	30.4825	29.2197	33.4377
Glyur000007s00002868	42.247	35.2778	44.6097	39.1843	39.9171	41.8836	37.6658	35.8873	39.5769	37.0141	32.2586	38.7357
Glyur000007s00002869	141.533	160.839	166.533	114.894	138.416	136.25	139.375	134.644	153.396	190.813	190.7	164.782
Glyur000007s00002871	194.525	176.075	197.671	123.052	123.49	133.953	107.221	105.067	114.315	184.844	186.242	183.598
Glyur000007s00002872	57.9207	57.6014	48.8443	71.1253	74.4128	72.8795	55.0334	55.4053	51.5012	66.2232	63.8352	66.135
Glyur000007s00002879	25.8501	28.4645	22.7477	27.3941	28.245	32.0106	36.5742	36.3909	30.9219	32.5718	25.172	32.821
Glyur000007s00002883	207.336	209.933	206.28	104.614	95.2404	112.416	204.524	205.26	191.75	102.939	86.7106	102.668
Glyur000007s00002886	24.706	17.9223	21.4358	14.4125	16.5663	15.3348	15.6668	14.1878	14.8684	12.7188	15.2742	13.0299
Glyur000008s00001256	158.845	165.85	166.398	115.05	107.758	113.407	253.276	246.035	251.823	256.98	259.427	257.498
Glyur000008s00001260	13.384	10.9935	13.2611	14.7736	13.3949	15.2762	12.0867	11.4175	12.0194	15.4204	15.2113	15.2845
Glyur000008s00001263	56.9318	55.0528	54.9836	70.4376	70.4276	71.2031	79.8715	72.9211	72.7582	71.7802	72.9238	73.6185
Glyur000008s00001265	46.6168	48.1127	44.4558	45.7344	47.3748	46.4308	48.5669	43.2657	49.4154	58.4342	53.6804	45.0099
Glyur000008s00001267	409.839	419.796	415.795	656.498	632.427	655.629	594.239	599.927	565.425	463.591	454.094	453.39
Glyur000008s00001272	217.915	206.952	209.566	222.976	221.347	224.776	243.773	234.887	243.529	150.058	160.713	156.467
Glyur000008s00001273	74.4586	75.4941	76.0653	69.1692	71.8675	67.631	59.7117	59.2436	53.7645	55.8368	45.7225	47.8071
Glyur000008s00001274	330.289	341.561	330.954	455.194	497.072	501.8	432.399	455.313	465.878	430.056	457.037	450.645
Glyur000008s00001275	17.7094	16.5515	16.6719	20.0015	19.3533	20.7511	11.1579	11.7901	10.6605	19.4731	17.9973	17.1688
Glyur000008s00001280	36.81	41.0263	45.1225	46.9898	54.9914	49.6086	46.4338	49.1042	46.1727	59.4998	61.7433	53.2575
Glyur000008s00001285	42.1448	43.8234	39.4688	61.8106	56.2884	58.607	53.7165	59.9599	55.3264	49.0329	49.9941	56.0645
Glyur000008s00001312	77.2113	87.7756	71.3364	107.336	101.57	98.8693	91.8829	97.4064	97.0972	124.699	109.454	130.871
Glyur000008s00001324	76.2373	73.2126	72.5822	60.0525	59.931	62.0686	71.2688	71.1531	72.9178	56.2784	59.5925	65.7239
Glyur000008s00001328	58.5178	58.9816	52.4141	46.9732	44.725	52.4964	49.748	53.4937	48.7598	36.6833	37.2084	34.5626
Glyur000008s00001329	25.4604	33.1117	28.5569	41.8753	39.6624	46.1362	42.4932	47.2334	45.6138	27.0293	26.8859	33.8897
Glyur000008s00001333	35.848	35.3753	36.1586	21.6483	22.3882	19.9206	16.159	17.4033	17.3179	21.9161	20.6694	28.2079
Glyur000008s00001342	43.1376	35.9429	37.7363	19.1445	21.1856	18.6592	38.4146	38.3026	38.4059	53.2147	43.9225	55.2671
Glyur000008s00001345	863.781	985.281	945.099	906.101	889.025	921.004	1025.73	1025.14	1027.26	490.247	498.672	480.989
Glyur000008s00001346	30.9996	32.0659	36.4874	23.0851	23.8757	22.7324	19.4389	17.3171	19.3538	66.2955	70.5848	65.8133
Glyur000008s00001352	86.8311	88.8496	87.686	74.834	72.4192	78.5636	52.654	52.1642	50.4178	52.7697	50.6282	51.9367
Glyur000008s00001355	43.3	40.0427	38.2268	34.9502	32.5872	30.1746	39.0053	43.5326	39.2451	23.2239	27.978	23.8317
Glyur000008s00001356	48.3813	51.5734	53.0373	46.2338	48.0788	49.1521	38.0739	37.5491	37.8345	34.7785	33.9469	29.2157
Glyur000008s00001357	15.6286	14.2614	17.4942	30.9795	27.1519	30.6381	16.3998	15.3429	16.022	11.7005	17.5426	14.227
Glyur000008s00001368	16.7442	16.6856	16.6928	16.2705	14.9128	15.5113	23.5583	21.9945	22.0123	13.7321	12.1716	15.2641
Glyur000009s00001380	173.838	194.15	188.181	129.472	122.212	126.959	137.077	142.272	132.383	182.519	174.389	175.536
Glyur000009s00001381	44.6594	49.7122	53.0135	31.7554	35.2517	31.1255	21.3443	20.5845	24.3797	33.1676	31.4851	31.0372
Glyur000009s00001383	28.2329	37.0793	30.7205	34.4889	34.2003	35.697	18.1185	15.0572	17.7364	22.5777	20.5634	23.531
Glyur000009s00001390	2115.95	2237.91	2357.64	2479.39	2532.87	2419.35	2449.36	2478.36	2517.26	1836.56	1771.35	1850.31
Glyur000009s00001400	186.152	183.4	190.412	200.569	203.256	199.056	257.315	264.716	263.864	211.302	210.194	209.724
Glyur000009s00001401	168.024	170.053	155.327	178.337	180.596	183.864	206.835	205.795	218.69	186.771	183.628	195.223
Glyur000009s00001405	17.0676	17.9212	23.289	15.943	16.0718	13.0961	23.0152	24.8795	23.2062	14.13	12.5126	10.6037
Glyur000009s00001407	117.015	103.759	105.988	66.3025	63.0992	61.9975	76.5775	107.229	92.9917	56.1364	41.6945	61.2179
Glyur000009s00001411	24.7543	25.8671	26.752	58.9535	57.8463	60.7303	69.044	68.7174	70.0287	31.9951	35.2802	25.8988
Glyur000009s00001424	33.5227	35.5336	34.3222	39.5277	41.5646	40.9684	42.8329	40.0254	41.7402	28.7666	33.6566	35.2447
Glyur000009s00001425	38.8944	43.283	44.3953	66.4589	67.5312	66.3601	63.2998	63.6463	66.6395	48.4383	50.0516	45.8893
Glyur000009s00001429	46.5537	51.8607	49.336	50.0923	48.8531	48.3644	53.5332	53.8915	55.3016	41.4172	42.6461	40.622
Glyur000009s00001434	257.614	345.139	301.619	380.149	369.211	386.798	303.294	317.604	308.341	545.014	589.375	568.003
Glyur000009s00001448	18.2043	17.9408	19.7524	28.3027	28.965	29.2147	25.674	27.534	29.4242	25.5341	25.9134	19.1153
Glyur000009s00001454	19.1691	15.916	17.5988	16.1994	14.4431	13.6003	15.7793	16.8562	17.2088	14.091	17.675	16.4244
Glyur000009s00001457	93.8394	79.2247	86.6339	77.4494	80.0622	86.3745	77.6143	72.0837	77.2774	72.0434	82.7211	97.0234
Glyur000009s00001458	17.3223	13.3236	16.8846	18.6467	18.592	19.1696	11.1679	12.3961	13.521	23.7999	19.3298	19.4691
Glyur000009s00001459	975.322	1048.71	1048.86	1141.85	1162.59	1191.59	691.222	740.584	739.904	1528.91	1547.81	1611.45
Glyur000009s00001463	36.0389	32.016	36.2452	33.2206	33.1844	31.6486	30.38	27.5808	26.9307	31.7571	32.9895	34.4172
Glyur000009s00001467	26.9575	23.7379	21.6897	18.0628	20.3222	16.9577	39.2432	39.132	36.744	17.1837	16.4533	17.4792
Glyur000009s00001481	25.8195	27.4258	37.3744	49.4438	52.0502	52.6231	38.8186	42.128	38.9402	47.8504	50.7856	40.5802
Glyur000009s00001491	52.8441	44.2851	36.6584	50.8359	53.6631	56.801	55.6001	54.4933	64.696	49.8017	49.7617	42.842
Glyur000009s00001492	25.8822	15.5337	17.8668	23.2251	31.3413	29.3664	28.1201	23.2318	22.404	20.8854	26.1695	16.6755
Glyur000009s00001494	24.6023	27.1851	27.7351	35.8651	29.2291	28.7959	36.8261	31.7868	29.8485	32.684	20.1876	27.9048
Glyur000009s00001497	45.4889	48.5479	52.9782	55.2683	62.0815	55.6306	47.485	42.9962	43.3706	14.5004	22.7353	19.6551
Glyur000010s00000879	123.533	134.748	128.833	181.141	182.929	192.422	199.093	195.398	188.042	110.462	101.014	108.948
Glyur000010s00000880	22.316	26.3674	25.3846	30.3879	25.2817	29.0299	27.9381	28.9296	31.1383	24.914	30.5876	30.3332
Glyur000010s00000894	59.2273	64.2435	57.8158	55.9836	50.0906	50.3534	59.6322	58.6531	55.0497	51.7199	47.1942	51.8187
Glyur000010s00000896	74.1331	63.6217	67.1494	76.1221	70.6094	73.8887	70.3378	68.1971	70.8232	70.1534	76.5401	69.7909
Glyur000010s00000899	33.0174	33.2114	30.8117	49.1618	44.552	47.3232	24.9769	21.5387	20.3156	138.801	131.566	138.124
Glyur000010s00000905	61.1839	57.2531	50.1303	65.6661	57.3088	58.6767	48.8354	50.623	47.3605	62.8142	56.2502	59.1474
Glyur000010s00000906	22.2473	26.1614	23.2357	18.9211	16.3044	19.6667	17.3265	18.9347	18.3282	25.4568	31.1337	30.9225
Glyur000010s00000909	29.98	28.5751	30.4217	41.756	44.3663	42.5019	63.5829	60.6653	70.5049	51.8519	41.16	37.3044
Glyur000010s00000912	38.9328	48.6608	45.6236	47.0977	41.8113	46.747	16.8405	14.6473	16.2618	54.8211	60.239	62.3887
Glyur000010s00000915	110.297	108.332	110.964	54.5902	56.7092	55.5654	117.739	118.268	116.59	46.6034	47.4533	57.1291
Glyur000010s00000916	16.8818	12.6427	12.2419	13.6095	10.7411	12.0975	12.9578	11.0707	13.4277	20.23	22.001	15.2706
Glyur000010s00000917	21.5861	17.6849	26.9352	23.4428	23.7236	23.2227	25.9948	21.5005	25.5164	12.2216	14.6247	14.6268
Glyur000010s00000921	16.9252	14.4238	11.8832	19.7982	17.8818	22.0888	14.9363	16.1113	15.824	13.6774	18.0997	13.8519
Glyur000010s00000925	37.9653	32.3488	29.5481	90.9569	86.4352	86.5715	58.9873	62.4272	55.8656	44.8953	38.2929	44.839
Glyur000010s00000930	17.4033	16.3237	18.1468	19.7073	18.2694	19.7726	16.9729	16.589	15.5056	15.1498	17.2787	16.5823
Glyur000010s00000932	30.9503	30.1874	29.6392	25.8195	23.3346	21.9328	22.7408	26.7527	21.772	17.9225	19.9439	22.4769
Glyur000010s00000934	31.0185	28.5935	24.0797	30.7001	28.4917	28.4316	30.1159	30.4725	30.5132	25.3681	22.4724	27.7597
Glyur000010s00000935	13.3572	11.4959	12.015	15.9245	15.9223	15.1251	12.4114	13.0069	13.5909	17.0687	14.9632	12.2057
Glyur000010s00000943	1382.56	1502.53	1534.04	1626.09	1633.91	1659.34	1594.7	1579.99	1599.33	1620.02	1684.1	1645.27
Glyur000010s00000946	41.8228	46.7136	40.592	38.0426	37.8266	39.4085	46.5166	44.9569	45.9898	45.3699	45.2289	46.1172
Glyur000010s00000948	29.1077	25.6659	25.7879	25.1805	24.3673	29.2448	27.5685	31.2848	27.9741	48.3108	36.9762	38.8226
Glyur000010s00000954	93.4876	81.529	97.3371	101.037	101.252	96.4489	84.1619	83.0417	86.968	52.9546	60.6716	47.796
Glyur000010s00000956	49.3037	43.2548	44.3563	33.2438	35.2062	32.6912	32.6647	33.8482	31.7632	44.6346	43.6151	39.594
Glyur000010s00000959	23.5175	24.8926	24.6981	28.0165	28.5772	29.3311	33.1614	34.5859	31.4737	27.1938	30.0504	27.7048
Glyur000010s00000963	106.787	93.7665	97.3371	73.8051	69.6761	72.5484	55.786	56.6074	60.8362	72.6819	90.6782	74.5779
Glyur000010s00000967	20.0855	19.0634	22.7735	37.8161	40.7942	41.9045	33.3762	34.5341	35.9796	25.3157	26.107	25.844
Glyur000010s00000970	21.3744	24.8844	27.4563	23.3251	26.2481	23.8881	28.6784	28.469	30.2376	20.053	17.8632	16.4842
Glyur000010s00000976	21.3459	24.6677	23.3417	19.9629	21.5224	22.5701	17.3787	17.5678	18.1283	25.567	25.3767	26.6196
Glyur000010s00000977	46.0613	43.5684	47.1177	51.3201	54.9207	53.0832	57.7164	53.5283	49.5404	58.1373	63.7935	59.1481
Glyur000010s00000980	134.706	130.103	125.265	124.876	125.934	121.785	128.164	123.979	129.383	130.491	122.184	117.577
Glyur000010s00000982	313.313	288.071	304.173	318.755	326.594	316.365	293.551	294.132	302.201	191.766	183.736	199.48
Glyur000010s00000983	20.3205	26.1374	28.4093	21.6886	20.2956	19.6584	13.3008	14.8751	14.0572	13.7146	15.0647	12.9589
Glyur000010s00000988	25.2304	34.3129	31.708	40.0544	41.8623	40.0469	17.1824	18.1052	18.7111	57.8357	59.6819	58.1253
Glyur000010s00000989	14.5499	16.5352	15.455	15.6073	16.5494	17.2972	13.1413	12.5243	13.6018	13.6544	13.4531	13.4188
Glyur000011s00000629	70.3552	69.6645	67.8708	78.0699	79.1206	82.3423	38.3816	37.2323	39.5857	62.9336	66.3919	71.249
Glyur000011s00000630	150.635	143.24	159.219	151.476	179.145	162.516	156.004	159.718	152.429	267.131	244.405	243.621
Glyur000011s00000634	28.5046	32.2224	28.5885	38.8132	37.7207	39.8209	32.5416	34.4714	32.3387	28.155	26.1855	25.9711
Glyur000011s00000640	29.5638	25.6438	20.8082	22.6097	23.1735	21.9036	21.423	23.5183	22.5444	19.0507	17.0913	17.9939
Glyur000011s00000642	27.4995	30.934	27.8587	22.0335	20.7542	20.8212	23.7375	20.885	22.9418	23.9522	25.7813	29.568
Glyur000011s00000649	29.7573	27.9516	26.6645	26.1091	27.431	29.7665	21.1502	23.5061	24.0325	22.562	22.2841	21.851
Glyur000011s00000655	19.9698	20.7401	21.9469	25.7065	27.7573	26.2689	25.672	23.3644	23.8629	24.4626	26.0182	23.87
Glyur000011s00000658	53.0389	58.0728	46.0577	25.8433	24.9161	20.3593	26.6043	24.529	33.4988	12.4391	13.2705	18.9766
Glyur000011s00000666	618.005	704.16	749.271	504.516	542.884	549.39	635.86	670.975	687.289	962.302	944.578	983.79
Glyur000011s00000667	41.5677	40.4934	40.1387	33.4336	37.7905	38.5814	23.6909	21.3671	22.2718	29.4593	27.7785	27.5437
Glyur000011s00000673	20.5945	18.7751	22.6284	19.4547	19.6959	20.2455	37.2941	43.5003	40.542	12.9684	16.0245	14.5835
Glyur000011s00000674	38.6619	42.7591	44.5379	27.4522	24.8645	24.1937	17.3626	14.8962	13.981	59.2808	61.712	52.0332
Glyur000011s00000678	16.2979	17.7753	17.6182	22.5765	19.358	23.6296	16.0714	15.5416	15.8584	30.04	30.4577	31.9756
Glyur000011s00000691	88.7543	83.0973	85.1341	89.9679	90.6279	93.326	69.7297	75.3798	72.8068	75.0081	79.7684	95.8184
Glyur000011s00000694	113.988	107.451	103.233	110.251	115.974	108.845	118.342	119	118.732	177.38	190.718	197.112
Glyur000011s00000707	66.3123	63.462	64.6508	34.3868	38.7109	37.7222	44.2629	44.2218	43.5628	56.5422	45.121	49.4531
Glyur000011s00000711	34.0573	31.6608	34.9987	17.2372	21.9057	20.5173	25.9116	30.0742	32.7453	42.9853	38.6213	27.6599
Glyur000011s00000712	13.8727	14.2026	11.6509	16.5514	18.3099	19.0851	16.3148	17.4064	13.6106	28.941	28.1595	26.2753
Glyur000011s00000731	18.7837	21.3077	19.5817	19.4175	19.0228	24.6217	19.8858	15.613	16.1915	18.9945	20.0536	23.1128
Glyur000011s00000733	53.3363	54.9477	53.3901	53.7819	48.3458	48.7881	60.4497	59.2504	57.9363	34.884	33.5642	38.7318
Glyur000011s00000735	25.5486	23.4505	25.9628	23.0928	21.1477	24.1743	20.9537	21.9579	21.6929	18.9956	18.8301	16.7378
Glyur000012s00000516	23.0033	22.3037	23.8071	29.7396	31.3145	28.4966	33.9595	28.1455	25.8315	21.3846	21.0395	25.1044
Glyur000012s00000517	66.588	62.8881	63.3747	66.0264	70.2125	64.9956	60.9608	62.8078	62.253	60.9116	64.337	60.0005
Glyur000012s00000519	15.5787	14.273	13.6405	14.0287	12.4267	15.4693	13.1151	12.1848	13.6062	18.598	11.5323	12.8199
Glyur000012s00000523	32.2309	27.9905	31.1465	40.2919	38.9436	39.1933	33.3644	34.2098	32.2277	22.1355	20.2153	19.0238
Glyur000012s00000529	31.0132	35.4382	28.3255	24.9915	24.9838	24.9987	24.6089	28.4031	27.3429	26.2457	22.5168	23.9786
Glyur000012s00000531	10.1616	10.6728	10.2597	15.0681	14.7479	15.3373	10.5719	11.9223	10.6001	10.6639	13.4036	15.0657
Glyur000012s00000534	121.739	120.68	131.742	80.0048	77.6161	80.8119	95.5914	100.376	96.4312	255.53	261.125	258.392
Glyur000012s00000536	59.2171	55.8178	61.8398	67.2467	69.8384	71.3	74.4748	76.4183	82.2444	58.8824	51.4687	55.2553
Glyur000012s00000538	22.2785	22.2384	17.3563	39.9298	36.1161	39.1785	36.3253	36.978	37.739	25.0401	27.4923	32.9602
Glyur000012s00000544	57.1976	52.1629	44.8449	41.9183	39.835	37.7942	21.2207	18.6009	19.3859	21.5436	22.609	24.5641
Glyur000012s00000547	15.9914	20.3699	18.4016	20.2409	17.8476	18.8028	15.1054	20.0936	14.5477	11.6142	10.7778	12.39
Glyur000012s00000550	26.3603	18.902	19.1213	14.2663	12.4581	12.484	15.613	14.3188	13.776	21.377	16.8618	19.0404
Glyur000012s00000559	82.0565	81.6642	77.7959	85.5405	85.4266	78.0691	69.7171	69.9863	77.6038	38.9909	41.4694	43.0323
Glyur000012s00000560	18.1253	20.0282	21.5819	16.4988	17.2219	18.0351	16.7247	14.7869	16.5403	18.2087	16.9345	20.378
Glyur000012s00000564	42.5601	38.2019	40.9706	33.7459	38.8943	36.4062	29.9903	27.6192	26.4279	32.0815	29.5217	34.589
Glyur000012s00000570	28.7218	21.6528	21.3309	39.0609	38.7241	37.9882	20.322	24.5357	19.0959	26.0924	25.7239	34.2636
Glyur000012s00000572	24.6153	30.6883	29.3327	43.0767	44.7246	43.1927	62.5421	61.9729	57.0161	39.7059	38.2065	36.7762
Glyur000012s00000577	19.2671	17.7333	18.1867	24.0509	24.1818	26.7288	24.0094	25.001	25.1409	23.4385	28.4846	29.971
Glyur000012s00000587	10.9824	12.6972	16.4242	13.7706	13.3628	12.9558	12.2385	12.9633	14.661	10.8398	11.9877	12.8721
Glyur000012s00000590	11.9755	11.3777	10.8289	15.1151	14.6864	14.6346	12.108	12.9061	12.5761	15.6068	15.2222	15.3701
Glyur000012s00000594	463.174	471.705	460.088	330.98	335.448	333.159	928.817	910.56	927.417	621.56	633.742	650.534
Glyur000012s00000598	18.5543	17.2572	21.051	13.4838	15.1739	17.9764	17.0219	17.5654	14.9991	16.0077	20.0768	19.47
Glyur000012s00000608	25.499	27.3669	25.2545	38.2489	36.9934	34.1095	28.9296	27.1018	28.9439	33.7215	33.2756	34.9342
Glyur000012s00000619	43.6299	42.7751	43.8148	47.72	56.1839	52.8649	51.488	49.6342	46.4561	48.3586	52.1456	51.4523
Glyur000012s00000620	164.43	175.107	171.784	170.079	170.465	164.499	186.853	175.796	178.771	290.036	275.415	274.917
Glyur000012s00000621	23.1013	18.1566	18.3738	17.5566	20.0351	21.8194	25.4464	23.6134	24.8913	20.9008	22.22	18.537
Glyur000012s00000622	85.6714	78.5116	73.7834	95.0906	93.0621	90.6313	104.662	102.146	102.069	116.656	119.262	133.857
Glyur000013s00003180	137.303	152.668	137.158	109.031	104.904	95.1859	29.0311	24.8349	29.1137	50.4175	48.5172	51.1146
Glyur000013s00003181	73.5261	72.4506	73.3697	117.892	124.156	115.211	117.698	114.787	120.27	63.173	62.3577	66.7639
Glyur000013s00003187	37.7423	39.0539	37.222	21.8323	21.0752	21.7457	20.2603	21.5381	25.706	15.9574	10.7266	10.913
Glyur000013s00003189	49.4097	48.0225	37.5445	35.2207	29.2619	34.1152	18.8873	21.276	30.6748	92.3468	105.158	68.3157
Glyur000013s00003193	32.015	29.6019	24.4916	30.5038	30.5957	28.757	22.6257	24.8891	26.892	29.8852	29.7793	29.3168
Glyur000013s00003196	33.8433	26.7117	28.451	23.9798	26.3891	23.6629	23.2328	25.4235	27.1742	43.2407	36.5961	28.7825
Glyur000013s00003199	18.34	20.3274	17.3053	25.6178	28.4546	26.7022	22.6061	22.3143	23.055	14.1818	14.5914	15.7872
Glyur000013s00003200	72.8173	75.6808	77.4704	84.1276	87.2798	86.3143	112.915	110.808	111.652	101.053	96.8767	95.3825
Glyur000013s00003203	68.7609	46.9137	49.1118	66.9479	65.4451	62.5351	76.6183	77.2734	79.0203	42.043	49.5366	50.2477
Glyur000013s00003209	353.657	383.62	379.298	443.108	443.682	442.834	392.356	383.489	386.836	262.458	273.628	271.072
Glyur000013s00003218	21.8038	27.9934	27.5236	27.19	31.2009	27.615	28.678	28.6966	28.0576	23.2734	20.3371	21.6787
Glyur000013s00003219	107.177	93.5226	101.654	29.9405	29.2467	31.2126	16.9631	12.6322	13.1622	75.257	75.9841	75.3217
Glyur000013s00003230	19.9391	16.9428	14.1309	17.9895	15.1297	15.3397	15.6137	17.6702	17.9441	15.2312	16.085	16.1692
Glyur000013s00003231	27.6429	29.5843	26.9435	32.3731	33.4792	29.4648	29.3864	31.5997	27.8675	59.4544	60.2387	56.6156
Glyur000013s00003240	106.293	88.0488	101.197	64.5007	57.9747	60.1276	57.445	57.1044	69.1323	54.2054	64.576	72.3342
Glyur000013s00003257	29.0371	28.9728	23.6904	38.7029	38.1831	37.699	27.1634	23.9855	21.2086	27.1953	26.5729	28.8345
Glyur000013s00003258	70.7969	80.4093	75.6454	57.037	43.9407	59.5256	47.3515	42.0253	43.1936	74.475	73.6185	67.7548
Glyur000013s00003259	92.4386	98.8278	103.307	114.421	106.242	107.136	144.855	136.123	142.447	125.486	115.755	112.416
Glyur000013s00003261	17.1583	19.6816	17.447	18.5375	16.6749	17.9464	20.772	19.7962	23.765	14.896	12.2655	12.2483
Glyur000013s00003262	15.687	17.9188	16.2221	29.3497	30.0448	25.6523	17.5905	18.7739	17.172	21.3603	19.8542	22.0167
Glyur000013s00003263	21.1729	22.8431	25.8472	30.0815	29.252	32.4821	31.681	28.223	24.2873	19.5797	15.0225	17.3491
Glyur000013s00003269	86.5173	104.178	105.66	119.803	114.575	115.933	125.177	134.243	123.466	93.6126	88.3205	102.363
Glyur000013s00003275	22.1204	20.0963	18.8987	12.8638	14.4949	15.977	15.0172	16.0015	19.2968	20.9571	20.159	18.789
Glyur000013s00003278	14.1272	10.5535	13.5457	12.9211	13.1796	11.6905	18.6498	19.1701	17.9121	11.5477	12.8837	12.22
Glyur000014s00002480	12.1903	13.2456	17.0653	13.8867	13.0269	15.4404	16.8151	17.702	15.6595	29.5118	30.7648	30.7784
Glyur000014s00002481	46.3182	46.5464	53.7652	31.8355	40.0291	28.9396	33.1939	29.2457	38.098	61.1979	98.7754	69.9956
Glyur000014s00002482	49.834	42.6105	59.3224	45.2718	44.5168	41.7708	46.2817	43.6086	34.5037	93.2062	77.172	78.3353
Glyur000014s00002488	37.1871	41.1211	42.0947	48.379	45.8917	46.3999	36.5975	38.4533	36.3107	50.9246	49.5363	47.8708
Glyur000014s00002495	68.8573	67.3009	83.8988	27.1903	25.9373	28.8581	17.4359	15.7852	14.4978	27.5645	26.8713	25.945
Glyur000014s00002497	19.8613	22.1692	15.4387	22.5823	25.7441	19.6054	26.0153	19.4858	26.6422	25.1181	31.557	19.9168
Glyur000014s00002503	15.4405	18.3421	15.4261	14.168	14.8023	12.0759	12.0286	13.2014	11.6365	11.2095	14.1956	12.1179
Glyur000014s00002506	316.326	339.254	330.752	398.034	396.194	395.879	334.651	341.51	343.426	407.582	409.326	413.617
Glyur000014s00002508	26.9986	44.2864	30.087	28.9076	25.7299	23.2393	26.332	24.3083	20.074	17.7718	32.2093	24.5456
Glyur000014s00002511	187.945	201.356	217.919	111.891	108.492	117.981	98.9463	104.765	96.9072	193.866	200.303	199.013
Glyur000014s00002517	45.2231	50.2496	48.7744	51.108	51.0247	51.3634	42.9393	44.6991	44.9718	46.2411	52.8564	47.2574
Glyur000014s00002519	38.5938	39.6612	37.0388	47.6278	47.1231	45.8237	68.3798	67.1765	68.6104	42.5637	48.6793	46.0656
Glyur000014s00002524	19.4363	22.5238	20.0458	19.6632	19.0485	20.9278	14.7839	17.6317	15.984	17.0446	17.8745	19.6885
Glyur000014s00002542	16.0241	14.121	16.2583	15.4018	15.9895	14.8401	17.6243	13.5485	17.4196	19.9548	15.9295	22.2269
Glyur000014s00002546	16.7197	17.6284	14.041	18.388	16.5188	17.6767	15.8192	18.8769	18.8199	12.7958	11.6243	11.7361
Glyur000014s00002548	10.8109	10.6954	12.8991	19.5549	19.9796	18.3065	20.4338	19.6568	22.2316	12.7081	17.4032	18.4736
Glyur000014s00002562	24.3389	29.6531	27.7148	37.7851	33.7997	36.7858	31.7042	33.6825	34.94	33.4045	26.7425	31.4021
Glyur000014s00002568	30.8319	29.3593	26.7883	22.3031	21.4292	19.7118	26.0298	25.5908	24.4755	25.8383	23.5459	22.6481
Glyur000014s00002569	85.299	76.3703	85.7302	80.7488	85.9665	76.0048	53.4125	55.7158	57.8092	64.2509	64.666	61.6244
Glyur000014s00002571	72.4612	74.5606	76.8312	109.577	107.402	109.521	75.184	76.7783	75.2735	74.8579	72.9638	75.0291
Glyur000014s00002577	64.5826	61.602	65.2795	84.3817	83.2674	82.4886	75.6856	88.2409	85.6805	49.2258	52.516	46.2135
Glyur000014s00002579	13.8227	17.0322	18.4706	45.0516	40.991	42.439	25.0595	28.4853	29.1059	23.6986	21.5626	24.0175
Glyur000014s00002580	16.2004	13.6812	12.2485	18.1936	17.6954	15.9026	31.451	29.9538	29.808	38.5673	34.9307	36.4434
Glyur000014s00002589	25.8813	27.2273	34.3374	17.1283	19.4564	21.6937	17.9957	13.2127	18.5177	53.8882	42.876	48.1748
Glyur000015s00000738	65.3278	66.8504	64.9195	64.8363	65.8635	68.1918	39.2926	38.4386	40.8607	121.654	129.134	119.438
Glyur000015s00000744	34.6069	28.7348	24.5952	28.227	32.594	31.1255	39.8537	35.8492	39.7147	34.3472	33.2269	31.071
Glyur000015s00000748	37.7265	38.7854	35.4275	37.4145	39.9566	42.7358	42.0887	43.7239	41.3028	46.3853	45.9557	39.5995
Glyur000015s00000750	36.3014	29.6383	33.5909	28.6298	28.7674	27.9047	36.9352	33.0471	32.6546	32.4127	27.927	32.505
Glyur000015s00000752	28.4379	30.6501	32.7714	30.5309	29.0773	28.8443	25.2157	23.0413	24.2309	41.0992	44.4952	42.6842
Glyur000015s00000757	402.947	510.039	506.339	347.917	343.703	345.767	536.1	525.835	583.489	1697.65	1757.59	1788.55
Glyur000015s00000758	49.065	56.2821	50.6967	78.0718	77.4134	74.4641	60.0093	62.0913	59.8883	55.8831	53.7779	59.1528
Glyur000015s00000761	19.8422	19.766	16.4912	21.6214	26.768	20.9997	42.3969	47.2887	39.893	25.0139	36.2049	42.1588
Glyur000015s00000768	71.7152	66.6607	73.6359	74.1522	79.5916	75.9602	69.636	73.7278	65.9304	69.2819	81.2312	67.4304
Glyur000015s00000770	19.0618	20.5831	15.9435	15.0379	13.5646	12.7364	79.7094	75.6026	80.6529	11.8295	10.0234	11.9265
Glyur000015s00000772	34.3274	29.7034	30.7194	36.7534	34.7729	33.1345	31.1216	30.9716	28.8914	20.9253	23.6735	22.6903
Glyur000015s00000774	39.5572	40.2684	40.1825	48.5441	50.4071	48.5604	38.7673	40.3293	38.673	44.2539	44.4911	41.163
Glyur000015s00000776	53.0538	64.5391	62.3874	73.9153	77.082	73.6593	81.8856	85.159	88.5859	63.0886	67.3057	60.375
Glyur000015s00000778	45.1386	44.0067	53.9421	37.8461	40.5215	38.3259	29.9947	31.915	32.777	37.7172	42.8827	35.686
Glyur000015s00000783	21.0938	21.8515	23.3523	16.4658	17.7181	14.3656	14.3394	14.4007	10.0496	16.2391	16.245	25.4708
Glyur000015s00000785	19.8316	28.0593	26.1301	28.3134	27.37	21.3475	21.3518	19.695	20.1754	36.5588	34.2561	40.9434
Glyur000015s00000793	76.5901	82.5988	78.3055	87.9381	87.007	79.6298	59.7806	60.4727	62.5087	83.0031	80.8196	86.1688
Glyur000015s00000798	179.464	171.278	171.503	164.676	170.944	154.585	153.417	155.651	150.852	218.217	179.684	228.528
Glyur000015s00000799	10.9921	11.8231	11.5927	19.3556	21.9039	20.0608	15.5551	18.0629	17.0355	17.0673	19.3707	19.1811
Glyur000015s00000802	86.4881	75.2451	69.5019	53.4591	54.9081	51.5137	56.9343	64.3809	61.0369	62.6225	62.0362	66.8142
Glyur000015s00000805	32.4506	31.6766	29.3322	40.9075	37.2596	39.6573	39.1037	38.3024	41.0736	35.5225	36.3384	36.7397
Glyur000015s00000808	145.292	126.791	134.282	4149.93	4219.11	4132.11	3599.56	3543.44	3728.03	60.1961	63.3922	62.6008
Glyur000015s00000813	23.403	19.9005	19.8108	14.9101	16.6107	17.4368	19.2648	17.03	13.269	29.8141	26.4261	24.5463
Glyur000015s00000820	93.1158	89.4106	76.8867	43.3386	44.0051	46.7195	66.2142	76.3618	84.6925	94.069	87.701	95.8623
Glyur000015s00000823	88.1151	99.8291	97.9243	102.796	109.406	100.163	107.211	120.38	117.797	101.296	130.191	117.975
Glyur000015s00000828	24.2668	24.4843	29.9119	24.5865	25.6034	28.8787	33.5436	34.3419	32.621	18.483	16.4975	19.8712
Glyur000015s00000830	27.5787	17.5907	18.7049	14.9354	17.6617	11.4434	20.2575	23.4351	25.1522	10.6304	16.4061	14.6118
Glyur000015s00000831	13.6928	14.8045	12.7906	19.2819	18.2413	19.9559	16.4316	16.2232	16.5955	18.0687	18.1463	16.0679
Glyur000015s00000834	48.9441	55.6	51.601	34.4394	41.0347	41.6849	32.7444	35.6346	38.0273	52.7004	41.9243	51.054
Glyur000015s00000850	34.4219	33.9166	34.261	54.9069	57.7379	54.1149	46.1675	47.4149	50.7408	23.6311	14.4681	19.6463
Glyur000015s00000852	21.543	19.6358	20.6093	27.8794	27.3387	27.1546	12.6788	14.5065	13.9752	18.0279	14.685	17.803
Glyur000015s00000859	1524.6	1498.4	1576.88	842.021	826.042	772.526	366.484	460.931	521.103	726.298	1037.35	471.512
Glyur000015s00000863	42.3135	53.3434	45.198	37.04	42.0154	39.4892	58.463	52.4703	49.5913	44.4727	72.7034	69.0599
Glyur000015s00000872	17.9014	14.8582	16.394	19.835	20.4608	19.6868	25.0577	24.6644	23.5394	13.0322	14.9111	16.1481
Glyur000015s00000875	43.275	39.2444	42.4612	39.1344	37.2329	37.1544	35.0167	36.7719	39.8946	54.0113	51.5434	48.2342
Glyur000015s00000878	210.801	210.959	207.162	215.368	215.307	218.411	252.355	256.057	249.78	204.846	209.331	204.478
Glyur000016s00003004	34.9304	29.4077	30.7304	29.754	35.162	33.7711	31.1234	36.4094	32.7944	38.5288	41.0624	31.9942
Glyur000016s00003013	65.6514	75.3155	67.9216	103.935	101.13	92.0197	77.0053	83.1901	84.4859	57.1792	70.4869	65.1901
Glyur000016s00003028	26.4363	24.2832	24.6674	31.5648	33.1445	30.3821	28.8175	26.4419	25.5163	29.5397	29.2483	27.9261
Glyur000016s00003033	138.967	146.09	143.618	213.216	220.461	214.859	286.288	299.685	285.726	94.7417	90.6236	72.4543
Glyur000016s00003034	123.875	130.089	141.167	116.528	108.778	128.575	127.271	113.023	116.822	141.071	150.521	161.264
Glyur000016s00003035	24.4208	22.166	21.6427	18.0582	17.5824	16.9419	20.7693	21.9465	17.4008	14.3627	14.0972	14.9215
Glyur000016s00003036	30.382	28.5981	24.1111	20.3088	18.9824	19.021	13.5052	16.485	16.4405	15.6258	16.7245	12.7417
Glyur000016s00003041	295.661	301.393	313.841	260.745	271.618	270.087	278.902	286.083	289.888	229.337	229.808	222.365
Glyur000016s00003043	47.8327	43.9767	43.0216	57.8755	53.2172	52.9447	56.7081	60.7092	56.9018	39.9588	43.1573	40.4431
Glyur000016s00003046	115.862	108.473	116.379	34.4239	36.5107	33.3156	32.9724	26.3439	27.9433	123.545	117.671	121.751
Glyur000016s00003050	105.637	99.0069	107.746	24.2595	28.109	26.1153	47.4549	42.3937	44.5564	55.1831	54.9445	54.0376
Glyur000016s00003054	25.8843	26.8061	24.7385	45.3072	49.3339	47.1543	42.9538	36.8134	36.3098	22.1745	22.0585	27.6827
Glyur000016s00003055	21.6019	27.7879	26.1259	27.2277	27.5897	25.6284	24.4285	25.5418	25.7388	22.2288	20.1513	20.5592
Glyur000016s00003060	36.615	35.9297	36.469	21.3715	19.4616	21.416	27.1638	32.7304	31.0122	47.481	45.7973	40.0524
Glyur000016s00003072	267.21	254.482	252.172	279.885	279.845	293.383	245.018	245.381	251.879	200.5	218.936	228.297
Glyur000016s00003086	59.6249	43.9231	45.5461	184.825	178.959	184.886	70.4961	72.4631	67.2158	62.0945	53.8973	60.8689
Glyur000016s00003094	54.4398	47.6942	51.4886	48.1714	49.842	49.9132	60.1798	61.967	62.4886	70.7695	70.2313	70.7911
Glyur000016s00003096	18.6701	18.9209	18.9052	13.8	13.5589	14.8749	18.3078	16.8086	16.7534	16.6274	18.1221	18.8465
Glyur000016s00003098	13.8113	12.7039	14.3329	12.9514	16.3042	14.1839	17.9201	16.4246	19.3068	13.0476	10.7734	10.7746
Glyur000017s00002379	222.755	248.008	243.779	529.051	497.218	533.151	370.378	387.081	363.186	566.656	536.606	535.572
Glyur000017s00002383	30.4531	30.6855	29.9337	29.7914	33.2799	29.2366	32.2358	30.3768	33.9743	23.8517	22.2227	22.9664
Glyur000017s00002384	35.0308	39.4084	38.6849	26.9291	26.0983	27.8495	34.7961	36.6875	38.4507	94.2256	93.817	92.7493
Glyur000017s00002385	70.3428	75.322	63.0652	71.4428	67.0578	69.8177	69.1814	67.2375	65.0641	55.5062	52.8489	66.3442
Glyur000017s00002386	16.3425	19.2621	15.8169	17.7223	23.726	17.9036	31.6408	29.0805	31.6254	14.1422	10.7441	12.8453
Glyur000017s00002388	19.4878	25.1701	22.9167	17.3889	14.2816	12.3552	12.8054	14.2728	11.9039	50.3821	43.7374	44.1578
Glyur000017s00002390	64.5449	63.3938	66.7921	59.7675	61.7169	61.1609	44.0831	44.1146	46.0285	80.1986	84.2085	80.5239
Glyur000017s00002394	23.556	15.039	16.3012	18.6797	14.9497	17.8433	13.6123	12.9158	12.7098	28.5896	26.8648	30.2732
Glyur000017s00002398	48.8639	50.2423	48.0811	42.4685	42.4039	38.7603	54.2874	54.2558	55.0368	77.1874	72.0198	71.8348
Glyur000017s00002403	18.0372	20.5694	18.2071	19.3061	17.15	20.4813	18.2878	18.1615	17.0601	20.9121	24.8321	22.5607
Glyur000017s00002408	14.3192	11.1741	14.4685	19.5862	16.7617	17.4497	19.8235	20.7508	21.0585	17.636	19.8548	22.1094
Glyur000017s00002409	14.1596	13.2015	11.7568	23.5635	19.4924	20.2755	22.718	23.276	23.4445	19.4364	20.8353	14.72
Glyur000017s00002412	12.5568	15.2666	17.3102	21.2932	25.0236	23.8449	15.7255	13.4641	17.4311	15.8877	19.4888	17.5669
Glyur000017s00002413	90.1614	85.1658	97.1935	61.9372	64.5166	62.8005	49.5296	55.1603	47.9009	70.2014	71.3639	73.3624
Glyur000017s00002414	20.4986	19.5912	18.7071	34.9341	34.8717	36.4268	23.7083	27.7157	25.1241	36.3061	29.915	35.898
Glyur000017s00002417	33.8075	33.1914	30.2456	22.3941	21.0202	19.5125	25.3993	25.4553	25.1838	30.6908	28.8325	29.5683
Glyur000017s00002419	24.4507	21.677	28.9166	26.9246	25.6325	30.8213	30.9948	34.7094	32.9904	28.9414	28.7488	27.3554
Glyur000017s00002425	5256.76	5547.27	5556.55	6639.08	6665.47	6797.98	5586.7	5571.91	5337.44	6287.81	6455.98	6244.11
Glyur000017s00002426	26.4332	22.0133	26.4426	22.5122	23.3968	18.9726	23.1037	22.3935	22.9793	18.1236	20.9547	17.8129
Glyur000017s00002429	21.5831	17.6144	17.8814	24.6882	27.5784	26.6998	26.0339	24.1942	25.7478	26.733	29.2027	29.134
Glyur000017s00002430	79.6056	90.5381	87.1371	73.1794	63.0558	76.6743	66.0067	66.6984	62.319	84.7493	88.2888	79.3836
Glyur000017s00002431	15.1465	13.7943	11.8121	17.731	19.3044	16.4157	15.063	14.7768	14.1626	19.4042	19.9902	23.0064
Glyur000017s00002435	66.0565	76.9509	73.2093	44.6464	46.7613	47.5682	131.729	133.034	123.685	84.4364	76.7566	71.9196
Glyur000017s00002438	48.3763	51.8375	52.0137	55.4545	59.9924	69.385	39.7986	39.8145	37.874	61.86	63.6343	63.6841
Glyur000017s00002439	132.852	141.095	144.958	134.591	132.27	129.93	111.324	108.365	104.819	276.046	260.655	272.616
Glyur000017s00002440	43.31	41.7001	42.7135	39.9478	33.8998	33.4581	36.1174	40.5621	39.6929	37.8825	36.0867	30.9209
Glyur000017s00002443	17.5736	18.3527	17.3943	19.838	19.1811	20.4553	31.2469	34.5614	29.1446	29.306	22.8082	25.4047
Glyur000017s00002445	37.7821	41.5367	45.5438	42.4529	41.756	41.7966	41.9697	42.5886	46.1763	50.9914	43.9706	41.8924
Glyur000017s00002446	51.6678	58.3558	52.8674	44.0603	47.0379	39.9676	39.8228	36.0175	48.1349	69.6804	85.4705	71.4016
Glyur000017s00002467	40.3508	42.2464	43.2748	49.7378	47.8358	44.999	48.8141	49.0158	49.0782	72.3918	69.168	68.4579
Glyur000017s00002470	13.7445	14.8811	13.8058	16.396	16.103	17.2201	20.204	18.7317	19.816	20.8782	23.1055	20.5555
Glyur000017s00002471	21.3092	22.1501	21.3324	15.1987	17.7543	17.2034	15.453	18.6595	19.3295	18.1011	21.4221	21.4001
Glyur000018s00003676	46.5132	44.2304	43.9273	148.685	137.52	143.758	90.5068	89.1023	94.5791	44.9571	45.218	44.7525
Glyur000018s00003681	55.325	50.9365	53.4146	98.353	120.991	109.32	89.8476	87.5448	81.7704	48.2798	48.1986	43.845
Glyur000018s00003690	184.645	162.552	183.267	137.652	136.43	133.551	157.64	154.067	152.299	129.211	141.693	146.571
Glyur000018s00003692	23.0223	18.9855	21.8382	44.3301	39.6922	43.3476	29.548	27.8074	28.1125	63.7324	53.0745	63.0338
Glyur000018s00003695	24.735	21.9682	22.4423	23.4501	24.3045	24.3437	18.185	18.63	15.851	19.3281	21.1497	23.1652
Glyur000018s00003703	16.7677	16.5299	23.921	25.3899	20.0679	25.5985	34.4175	36.1102	36.0772	31.2775	35.0829	33.653
Glyur000018s00003706	13.0306	27.0413	15.2543	25.4741	17.4413	21.6668	50.859	54.5653	59.221	16.25	10.3355	19.5188
Glyur000018s00003709	19.436	16.1458	14.7546	13.5665	15.937	14.9725	18.2242	17.8049	18.069	17.2295	17.4946	17.5852
Glyur000018s00003714	21.4078	16.8525	11.3528	12.5977	12.6931	10.9462	13.5744	15.2478	12.7991	16.6495	17.7744	14.7516
Glyur000018s00003723	15.1043	13.9779	18.6633	13.1638	13.2158	14.876	13.4071	16.7898	14.1789	17.3763	20.2426	12.7548
Glyur000018s00003737	26.7596	26.7578	23.3301	37.2099	35.1405	35.4526	31.2245	34.0007	33.1993	33.1104	34.9509	33.4345
Glyur000018s00003754	20.768	18.3777	19.1048	24.1749	21.9564	24.6068	22.8398	23.0341	19.95	22.3108	23.8642	27.4321
Glyur000019s00002088	60.6116	60.3102	64.9721	36.2609	36.1007	36.5771	70.016	72.0712	78.7221	79.6021	83.2011	98.8806
Glyur000019s00002093	24.613	24.2771	22.2603	44.4333	42.5744	45.3114	48.9317	50.9179	51.6692	15.4061	21.0617	17.6972
Glyur000019s00002096	116.435	137.619	123.555	65.7481	72.4197	70.6405	58.6424	59.8511	73.7286	194.448	213.623	217.716
Glyur000019s00002100	118.419	95.0268	108.232	67.2408	76.3621	70.272	84.1776	85.0449	96.3049	72.6402	72.2867	77.5675
Glyur000019s00002114	31.7444	27.076	30.2808	34.5092	35.0823	36.0053	33.4812	40.1333	39.3453	30.096	31.514	32.0633
Glyur000019s00002119	29.0238	25.4307	27.7617	31.1658	28.0664	33.4372	33.632	30.8899	30.1778	37.0847	34.8231	35.4666
Glyur000019s00002123	15.7071	15.2229	15.4284	15.2706	14.7232	15.9691	14.8689	15.7968	15.469	13.4664	13.7469	14.5987
Glyur000019s00002141	30.1896	22.2394	27.2804	23.7831	21.8332	23.6028	23.65	20.1809	22.3212	28.3169	27.3326	23.3262
Glyur000019s00002142	19.4158	20.479	22.9445	30.1	29.0345	25.4595	24.6598	23.4198	20.2446	27.0231	24.2159	20.4382
Glyur000019s00002171	22.498	21.889	22.5672	22.2141	22.1165	22.3116	26.0869	24.2308	25.8027	22.0545	22.2984	18.7792
Glyur000019s00002179	133.197	130.357	123.216	91.0502	99.3069	100.596	96.1542	87.5161	106.3	132.637	134.875	128.986
Glyur000019s00002188	19.5406	22.5037	16.5743	13.8267	12.4499	12.6178	15.1355	15.089	14.9568	17.5802	13.7243	16.29
Glyur000020s00001732	42.1864	33.3489	37.8927	37.2636	40.3387	37.0313	35.1491	34.7934	34.8303	45.2159	41.5993	45.3825
Glyur000020s00001735	85.7439	95.0576	92.5042	81.4413	80.174	81.7397	27.6607	28.5775	25.1772	156.71	149.181	144.816
Glyur000020s00001739	104.518	91.3982	91.2289	74.778	75.2097	78.4159	75.3105	74.284	82.1006	110.185	118.617	119.666
Glyur000020s00001750	22.8169	20.2143	19.9294	17.8238	20.3194	18.1984	20.8099	21.6489	21.9079	27.2384	28.6017	23.8693
Glyur000020s00001752	33.0967	35.9147	32.8072	31.471	37.7325	32.6462	36.6682	31.3937	37.4796	21.5035	24.0182	18.6698
Glyur000020s00001753	14.6032	18.2081	19.8199	24.1105	23.4623	23.0905	23.0803	24.0579	23.5767	16.9946	17.2957	15.8702
Glyur000020s00001754	27.1156	24.1339	21.8092	21.8565	21.997	22.2765	22.6396	24.1978	21.552	19.5648	18.2632	19.5071
Glyur000020s00001757	208.333	216.632	218.801	143.237	138.032	134.538	149.804	144.807	166.004	229.607	238.684	231.687
Glyur000020s00001758	24.1992	17.4964	19.1191	22.962	21.8825	16.3606	18.0477	19.5955	19.4335	33.2724	22.3459	31.9255
Glyur000020s00001759	29.2243	28.7795	29.2901	41.2806	41.0673	40.2967	31.0853	31.4858	29.8813	50.4992	48.5224	46.9923
Glyur000020s00001762	20.3429	18.2698	18.598	18.8194	19.5354	20.2198	18.9608	18.8669	17.8899	15.4913	13.7237	11.2973
Glyur000020s00001765	15.6935	15.9124	16.0491	14.1472	14.3555	15.8698	22.2285	21.5883	23.0598	28.2666	24.4213	26.9931
Glyur000020s00001776	83.5921	75.2045	75.7698	56.5282	53.9098	46.6806	67.9053	60.546	63.9053	53.4224	61.4682	52.1918
Glyur000020s00001778	37.0753	35.7899	30.4652	28.2976	23.9705	24.9462	24.8264	21.7107	24.1706	52.4208	50.5163	47.8988
Glyur000020s00001779	17.7146	20.1621	17.1783	22.3451	22.5592	20.7024	23.1298	22.8717	24.4712	17.672	19.0602	17.8956
Glyur000020s00001787	15.6033	14.0712	12.4243	17.7401	16.0094	16.2007	15.052	16.1964	13.8694	24.1444	25.9339	29.2634
Glyur000020s00001790	26.6418	18.2096	21.8666	25.9351	27.6846	32.2306	39.3739	40.2842	35.5666	22.0436	31.634	29.4254
Glyur000020s00001791	197.301	216.604	214.229	256.924	261.649	255.154	268.978	246.959	252.722	259.306	284.171	273.644
Glyur000020s00001800	104.399	92.7544	88.6788	66.1292	65.7888	62.0738	51.5503	53.2236	56.9164	61.9393	67.4786	62.4667
Glyur000020s00001804	26.0038	22.3403	22.1818	27.2221	34.021	27.2572	34.5202	28.6011	32.7854	17.2001	16.8542	18.2841
Glyur000020s00001805	19.5595	18.0008	18.4608	17.5278	16.0175	18.2671	14.6855	15.9355	14.3976	19.1961	17.4689	21.1082
Glyur000020s00001819	69.2423	66.8281	67.3035	83.0127	81.347	79.0175	59.077	58.9946	56.5292	66.0269	62.5186	68.3157
Glyur000020s00001821	755.828	701.23	732.741	1066.83	1072.46	1056.07	795.525	778.794	818.591	461.617	475.886	458.671
Glyur000020s00001831	78.4021	85.5595	85.2243	78.8162	67.6748	73.5727	75.6812	70.4256	84.3566	90.9512	82.6391	80.6237
Glyur000020s00001842	138.087	126.175	119.728	54.0768	49.1713	54.0536	44.3718	51.0335	50.1815	83.638	84.6668	83.501
Glyur000021s00002684	21.1522	15.0183	17.3835	15.7632	21.2199	14.9383	15.079	15.037	14.8407	11.7564	13.6752	11.2401
Glyur000021s00002686	25.5278	23.9121	26.097	14.6862	12.4834	14.0674	18.9245	18.6979	16.3332	17.8934	18.6213	16.5293
Glyur000021s00002687	570.736	526.95	542.238	265.213	251.01	260.459	228.57	232.597	237.06	1274.31	1246.22	1265.18
Glyur000021s00002692	15.5361	14.2326	11.8362	17.8238	14.5742	13.5046	17.9955	17.286	15.9142	12.1591	13.2921	13.5748
Glyur000021s00002696	51.0332	41.6411	41.4843	34.8088	38.7415	34.6119	32.8064	40.9598	36.5372	36.2437	37.6357	31.4502
Glyur000021s00002706	98.0272	111.421	103.132	121.637	125.509	134.568	112.966	109.025	117.769	107.61	104.757	104.773
Glyur000021s00002709	21.5477	20.6146	23.132	17.5651	14.887	16.2109	18.2858	21.4332	20.0677	19.2077	15.6414	17.2818
Glyur000021s00002710	12.4451	11.7445	15.2319	14.1227	14.5428	14.2927	18.2655	17.1348	19.2104	11.7747	12.7222	12.0601
Glyur000021s00002713	40.131	37.7835	42.0189	46.6552	50.2328	51.4061	57.6304	58.5029	59.1345	40.0337	44.0912	47.118
Glyur000021s00002714	24.0742	23.5063	24.2176	24.4718	24.0977	25.4081	21.3169	21.1605	19.0264	25.9655	28.9214	22.3979
Glyur000021s00002715	17.7775	14.7049	19.8515	12.9386	16.8383	15.5539	15.4435	13.6812	15.258	12.7491	10.5302	13.7255
Glyur000021s00002716	93.2268	86.8208	88.9835	45.9465	48.448	61.1723	62.3377	79.6878	80.5566	93.2324	88.4622	95.9673
Glyur000021s00002717	21.4309	21.2	18.9863	23.0826	23.3617	24.1337	27.2318	25.2218	26.9681	26.6397	26.5085	26.6577
Glyur000021s00002719	50.3401	47.8171	52.9304	25.7675	23.5682	26.8043	18.3647	21.7935	19.6294	64.2512	54.6704	58.0208
Glyur000021s00002724	20.1347	19.2318	18.9983	13.0612	16.817	13.5124	17.4561	15.387	17.9484	16.8144	18.0839	15.0704
Glyur000021s00002734	12.7376	13.1694	16.5142	15.3761	15.7672	13.9025	17.8801	19.5277	21.9555	20.4972	14.3073	19.2138
Glyur000021s00002737	18.2384	22.4021	18.8489	24.8432	27.087	21.2399	24.5332	21.4948	24.4176	35.3844	36.64	40.6106
Glyur000021s00002739	14.7297	16.1348	16.1751	18.7476	17.9768	17.796	16.0752	15.8224	15.0456	21.3424	22.053	19.419
Glyur000021s00002752	21.8657	23.7818	30.2862	14.4552	14.1035	15.3532	15.629	18.3601	17.0008	22.3492	23.85	20.0963
Glyur000021s00002755	41.6315	57.8448	52.9259	72.8144	65.6052	74.3313	37.6136	37.0322	39.1936	28.451	34.7982	32.3559
Glyur000021s00002757	22.0841	27.3785	27.1399	25.3771	20.2363	19.0992	23.8996	24.6168	25.1609	31.3642	34.6351	18.6953
Glyur000021s00002760	11.3465	12.4179	13.7925	14.1247	15.2572	14.9828	17.8537	15.4542	17.3842	16.0237	13.4038	18.2348
Glyur000021s00002768	41.1165	42.7136	32.9242	33.9385	38.0227	36.4055	56.3993	64.5219	65.5624	35.1277	26.7777	36.7512
Glyur000022s00001965	150.873	158.341	143.968	107.269	110.345	116.644	125.423	125.473	120.718	107.859	102.07	113.256
Glyur000022s00001968	13.333	14.6479	13.5682	24.8491	23.6681	26.5383	16.5632	17.5389	16.7494	122.234	104.181	101.392
Glyur000022s00001971	15.8257	15.6503	14.5465	16.4817	15.7346	14.7178	11.7204	11.9804	10.2337	23.1667	27.4786	24.1899
Glyur000022s00001979	223.524	212.161	222.968	260.724	254.328	259.613	290.906	309.026	300.457	263.768	269.59	258.253
Glyur000022s00001980	27.4919	30.4717	26.3906	28.6997	32.4951	24.2018	16.0747	16.8711	14.5204	28.9389	37.653	34.6341
Glyur000022s00001993	103.171	110.476	114.559	149.629	142.399	150.915	83.1525	74.4924	73.1701	89.072	88.094	92.4484
Glyur000022s00001995	161.374	170.882	170.03	172.182	201.517	173.075	257.784	280.262	261.658	211.661	223.774	191.284
Glyur000022s00001996	214.721	225.55	213.363	210.106	204.861	198.627	308.23	294.811	300.878	283.076	286.039	316.334
Glyur000022s00002005	25.6453	23.662	22.0536	25.2016	31.5221	24.0754	29.6892	27.4855	28.6719	35.4631	29.1897	33.4032
Glyur000022s00002008	32.3622	32.4045	28.6455	22.8684	19.5829	20.9765	24.3978	26.4613	26.6737	13.2427	14.6216	16.0411
Glyur000022s00002010	34.6916	30.0571	25.9044	34.1087	38.4117	36.8768	41.2028	41.785	40.157	37.6744	37.6995	32.8868
Glyur000022s00002035	345.773	390.05	382.036	370.208	382.158	373.064	534.811	508.056	515.211	1126.47	1114.17	1119.87
Glyur000022s00002042	242.424	275.265	272.988	250.538	271.431	267.869	318.379	316.674	309.948	303.327	295.095	304.614
Glyur000022s00002046	13.997	12.1894	11.9095	12.7208	13.0685	11.4302	14.5259	13.25	15.3374	32.5945	28.8434	29.1363
Glyur000022s00002063	47.2989	48.133	39.7381	60.1444	59.4636	68.5316	107.328	112.052	98.5962	17.0321	15.1993	19.136
Glyur000022s00002073	12.925	22.3463	22.1557	26.3643	18.9055	23.1617	13.7628	20.2179	17.1758	23.0988	16.3057	21.4413
Glyur000022s00002074	25.0772	19.8083	21.6426	16.5637	17.2974	17.334	22.1093	23.6661	20.6131	23.0698	25.319	21.8583
Glyur000022s00002078	21.1882	21.8053	20.1889	22.823	23.4084	23.9366	35.6064	36.4425	33.8494	12.2596	11.3207	15.7712
Glyur000022s00002084	43.3702	54.4908	48.8285	98.4144	112.977	116.419	72.9377	67.9544	65.3045	48.5314	51.0947	53.4358
Glyur000023s00004864	97.0215	111.324	106.708	100.523	91.7931	89.1191	345.496	332.726	342.398	286.795	243.356	258.253
Glyur000023s00004866	31.0542	54.1055	46.486	58.8504	58.8805	58.6568	46.6109	48.0946	48.8561	49.6199	40.343	44.5101
Glyur000023s00004867	12.3167	14.3463	17.1884	18.1693	17.3645	17.6841	17.391	17.6379	18.884	17.4579	18.2011	16.0184
Glyur000023s00004874	30.6201	31.2491	33.3422	18.3409	16.9236	17.9452	21.562	18.2223	20.8321	17.2876	16.4191	14.397
Glyur000023s00004893	40.5042	42.4414	41.1355	50.1857	45.8509	51.1874	43.0889	42.5849	40.7037	40.8165	41.4857	42.9533
Glyur000023s00004895	15.9114	17.962	18.5765	12.2294	11.27	12.6881	12.8172	15.6064	14.0352	17.3104	18.5738	21.1286
Glyur000023s00004900	55.0994	54.1112	56.3698	27.9168	25.4972	26.0959	27.7649	26.0724	25.9298	65.0905	65.1904	59.3862
Glyur000023s00004906	77.4711	72.2722	71.341	49.637	47.4233	47.75	72.5571	71.7553	71.1897	34.0399	38.0654	40.8409
Glyur000023s00004910	36.3686	39.1728	38.3455	29.8568	31.7903	31.108	26.1565	24.3077	26.8742	38.4159	35.1258	32.4672
Glyur000023s00004917	50.9685	53.2367	48.804	32.9886	38.3355	31.0595	49.3668	45.6698	51.5003	34.8133	37.7301	43.8231
Glyur000023s00004928	34.9537	34.9768	34.3645	48.8052	45.7466	47.1555	39.5733	39.6735	35.8227	21.1618	21.0462	23.2659
Glyur000023s00004933	138.827	133.929	132.207	162.743	178.064	172.007	152.553	150.43	143.543	186.337	184.652	185.101
Glyur000023s00004938	1032.37	1120.48	1113.9	1429.15	1402.06	1456.53	1085.77	1076.01	1075.98	998.545	1016.83	981.747
Glyur000023s00004939	23.8866	25.2558	27.9395	40.2149	43.0131	40.6716	48.9987	42.9987	44.43	44.7599	45.2656	38.928
Glyur000023s00004942	31.3279	27.5752	24.2935	24.997	30.8364	23.1601	33.3762	31.2068	32.7419	17.049	17.4511	17.8756
Glyur000024s00006583	299.415	286.153	270.116	264.548	274.865	278.118	138.87	150.157	145.183	319.628	326.982	356.43
Glyur000024s00006609	13.1037	16.7329	15.9069	18.6423	19.2438	19.0323	19.7861	20.5478	18.8287	18.0591	15.5966	17.7965
Glyur000024s00006614	15.2418	17.9926	14.9839	15.5919	17.7594	13.7014	19.8837	18.1513	16.7316	19.7578	20.2038	19.3319
Glyur000024s00006629	24.477	28.8535	34.2571	39.225	31.6862	37.8768	20.3677	21.4454	17.682	55.5969	59.7703	64.7148
Glyur000024s00006630	26.876	26.7828	28.0971	16.722	16.2763	14.7958	16.9743	19.3411	18.4918	31.3698	24.4299	27.4587
Glyur000024s00006633	33.1248	36.7508	35.2456	53.7203	48.8295	55.3803	53.6348	50.2072	54.2923	33.1659	37.1206	32.5771
Glyur000024s00006639	52.1071	60.9684	59.0076	46.4571	53.335	51.8376	61.7948	68.433	66.8421	80.533	81.9201	65.4163
Glyur000024s00006651	18.1557	11.6341	15.4363	14.1545	14.524	15.9858	13.6895	13.5699	13.4562	10.9576	14.3796	13.8261
Glyur000024s00006656	19.6561	20.9835	15.6097	16.4609	17.9719	20.4163	22.9358	19.4657	20.8183	22.8154	17.6057	24.4959
Glyur000024s00006657	38.462	46.9249	45.2308	48.7068	53.0887	54.1217	50.0489	51.6368	48.098	44.1822	41.7688	40.8941
Glyur000024s00006661	41.0673	35.9443	42.0524	35.4525	33.8724	34.9434	31.2113	32.6385	32.186	31.0787	28.7806	29.0495
Glyur000025s00003282	25.9139	31.7553	34.88	32.479	33.7949	35.7172	58.5261	61.942	63.2299	26.762	28.6515	28.5536
Glyur000025s00003284	29.7412	32.7634	33.5211	38.8826	34.2745	35.7995	38.0503	33.6311	35.9952	43.3602	44.0345	44.7465
Glyur000025s00003286	16.9651	17.0707	17.186	17.3447	18.9724	18.2518	16.5452	16.419	18.5553	23.7783	22.369	21.7542
Glyur000025s00003320	33.371	34.013	30.8772	38.7867	34.3645	35.8757	21.9902	20.042	23.2297	33.7026	36.1976	28.4065
Glyur000025s00003342	29.6129	25.5405	30.0953	20.911	19.8738	21.1583	11.8131	11.0388	12.1898	33.1505	24.2937	23.7167
Glyur000025s00003343	141.87	132.748	132.816	183.703	200.607	181.908	133.365	132.488	128.804	174.962	158.736	144.572
Glyur000025s00003354	13.5144	11.0877	11.7092	17.2051	19.3499	17.1571	19.0469	19.8689	19.1323	16.4064	14.1471	14.9361
Glyur000025s00003355	66.1602	63.6975	65.9973	73.3398	79.9013	72.1084	70.6667	66.5489	64.3829	54.6217	50.0909	49.4233
Glyur000025s00003358	13.318	10.5865	10.4716	14.9355	12.8122	13.5697	11.4417	11.1563	11.6551	12.8042	12.4742	14.2146
Glyur000025s00003361	57.5362	54.1216	63.2899	74.3508	74.4179	76.7012	82.7176	80.4148	87.7677	64.7336	67.4972	72.0909
Glyur000025s00003363	240.84	234.777	233.052	237.834	247.23	239.577	164.639	176.679	163.209	240.567	229.069	252.168
Glyur000025s00003365	20.8704	14.35	14.5632	21.1663	19.4733	18.6477	19.6585	18.9302	18.0198	13.4532	13.4447	13.0441
Glyur000025s00003371	84.4029	84.5276	82.608	65.0516	70.6084	78.9515	75.0709	87.0883	95.085	97.7456	108.21	112.563
Glyur000025s00003373	65.5563	61.6194	59.6405	82.2267	78.9034	73.4153	74.1354	73.5891	73.0614	59.521	55.0779	58.6849
Glyur000025s00003374	19.1093	15.4743	17.877	19.5932	21.0344	20.2049	18.7375	19.9826	17.0315	16.5455	16.5641	15.389
Glyur000026s00001851	82.9909	71.9369	71.7206	144.412	147.04	148.848	124.261	129.939	130.976	33.6558	34.974	34.5066
Glyur000026s00001858	33.3364	31.5575	31.0546	28.811	28.4183	27.1204	24.3744	27.4033	29.9456	24.5543	29.2346	29.6932
Glyur000026s00001859	121.275	110.762	103.961	14.8488	14.1643	17.913	25.1731	23.1077	25.1005	34.515	28.696	30.7613
Glyur000026s00001865	229.354	204.986	195.143	205.204	201.24	198.595	125.523	127.64	126.406	157.869	157.658	156.175
Glyur000026s00001874	30.4899	31.1609	28.084	19.1898	18.3772	19.1062	15.8389	17.5362	15.4278	24.726	22.7641	27.42
Glyur000026s00001880	79.0463	76.4269	80.0355	82.2202	77.6018	74.7297	64.7636	63.1207	63.7927	68.9202	69.6584	55.0851
Glyur000026s00001886	117.125	99.3257	103.35	80.4108	79.6119	80.1509	90.6198	91.9346	87.7518	108.335	111.403	100.855
Glyur000026s00001891	139.921	151.99	154.092	219.349	226.269	223.015	98.9428	97.4077	93.7371	227.185	231.943	204.716
Glyur000026s00001897	99.1326	90.4033	91.6753	76.9592	77.4016	78.6992	151.194	148.232	145.809	246.663	248.478	246.129
Glyur000026s00001901	21.971	22.9034	22.1428	54.603	54.1998	52.9359	19.2564	18.5625	18.0325	18.7121	16.0557	19.4245
Glyur000026s00001910	229	219.24	223.691	196.166	206.511	210.643	237.777	233.851	232.846	351.644	358.918	366.5
Glyur000026s00001913	32.1633	32.6602	32.3973	33.9888	33.8859	33.779	36.8092	39.9601	39.8755	82.6683	83.4272	83.4753
Glyur000026s00001919	315.174	306.251	300.958	254.698	239.699	250.644	259.488	263.075	246.715	316.173	309.103	282.901
Glyur000026s00001923	556.649	573.842	559.101	642.559	649.853	651.528	569.697	565.194	563.525	565.528	547.592	539.328
Glyur000026s00001924	33.9092	28.7462	30.7547	29.9431	22.5049	28.6733	19.9181	19.3671	12.9673	22.1829	14.5865	22.4046
Glyur000026s00001929	59.4488	66.5404	62.6612	59.0294	60.8477	59.4483	48.7511	49.9049	46.2056	85.4953	81.8004	82.6979
Glyur000026s00001933	208.346	230.603	236.755	204.016	200.901	198.779	270.962	260.487	254.167	128.37	137.022	144.232
Glyur000026s00001934	64.8957	75.993	69.731	46.2192	56.5523	49.4177	51.3339	54.4744	57.3371	51.7475	51.5973	45.0713
Glyur000026s00001937	22.303	17.6757	18.1849	14.1702	13.5183	16.1038	12.6153	13.9549	13.584	17.4333	21.4771	16.9293
Glyur000026s00001939	49.0106	48.8146	49.7413	52.6467	51.1755	52.715	44.7257	41.6726	44.0875	67.0833	77.5638	67.1175
Glyur000026s00001940	18.1728	22.2322	19.037	15.6778	15.6281	14.7489	14.7137	13.1225	18.6904	13.1734	16.4895	17.8263
Glyur000026s00001942	42.6758	31.9875	36.2323	38.4067	38.4677	38.7718	39.3507	33.1265	33.7294	40.2068	38.5248	42.1535
Glyur000026s00001945	17.9248	17.7426	19.4579	18.1035	19.4716	20.394	18.6821	19.9789	20.5266	18.9676	15.6973	25.0025
Glyur000026s00001947	14.8539	15.0023	17.4357	12.8409	17.0875	16.3754	18.4863	16.9292	16.0157	14.2461	19.6036	14.1722
Glyur000026s00001953	186.229	175.459	169.261	118.171	127.267	110.914	123.144	125.035	127.526	171.14	183.631	177.265
Glyur000026s00001954	14.1583	15.2321	14.5389	13.3698	13.4122	12.9025	11.3456	10.0383	11.935	11.6135	10.3317	10.9352
Glyur000027s00001505	33.8741	39.2833	39.6306	26.514	27.3451	26.7627	30.1225	27.3081	31.3609	32.2387	40.7644	37.2818
Glyur000027s00001507	19.8026	17.8969	15.4219	12.4418	13.8955	12.746	15.5634	14.4519	14.8398	11.2841	12.8573	11.8364
Glyur000027s00001512	28.5282	25.7968	26.2193	24.4457	20.1733	21.1711	22.947	21.1561	19.1485	21.82	16.7714	21.0638
Glyur000027s00001514	61.5785	56.6747	53.2371	59.7172	53.5018	60.4848	43.9151	41.4442	40.1697	70.8279	73.5408	80.1779
Glyur000027s00001524	14.858	16.385	17.7944	18.4673	16.0413	19.561	19.4373	15.0305	15.9403	20.6911	24.1592	24.0899
Glyur000027s00001531	141.819	136.075	135.413	119.251	117.586	106.073	146.817	147.193	146.367	113.64	99.9348	82.0714
Glyur000027s00001533	64.7519	67.0393	74.6972	38.0975	34.1739	42.0856	45.3692	41.0221	42.6994	52.4161	47.6552	40.9476
Glyur000027s00001534	232.371	273.731	277.916	884.239	862.77	877.335	471.213	471.755	473.244	608.512	604.646	606.111
Glyur000027s00001548	74.6122	75.5635	76.9798	42.7647	40.0809	43.0784	59.6558	61.3521	52.1727	42.3431	41.3449	41.167
Glyur000027s00001550	30.565	29.1231	29.4321	39.7218	31.538	41.4393	26.9616	30.1865	25.4636	32.7928	36.2559	33.7475
Glyur000027s00001551	23.9264	23.9038	28.5248	24.4437	22.8174	21.1609	26.674	22.0086	21.5349	20.0686	16.6368	17.4472
Glyur000027s00001553	18.1429	18.8979	18.8888	19.8181	18.9448	19.0987	17.7989	18.2681	18.8619	17.3995	18.3159	16.1811
Glyur000027s00001554	188.757	197.122	212.076	257.624	244.054	247.555	101.995	93.4755	107.831	168.281	131.16	156.009
Glyur000027s00001557	57.0527	54.7285	53.4767	25.3485	25.8255	26.013	14.3196	13.94	13.4484	28.1545	32.9233	28.2017
Glyur000027s00001558	47.7537	42.7977	45.6422	36.102	40.7987	39.4049	22.3515	27.1278	19.781	88.471	87.8528	85.24
Glyur000027s00001560	49.1102	35.9629	43.3672	68.3442	67.7191	70.6136	62.0284	64.2912	65.1789	64.0606	57.7335	53.4472
Glyur000027s00001562	22.385	26.6813	22.2143	25.2111	25.8618	24.4829	30.3915	31.1612	29.5768	19.2231	20.1636	18.8177
Glyur000027s00001566	12.4751	13.6258	11.6244	15.0146	13.9716	13.9958	14.2047	17.758	15.1178	13.7383	13.3118	14.39
Glyur000027s00001567	118.397	108.585	119.889	119.015	125.392	115.048	148.184	142.962	144.911	87.3135	88.8667	96.0951
Glyur000027s00001571	20.3998	13.3294	18.5756	21.4782	17.9959	20.6647	20.9621	21.5469	21.7754	15.8902	12.969	17.353
Glyur000027s00001572	247.746	252.516	249.764	380.674	368.293	376.601	238.707	239.39	262.362	209.08	196.126	200.028
Glyur000027s00001594	264.053	285.241	274.289	506.088	510.149	511.563	131.415	125.95	126.335	437.796	445.529	433.876
Glyur000027s00001595	37.6144	36.4692	35.6573	35.778	34.5462	33.8644	18.6739	19.4535	22.1265	20.8442	20.6569	18.768
Glyur000028s00003476	22.191	23.2511	22.4631	25.1693	26.3795	24.1082	21.7551	23.6476	22.3891	22.5668	25.0244	25.4007
Glyur000028s00003483	55.6701	51.9419	47.6365	36.8968	37.0261	34.9509	36.4458	31.8712	29.8769	24.9193	19.8585	26.6026
Glyur000028s00003485	78.489	68.2774	68.807	29.9026	32.035	29.6126	35.0885	33.9013	34.325	57.7851	56.9062	56.2378
Glyur000028s00003487	23.8556	22.954	21.1355	23.4707	26.0418	24.0398	24.6636	23.0094	21.8701	18.1901	17.5696	19.9597
Glyur000028s00003489	74.7621	68.6107	74.7603	61.759	61.2272	60.4068	56.6404	56.5542	57.6674	91.135	93.9043	90.3016
Glyur000028s00003492	28.4592	32.6177	29.386	47.1097	49.5086	47.1978	39.3483	38.268	37.0879	32.6791	43.1626	36.4252
Glyur000028s00003504	15.7096	18.5863	18.4604	16.0641	15.2838	15.6772	18.4736	19.9352	18.3861	32.8077	31.8655	30.7632
Glyur000028s00003506	56.3342	66.0211	61.7976	66.6912	69.1977	70.3443	69.7266	70.0869	71.7653	79.3487	67.9389	77.0524
Glyur000028s00003507	69.7029	61.0373	56.9125	51.5903	54.8517	53.0544	57.0916	53.1953	57.1185	69.5812	70.5401	72.986
Glyur000028s00003510	40.705	43.1064	45.7528	62.659	57.7714	58.5465	44.0558	45.9267	42.7462	40.9492	40.0981	37.2838
Glyur000028s00003523	65.4785	75.4242	70.2074	58.8889	60.0675	66.048	69.88	67.8681	62.9945	44.6622	46.7374	48.238
Glyur000028s00003527	11.1294	13.1355	13.2698	14.1494	14.4326	14.0556	13.061	14.2048	13.9694	12.5885	12.1507	15.095
Glyur000028s00003532	18.6719	18.5836	21.1866	15.7032	15.7209	19.6837	37.4821	41.7952	37.9852	16.1269	21.2632	11.7926
Glyur000028s00003534	49.8416	45.8048	44.4723	43.1782	45.3714	40.7025	41.705	45.9817	45.1032	43.9759	38.3424	43.5612
Glyur000028s00003535	18.2058	17.6237	20.8053	23.2234	20.9467	22.6123	19.6623	16.9866	17.4501	20.1604	24.0213	18.9092
Glyur000028s00003537	16.6114	18.9504	15.0143	15.6378	12.5435	15.1348	12.0634	12.0678	13.3475	17.1195	16.6079	17.7472
Glyur000028s00003542	70.9037	67.6173	68.345	51.4495	60.1899	49.7846	69.2191	72.6294	71.7168	67.013	83.7003	83.5145
Glyur000028s00003544	574.933	645.817	647.331	746.379	735.65	735.929	1013.79	1013.77	954.547	514.833	495.734	527.409
Glyur000028s00003545	24.8592	20.357	20.5203	43.5798	44.5565	43.0552	39.4171	38.9825	43.8223	33.6893	27.9176	25.3021
Glyur000028s00003546	42.8427	34.0852	37.0507	37.124	32.3166	34.9919	31.7318	37.474	35.8816	44.1337	48.9522	44.8959
Glyur000028s00003548	135.256	157.07	152.318	281.129	280.361	283.071	301.174	280.228	267.694	131.504	144.157	131.392
Glyur000028s00003554	65.0133	59.1735	64.3756	57.6433	58.7549	56.6151	51.8685	54.977	53.6433	51.4601	45.9818	44.9283
Glyur000029s00003580	29.2911	32.7709	41.8418	45.198	38.9558	49.8636	18.6761	21.2405	19.5519	26.2575	30.2457	22.058
Glyur000029s00003584	15.1471	15.9528	15.1461	12.1487	10.205	10.7125	11.4805	12.8349	12.4952	13.6962	12.3267	15.0803
Glyur000029s00003589	2333.66	2338.11	2347.09	3112.75	3188.52	3174.8	1595.8	1598.81	1618.36	3345.25	3323.86	3386.26
Glyur000029s00003592	152.912	176.459	145.404	166.306	148.899	164.423	168.481	173.026	168.125	196.336	196.28	188.804
Glyur000029s00003600	50.6775	64.1719	60.8785	99.8304	96.8822	103.897	86.1323	86.7194	85.5341	36.5396	38.5419	36.6724
Glyur000029s00003603	24.7458	22.4096	19.44	29.9431	26.9404	30.478	29.4285	30.6322	28.516	29.3302	27.5792	28.4853
Glyur000029s00003604	13.3484	14.4729	13.5363	16.257	16.8885	14.5872	14.9225	15.4091	14.3542	11.4138	14.4451	12.8238
Glyur000029s00003607	17.9949	18.6853	20.0512	18.1972	16.8016	19.6093	20.7292	18.6922	16.8574	21.3542	18.9338	22.2485
Glyur000029s00003613	169.85	160.104	153.521	148.051	148.778	157.948	162.388	167.359	159.361	161.013	167.683	143.419
Glyur000029s00003618	35.6519	32.1052	39.3789	28.2801	33.3263	28.1578	25.9008	28.6437	26.1544	30.0768	38.0858	31.895
Glyur000029s00003629	11.2756	11.7436	11.3503	13.5131	13.6761	14.0763	10.7735	13.5651	11.8396	13.6714	12.9949	11.5415
Glyur000029s00003634	54.5718	57.6458	53.8596	59.6637	51.1344	48.8609	62.1008	61.2833	55.5006	72.7107	74.2867	63.555
Glyur000029s00003637	54.504	55.0416	58.3096	81.1379	87.272	83.6361	48.4513	52.6973	52.1468	80.7646	83.8798	91.0876
Glyur000029s00003643	178.959	193.591	180.905	148.534	149.775	149.118	120.254	119.154	120.044	117.808	107.056	112.869
Glyur000029s00003644	41.5764	41.084	40.4382	36.118	28.2255	33.6518	26.5984	27.2276	27.7992	33.747	38.6041	35.3577
Glyur000029s00003646	57.4145	63.6511	58.194	43.8029	43.1973	42.9654	58.1169	50.1492	50.4617	50.9137	50.598	53.9945
Glyur000029s00003647	29.2751	25.1359	25.5109	26.2309	25.5862	25.4229	28.4963	26.1039	27.7163	25.5767	26.567	23.7518
Glyur000029s00003648	18.7294	15.3849	14.6937	12.3768	14.0118	15.0621	11.8935	12.3782	14.8842	14.9932	16.1133	15.2911
Glyur000029s00003649	21.2202	23.1672	23.5603	18.8698	22.0225	21.0175	19.6985	20.2155	21.2018	21.2626	14.9794	19.9322
Glyur000029s00003655	28.5331	24.8951	28.733	26.8312	27.8428	23.9164	31.2924	32.456	29.8299	25.2122	25.48	27.6154
Glyur000029s00003661	11.4266	14.2046	13.2808	14.2571	16.2149	14.8021	12.2077	14.3504	12.3176	18.2877	18.0784	16.7466
Glyur000029s00003675	21.9198	16.5954	21.2801	16.1307	15.7985	16.7849	13.781	14.4541	14.5566	29.2069	34.282	33.9304
Glyur000030s00002285	34.9569	18.2547	20.767	50.4991	15.3197	26.4391	43.3561	31.0466	21.4177	23.9582	38.2786	40.0425
Glyur000030s00002294	63.4161	74.3844	73.0996	76.2745	75.0284	72.4947	82.9342	77.1501	80.0318	69.6705	67.9795	56.8487
Glyur000030s00002305	31.2653	32.4232	32.7999	43.3257	44.9105	46.4018	44.8222	47.9787	44.1739	28.1928	29.0986	31.7682
Glyur000030s00002308	13.6941	12.4457	14.1369	12.9007	12.5538	13.282	16.992	15.4946	16.929	12.6301	14.1089	13.5194
Glyur000030s00002317	66.4473	58.8797	68.9194	59.5852	57.9176	56.094	61.3494	56.1441	54.6851	43.4638	40.4267	41.5223
Glyur000030s00002318	14.3561	14.2495	15.972	15.6345	15.4731	16.1586	17.5864	16.8159	16.3279	13.9025	14.9012	14.6796
Glyur000030s00002320	39.0831	48.3061	39.4494	29.5923	29.63	25.8913	33.3586	31.3076	31.8744	35.1822	39.395	36.7464
Glyur000030s00002321	50.5535	50.1179	52.5138	40.1022	39.3144	40.9138	45.5337	41.023	43.9725	46.8906	52.1835	54.9432
Glyur000030s00002327	110.646	118.039	134.967	99.483	98.4464	104.385	103.671	102.922	121.69	157.194	155.074	158.672
Glyur000030s00002328	62.0631	51.9283	54.3337	67.54	69.5853	66.901	58.4256	52.8406	59.5985	46.1184	45.1015	41.0598
Glyur000030s00002330	23.1873	27.6645	28.754	25.3906	28.1447	27.35	28.55	33.5344	34.8199	25.2843	26.0163	23.9586
Glyur000030s00002342	30.7239	32.9307	33.6152	19.79	21.685	22.1379	27.7838	27.4276	24.9226	39.9536	39.7471	38.9375
Glyur000030s00002345	100.141	85.715	89.2983	119.466	123.963	113.574	139.148	133.011	136.327	87.2664	78.6005	74.3247
Glyur000030s00002347	26.2539	26.6634	29.5636	22.699	23.8871	25.175	24.97	21.9271	19.8509	17.2862	15.361	15.7029
Glyur000030s00002348	22.0471	20.8544	20.8162	19.9374	16.8136	16.2988	13.6136	14.846	13.0464	13.9031	15.2277	15.6886
Glyur000030s00002351	26.3107	27.5719	26.2682	26.887	21.9	25.5295	18.9138	20.7278	17.5613	24.4925	19.1819	22.2108
Glyur000030s00002353	66.5182	58.4206	61.0326	57.4364	60.9664	62.5132	71.9441	71.6743	68.3985	66.5799	62.1425	59.4756
Glyur000030s00002356	18.1769	17.3248	17.9387	25.7509	28.2707	26.3151	27.335	28.7685	28.612	25.1302	25.2362	26.9637
Glyur000030s00002358	35.3276	30.2082	33.2912	28.2266	27.148	23.5678	24.244	27.1554	26.147	36.7322	36.2333	42.9476
Glyur000030s00002364	12.582	19.9697	17.7117	47.0334	46.3734	44.4221	31.8032	32.3966	37.5892	25.9985	30.9784	24.2939
Glyur000031s00004346	12.3298	13.2096	14.3966	10.8304	13.1485	11.5631	13.7794	12.0145	13.4399	11.5619	19.2857	15.5288
Glyur000031s00004349	96.5745	109.336	99.371	120.275	107.685	113.331	92.9873	84.4727	84.1298	143.63	132.553	130.429
Glyur000031s00004351	19.1252	15.4521	13.8443	13.2605	14.0075	16.4643	14.3041	13.5116	13.4065	12.635	11.9885	11.5008
Glyur000031s00004368	15.566	24.74	23.8806	17.0913	18.3886	18.8264	20.4736	13.5915	21.1909	11.4973	18.2028	27.5009
Glyur000031s00004372	161.162	161.847	167.185	294.427	291.975	289.881	244.411	245.969	241.451	187.237	191.416	194.327
Glyur000031s00004379	92	107.575	106.496	85.8714	92.6176	94.9007	80.0597	85.4629	85.2671	91.9621	93.1659	89.1868
Glyur000031s00004382	29.6323	48.2479	41.7753	21.7919	26.0534	23.6256	24.282	27.0474	24.8113	84.0146	80.9609	66.4259
Glyur000031s00004389	17.3432	17.9774	14.3585	26.471	25.1366	26.5238	21.1589	28.539	27.4081	22.4123	25.21	18.4117
Glyur000031s00004391	113.54	100.296	105.757	48.9267	43.64	47.2997	38.4452	32.7511	30.476	242.614	251.977	240.048
Glyur000031s00004392	30.3479	41.4473	42.5296	39.509	35.3033	37.1314	38.6894	42.9673	41.1001	40.4906	44.4425	36.8917
Glyur000031s00004395	16.3873	16.6752	15.4084	14.3489	15.5072	15.0688	12.5518	14.5547	14.6411	13.2094	10.1714	10.2978
Glyur000031s00004413	35.3707	42.5368	29.1375	28.1325	29.1154	29.6128	47.2518	37.1343	43.7554	40.6665	36.8349	34.7975
Glyur000031s00004417	22.4883	25.0267	27.1677	20.6353	21.1382	21.9913	17.1902	21.468	20.589	107.665	88.069	110.16
Glyur000031s00004423	20.6207	27.3949	25.5888	21.3882	21.5959	23.8814	24.9535	21.159	25.287	32.1934	30.2342	31.7007
Glyur000031s00004424	49.0169	59.3028	57.0225	43.4506	43.294	43.4391	38.099	37.9303	37.8851	64.8956	69.5459	61.9314
Glyur000031s00004430	48.7363	47.0577	49.8744	37.576	38.0419	38.4567	26.7828	26.3917	26.8555	51.6096	50.1864	52.344
Glyur000032s00003857	28.5883	33.0825	29.397	41.8922	37.5255	40.4663	33.4033	39.8356	42.477	14.6699	17.9041	12.8887
Glyur000032s00003862	31.6514	29.2097	30.2422	20.2885	21.2168	21.2698	21.3083	21.4235	24.1257	22.2985	26.5977	25.3573
Glyur000032s00003882	39.9783	35.1185	40.5253	27.3659	22.8554	20.003	25.9314	26.311	24.7463	26.7464	30.5986	41.777
Glyur000032s00003883	29.5561	31.5954	32.0243	110.431	115.197	112.962	87.6127	93.0627	94.0945	22.1402	26.2322	27.9905
Glyur000032s00003894	61.0375	58.1797	55.0416	57.3518	54.0701	57.0163	79.8367	74.4404	72.688	43.9445	43.9619	46.2639
Glyur000032s00003896	15.4519	13.6306	12.984	15.6116	14.1062	15.0197	15.2596	15.8856	15.9836	16.4771	12.4042	11.5632
Glyur000032s00003897	30.1832	29.6066	25.7313	16.659	13.7385	14.4311	19.1298	22.5674	23.2405	12.079	13.4506	12.2258
Glyur000032s00003898	37.4234	33.6166	32.3503	27.9095	28.9153	28.7493	32.2367	30.0206	27.0873	20.8566	15.9481	18.8283
Glyur000032s00003899	34.0175	36.3799	36.0898	29.5966	32.3055	32.1263	20.8415	16.8214	17.2985	26.1682	21.5308	19.1406
Glyur000032s00003909	162.636	154.819	157.485	146.64	137.234	136.009	141.317	144.973	144.286	111.773	129.275	113.503
Glyur000032s00003912	43.0228	44.6466	45.5486	67.0176	61.1378	61.7514	68.2767	69.2979	72.4597	41.0125	37.9641	43.9572
Glyur000032s00003913	95.2436	89.3883	75.0845	86.1131	76.2753	75.0987	87.012	86.5029	86.3701	72.6681	74.0291	75.2934
Glyur000032s00003918	86.7342	103.986	89.9004	85.8048	89.6105	85.302	115.808	116.944	113.817	63.9807	72.2342	61.3909
Glyur000032s00003919	40.8787	45.3735	45.9451	256.25	260.281	253.431	220.731	216.178	216.012	79.9356	86.4498	90.5857
Glyur000032s00003921	64.4078	63.5933	74.6045	59.9068	56.2859	55.026	52.3806	55.7919	55.932	57.2311	60.859	67.9424
Glyur000032s00003925	69.2559	56.5438	58.2	73.1036	64.1219	60.5427	63.9137	63.1958	68.2288	35.1315	38.2402	43.4963
Glyur000032s00003933	25.1696	27.7837	27.5001	26.0269	26.4326	26.147	30.0335	29.8935	28.5694	56.5484	56.7489	55.9473
Glyur000032s00003937	22.4916	22.7776	23.1903	24.6452	24.5741	18.7373	22.4952	22.699	22.71	26.6153	27.6987	23.022
Glyur000032s00003942	32.1244	32.7949	35.7249	27.5859	28.138	31.401	31.7458	36.6242	35.9534	69.1326	74.941	66.4507
Glyur000032s00003946	47.6188	51.9911	54.2739	32.9952	32.9495	32.3869	21.4171	20.4376	23.0436	37.3328	37.544	41.4712
Glyur000033s00008601	102.174	123.779	113.753	105.02	110.904	107.088	116.101	118.281	124.241	116.162	117.388	110.207
Glyur000033s00008607	158.712	163.068	158.582	259.327	253.774	261.386	262.186	264.515	256.045	189.008	180.624	181.121
Glyur000033s00008609	17.7842	16.7902	14.9506	14.9257	16.2546	12.1462	23.9546	24.8681	24.2007	12.5105	15.8575	16.4948
Glyur000033s00008617	21.83	30.3468	26.2882	20.7044	20.0672	20.1124	20.8944	25.258	23.9459	17.3116	18.0501	22.5049
Glyur000033s00008625	61.9062	58.4556	52.5469	74.838	73.301	66.9034	93.6453	102.858	96.1808	40.6144	44.865	43.6094
Glyur000033s00008626	62.1168	52.7117	56.3586	67.1405	75.5313	70.744	51.4226	46.2225	43.0004	71.5448	64.3837	64.3522
Glyur000033s00008644	14.6797	16.4644	16.7757	20.91	16.8356	20.7416	28.0413	27.8267	26.8333	23.1544	23.9679	26.3967
Glyur000033s00008647	30.9001	24.1645	24.7964	26.6309	25.6371	28.5667	50.5615	45.4319	43.4914	40.6596	39.8303	36.1637
Glyur000033s00008653	18.8168	21.0044	20.933	19.1426	22.4073	20.2142	21.1626	17.5288	22.0306	25.418	24.0009	25.1958
Glyur000033s00008657	22.874	24.9292	24.7077	38.5331	50.1831	36.0697	32.9062	34.1464	38.9246	41.3637	42.9889	34.9597
Glyur000034s00002894	15.0335	14.3406	14.4429	18.6328	20.0521	19.3644	19.4192	19.6292	18.9917	17.7025	16.5726	15.9444
Glyur000034s00002895	17.7505	17.1095	15.1669	16.4014	18.106	17.1522	16.0053	16.3957	15.2348	14.8767	10.0741	15.5415
Glyur000034s00002902	14.6422	16.9498	16.1574	15.0136	17.7869	17.7927	19.8747	18	19.1602	22.2543	26.1388	23.1552
Glyur000034s00002917	247.718	258.47	253.666	222.817	225.761	224.982	173.063	185.282	177.205	298.875	313.704	299.647
Glyur000034s00002920	27.7919	19.7501	30.8156	24.8432	24.8775	29.5592	32.8596	26.8724	29.5189	31.599	30.2387	25.1689
Glyur000034s00002924	20.9448	22.4528	26.0193	24.4272	22.2319	24.7471	21.7297	21.7468	24.1827	15.2571	16.9435	14.1324
Glyur000034s00002931	215.994	199.658	199.14	154.949	153.194	156.726	147.156	146.627	141.368	186.64	189.535	181.696
Glyur000034s00002936	42.0248	35.3164	43.4123	41.1033	37.9006	39.9836	61.9963	63.2145	54.2655	36.0347	33.2111	33.3937
Glyur000034s00002940	21.6088	22.3109	19.1336	19.3511	20.1245	19.0545	20.5009	18.04	22.3694	29.5981	27.8784	23.4909
Glyur000034s00002942	40.775	41.8207	35.2023	27.766	27.989	27.1713	23.6795	25.3435	22.7602	46.4257	47.1296	46.3834
Glyur000034s00002943	224.651	237.373	232.374	280.12	278.34	275.092	437.708	438.245	436.58	1131.86	1135.12	1126.11
Glyur000034s00002944	42.5027	41.4745	46.8065	43.8658	40.8333	41.5727	32.7047	34.5146	36.0179	59.9233	43.5348	52.9893
Glyur000034s00002946	43.8505	41.3914	41.5502	36.3308	35.6927	38.2755	32.4991	32.8252	31.089	42.4784	41.2098	37.0335
Glyur000034s00002948	28.7361	25.9487	14.8306	13.91	15.2265	16.2304	20.7056	17.7891	19.541	14.6496	34.2275	11.3859
Glyur000034s00002950	1269.4	1282.63	1292.16	622.252	586.913	611.993	331.811	348.826	333.665	1501.07	1418.95	1356.73
Glyur000034s00002956	42.8186	35.4855	38.8309	30.5415	29.1546	32.3559	37.5534	32.515	34.6181	20.8829	27.5264	26.3136
Glyur000034s00002957	97.0792	108.14	92.0652	98.8193	105.201	107.742	96.0831	97.4934	101.131	148.533	138.737	134.906
Glyur000034s00002961	27.0061	29.3531	28.6216	42.8411	44.7809	42.0017	29.634	28.644	31.1218	50.5195	45.798	58.9318
Glyur000034s00002963	10.4794	11.4456	11.1444	12.7337	11.6309	11.6666	18.2003	17.4896	17.2192	16.078	13.3053	12.7118
Glyur000034s00002975	55.8376	41.8395	45.8489	126.623	121.998	118.127	53.6276	54.0029	55.3296	70.6795	74.9727	66.3528
Glyur000034s00002976	11.4578	10.5717	14.2723	14.7192	15.7196	16.967	30.7692	34.4547	31.7663	14.4329	14.1476	10.8484
Glyur000034s00002988	27.6253	29.6706	30.9147	25.9585	24.777	25.6536	25.9959	27.7819	27.2492	27.8659	24.2884	26.8687
Glyur000034s00002993	39.5591	41.1761	47.059	44.819	40.5244	43.155	46.7222	44.1856	43.0989	48.2809	55.5239	53.2982
Glyur000035s00004954	30.332	30.4753	34.4008	35.8854	36.732	31.0795	35.3261	39.6717	34.2542	35.7135	30.7669	27.6432
Glyur000035s00004956	53.5978	49.215	47.0925	49.6833	51.8215	55.087	70.6164	74.8237	68.6023	50.4043	47.7451	51.2254
Glyur000035s00004964	17.5767	18.3944	18.9882	16.4739	18.2618	16.0407	16.8044	21.3207	19.2894	20.7491	16.9804	19.07
Glyur000035s00004967	53.3682	53.7183	51.4996	49.6896	48.6964	43.5644	45.0722	44.1143	43.5914	71.2375	73.4953	78.177
Glyur000035s00004970	364.897	376.973	367.025	794.787	808.875	786.457	1144.14	1140.78	1134.38	331.257	344.029	347.768
Glyur000035s00004977	51.4423	38.124	37.9584	59.0149	57.961	50.7515	58.6358	61.0012	58.4949	28.4874	23.0296	24.3304
Glyur000035s00004978	15.8	11.7687	12.889	22.6437	23.6314	23.5816	18.0385	18.1286	15.5453	21.1333	18.8905	17.9467
Glyur000035s00004989	48.4824	55.7755	45.0914	38.4844	40.4299	43.394	57.5163	56.3161	60.0845	48.7779	39.6724	49.3033
Glyur000035s00004992	80.8746	85.7545	87.1009	66.7339	64.7758	67.2869	69.7756	74.9138	71.4975	72.6776	85.5102	99.5887
Glyur000035s00004993	38.7009	29.9986	30.1846	20.9294	21.2306	18.6624	26.785	20.5143	22.6532	37.1492	44.5065	49.0196
Glyur000035s00004995	15.3369	12.6811	13.961	13.4718	13.8598	12.7667	14.9691	14.9518	14.2741	17.0601	19.1334	21.7073
Glyur000035s00004996	79.453	76.59	80.7411	59.3649	62.0942	55.933	49.512	50.484	50.3027	77.5317	83.7625	76.2111
Glyur000035s00004997	73.3159	83.9063	72.0697	48.3243	45.2982	39.9104	24.5725	19.6452	19.6924	75.6148	81.132	72.0223
Glyur000035s00004998	30.0651	30.7057	30.865	28.0799	30.8424	27.8495	28.1671	26.3238	29.5854	27.2247	27.0357	23.3997
Glyur000035s00004999	46.7386	53.7404	51.9363	40.9702	42.0979	42.5619	48.0926	46.3836	47.5692	39.1073	40.1824	38.475
Glyur000035s00005003	20.5203	17.2508	21.0351	29.9415	26.8758	26.1334	26.3192	24.7406	24.4055	29.4067	29.5141	29.5872
Glyur000035s00005007	71.8263	74.4177	77.3783	57.6418	53.9146	57.3636	60.9813	64.4666	58.238	76.4878	79.1862	79.5089
Glyur000035s00005010	21.3126	25.8224	20.51	16.4217	20.3098	17.7597	22.4378	22.2951	20.4793	49.7059	37.8083	44.0129
Glyur000035s00005011	40.9668	35.774	37.3994	38.549	35.6465	36.7498	40.6608	37.7403	40.9718	28.8989	26.5117	28.6614
Glyur000035s00005012	33.371	29.5231	35.7029	27.4076	28.6714	30.6929	40.8287	41.0924	40.451	124.487	149.176	138.32
Glyur000035s00005013	25.6177	24.5552	21.9459	17.4816	17.4089	18.2155	19.0937	19.0446	19.3863	30.3388	30.1752	30.4698
Glyur000035s00005015	55.0086	62.4616	61.6009	76.313	72.7772	79.219	41.6254	41.5805	42.8694	67.756	65.8981	67.7858
Glyur000035s00005017	13.4868	10.2869	13.012	13.6027	14.0086	15.8732	20.0305	17.4973	20.137	33.73	31.2936	34.0845
Glyur000035s00005021	27.2225	27.954	25.5848	19.6346	21.9199	22.9752	20.9834	21.6171	23.5339	24.4779	21.655	27.528
Glyur000035s00005022	41.2502	36.2891	28.2992	39.6943	31.9608	34.0394	33.9723	36.1454	38.1348	63.3997	65.5392	59.844
Glyur000035s00005027	21.6293	20.4858	22.599	21.5774	18.6871	21.1341	22.3744	22.6175	24.4262	30.9079	40.9474	39.7243
Glyur000036s00004611	88.8367	70.2095	66.5602	61.726	61.3507	58.2992	62.1759	59.7441	63.5607	66.5425	76.596	78.0846
Glyur000036s00004612	45.5622	39.0435	43.685	66.3052	66.6486	59.638	14.1565	16.1978	18.5514	37.9381	37.6408	39.9742
Glyur000036s00004615	49.0865	42.8079	47.9348	40.0673	42.0656	41.0972	26.881	26.4171	32.384	31.8852	39.3134	32.9204
Glyur000036s00004621	115.849	100.542	123.154	57.6841	50.0608	53.24	60.6284	55.8992	64.1701	65.9163	71.8095	63.9284
Glyur000036s00004628	11.6024	16.199	14.7884	16.4468	15.8421	15.9583	17.1746	19.4954	18.7297	12.1162	13.8521	12.5293
Glyur000036s00004639	583.176	568.522	569.495	397.838	439.686	390.856	263.45	287.573	295.627	638.104	625.516	637.613
Glyur000036s00004647	62.0418	54.9036	62.0762	65.3932	64.822	64.01	57.0821	59.3651	60.9651	100.746	108.496	106.803
Glyur000036s00004652	23.4741	20.7806	24.0561	15.0802	17.3927	17.1052	16.3851	15.9194	14.3952	22.9489	14.5963	14.9771
Glyur000036s00004653	75.7247	75.4088	68.4588	61.3654	60.4304	59.2409	62.3677	59.979	62.389	87.4965	84.8071	92.7612
Glyur000036s00004655	29.2918	22.0096	22.6137	38.785	37.52	40.1083	21.4407	20.7005	19.9457	48.168	44.3654	49.2601
Glyur000036s00004656	37.2695	28.5415	33.3366	25.3858	26.5682	25.3346	32.8493	31.7232	31.1756	32.52	31.1753	34.5122
Glyur000036s00004665	16.8951	17.79	17.9072	30.0915	28.5271	29.524	31.8821	31.4237	33.1832	15.1067	15.2693	17.3814
Glyur000036s00004667	110.269	110.81	105.5	114.109	109.968	100.158	121.558	131.61	136.417	142.284	146.696	145.197
Glyur000036s00004669	20.873	30.2541	27.019	25.9598	27.4173	28.8715	30.4768	32.718	32.3024	27.0701	25.9916	26.5745
Glyur000036s00004671	1001.07	1191.28	1162.46	910.313	931.329	918.719	715.512	752.257	749.524	1144.74	1269.06	1233.73
Glyur000036s00004672	116.561	129.344	130.205	174.122	180.716	174.555	131.946	138.52	133.566	91.5658	102.494	105.374
Glyur000036s00004677	110.648	103.067	112.084	148.818	153.453	155.654	161.274	171.77	160.531	94.6528	112.155	87.5281
Glyur000036s00004678	28.4559	24.8688	26.8035	21.3028	25.3024	23.418	26.4768	26.7723	24.8319	14.6697	21.1193	25.2433
Glyur000036s00004690	21.1031	18.3129	18.6177	22.3367	23.9812	25.2514	29.7178	24.8773	27.073	21.8938	23.1904	21.0534
Glyur000036s00004691	19.5605	21.3802	21.5068	27.4613	23.349	25.3104	26.9727	24.824	24.739	31.8426	29.7191	30.5471
Glyur000036s00004693	17.4938	19.358	18.76	81.4547	77.1623	80.1368	27.072	26.6421	24.9071	24.9533	23.3816	22.3187
Glyur000037s00002590	10.8298	12.593	11.6926	16.1427	13.7509	13.6867	11.8076	13.8848	14.79	10.5946	10.558	10.0218
Glyur000037s00002591	65.7722	59.4088	64.4071	51.579	49.7044	51.321	50.9202	49.7312	49.8294	62.788	63.5661	67.761
Glyur000037s00002596	152.922	176.779	161.394	114.008	109.189	111.419	144.668	142.733	132.266	45.493	50.658	46.7484
Glyur000037s00002609	18.0784	16.3086	18.3567	17.3767	17.459	16.561	20.8676	19.8654	20.2822	15.3736	15.6014	16.1992
Glyur000037s00002610	38.9651	29.5691	31.3555	26.0581	26.661	23.8441	35.5803	35.6768	35.4436	16.592	16.686	18.3431
Glyur000037s00002613	167.705	178.437	166.1	105.846	107.686	102.638	283.978	287.936	268.511	112.523	123.387	127.63
Glyur000037s00002614	31.9132	30.7605	29.5557	24.7829	26.4726	28.8343	35.1477	36.6763	36.0045	21.595	29.6285	26.4406
Glyur000037s00002622	18.7071	15.8573	20.3044	19.6022	17.0288	17.5339	14.894	16.3048	15.8526	11.9909	13.8895	14.8639
Glyur000037s00002624	11.4641	11.066	15.2091	13.7448	15.1268	15.463	12.4543	13.9533	12.3512	24.9897	25.3096	27.7849
Glyur000037s00002627	98.6399	103.608	91.7117	78.7472	89.3111	81.9704	94.3882	110.807	103.25	86.2216	76.3957	76.8421
Glyur000037s00002628	23.2388	23.6585	22.237	16.1261	16.7264	18.4919	36.9401	34.1482	36.6714	14.7769	17.8857	17.5388
Glyur000037s00002638	22.7526	20.7538	21.0684	19.3199	20.8506	19.9964	21.2402	21.3586	20.7269	18.7929	16.7265	20.1524
Glyur000037s00002645	22.0796	18.5916	19.9303	20.3765	15.0874	16.305	18.0019	22.4119	19.064	18.5513	14.4857	20.3688
Glyur000037s00002655	163.974	155.183	153.426	79.3757	83.4821	74.6693	154.796	165.759	170.659	51.9876	57.6886	56.4503
Glyur000037s00002667	59.7653	71.6976	69.8044	63.5831	59.7584	61.6068	58.6068	56.5173	54.8131	58.8723	64.1755	62.9522
Glyur000037s00002675	61.0161	53.3345	60.5776	44.8433	50.4501	48.444	56.6859	53.8526	54.5085	76.4757	90.1935	84.0667
Glyur000037s00002677	38.3699	38.2678	37.4153	53.1564	48.8739	53.4517	44.5017	46.1137	44.2977	56.8541	61.4654	58.8658
Glyur000038s00004439	16.0212	16.8294	18.2907	41.2948	41.9795	39.3458	23.221	23.7714	21.7008	17.0552	16.8764	15.5248
Glyur000038s00004442	39.9616	35.9505	33.6955	31.5646	35.9144	35.4815	34.2617	30.5405	30.1045	53.2211	42.6355	49.5377
Glyur000038s00004445	101.963	89.1558	96.8121	74.2975	73.0461	67.2056	66.7525	70.3813	74.3275	69.7244	66.081	70.4801
Glyur000038s00004446	82.0083	77.9954	80.9454	51.8353	55.2814	55.6377	48.5922	52.5215	52.0797	74.435	73.5957	71.2749
Glyur000038s00004447	35.4427	32.9651	38.9735	41.5753	42.4074	39.8245	40.6763	37.4859	44.2731	24.1189	24.2286	19.4442
Glyur000038s00004453	31.5645	32.2288	30.3285	33.6115	29.9435	30.9449	47.7977	44.9104	47.627	21.0991	21.4964	22.021
Glyur000038s00004461	47.3052	46.0977	55.4914	236.762	236.381	247.274	68.1749	78.4669	70.8981	18.2265	16.8965	15.4239
Glyur000038s00004466	49.693	52.3301	46.1657	55.2394	58.0225	59.2787	81.2045	82.8815	84.5264	44.4352	46.382	44.2361
Glyur000038s00004469	21.66	21.2271	20.1115	27.7933	30.9005	28.0256	22.8239	27.4151	25.0189	16.5801	18.8894	17.5518
Glyur000038s00004472	25.0836	16.2581	18.0297	20.3398	20.1513	17.4342	21.3643	18.9534	19.819	19.2811	15.8533	10.887
Glyur000038s00004475	28.9371	25.6758	27.2399	37.6658	39.9504	38.1523	39.9781	40.3053	43.8605	36.4773	36.4545	32.3834
Glyur000038s00004477	85.508	86.2507	75.65	26.9954	29.4242	33.1312	18.3882	20.2434	24.7555	16.3837	17.6892	20.1551
Glyur000038s00004479	60.7865	66.1849	64.3811	61.707	64.0919	69.6181	72.0927	70.5855	70.1155	61.9183	56.279	49.7478
Glyur000038s00004480	181.219	177.639	193.664	167.645	171.109	170.64	126.394	137.031	134.578	281.498	292.688	288.956
Glyur000038s00004482	14.2285	15.8532	15.11	15.9478	17.6593	16.2326	24.8694	24.4677	24.2921	18.4192	20.4564	21.3714
Glyur000038s00004485	25.6967	31.6616	25.4901	24.2999	19.5758	26.5806	26.9184	24.4064	23.4219	27.3647	25.3633	24.8785
Glyur000038s00004486	33.2007	32.0958	34.2055	21.6106	19.8693	20.5125	20.3323	18.8341	19.8814	25.3564	21.2824	22.6557
Glyur000038s00004489	10.5717	13.0863	15.2926	22.6641	25.066	26.247	13.6516	15.8554	14.1299	20.2153	22.711	19.0394
Glyur000038s00004491	25.6261	22.4796	27.8983	31.1937	30.5389	29.1183	35.1254	33.8305	32.406	28.2025	24.2291	27.7647
Glyur000038s00004496	52.0633	66.3993	65.7875	56.4932	60.2781	54.6828	45.8015	44.1714	42.7368	74.5541	70.3909	68.8635
Glyur000038s00004500	26.0938	29.6559	29.224	21.4164	21.8867	22.8806	23.4546	23.4967	23.2464	27.6142	28.5607	25.8708
Glyur000038s00004509	36.9192	39.5048	33.6704	17.8519	19.6177	17.1669	53.7254	56.0556	56.3009	72.0663	66.6402	68.0398
Glyur000038s00004510	14.9529	12.0714	11.9772	18.4423	20.0731	16.1009	15.4675	16.2149	17.8503	14.0594	17.6593	15.62
Glyur000038s00004511	24.1196	23.579	21.1761	15.0856	15.295	14.8628	20.0753	23.1264	17.2573	21.0658	18.2159	17.9526
Glyur000038s00004515	22.1761	21.1048	21.7291	15.0129	19.5724	16.8092	20.0001	21.7442	20.8938	13.3465	12.8533	16.3135
Glyur000039s00004181	14.8002	19.0722	16.683	21.8738	24.4795	22.9857	23.7566	25.9535	25.8224	16.2331	21.803	15.9334
Glyur000039s00004183	40.9182	39.9849	42.9844	25.8905	30.0181	28.7238	31.5401	32.3363	29.9923	33.6396	34.7012	31.2348
Glyur000039s00004184	18.9877	21.5716	18.0349	12.6145	13.0465	13.2579	12.8089	12.5803	12.7934	17.8834	15.8933	15.4061
Glyur000039s00004187	37.1804	38.9792	42.3151	36.7245	38.3128	32.1864	36.8053	36.109	41.558	37.0432	29.8098	27.451
Glyur000039s00004188	32.2781	28.9828	31.4845	33.5991	34.2146	29.7681	32.2832	34.9607	33.3521	29.2507	30.065	26.3793
Glyur000039s00004189	28.2247	31.7165	28.8918	32.9004	31.1722	34.0227	31.4189	30.0451	33.2659	39.8364	38.3479	35.701
Glyur000039s00004196	25.2108	24.6301	23.1304	22.955	23.4718	19.3564	21.6273	22.9419	25.751	24.9849	22.2879	24.494
Glyur000039s00004198	17.7917	14.872	13.5898	13.2595	15.28	14.7327	13.9221	11.5622	13.0132	27.7662	12.9283	15.2861
Glyur000039s00004211	21.2205	36.5908	29.2374	41.6203	34.2117	37.2954	38.4255	40.9931	42.9042	42.1591	46.0006	38.8874
Glyur000039s00004215	12.9494	10.8344	10.2198	10.7101	10.2618	11.8272	12.6302	12.9305	10.9393	13.154	12.6274	10.2093
Glyur000039s00004216	15.5916	15.1358	15.523	17.6751	17.1329	15.6553	27.2203	26.9895	27.8774	18.471	19.5782	21.4071
Glyur000039s00004218	17.2691	19.7969	19.2527	19.6715	19.4667	20.5887	24.4731	23.6524	23.9806	21.0217	22.3803	22.0522
Glyur000039s00004219	91.6099	76.4598	83.0895	65.5678	60.4481	76.024	44.1113	48.7814	51.2556	217.133	209.091	195.587
Glyur000039s00004227	46.6083	39.4316	36.9722	44.6195	49.6076	44.0717	44.1159	47.4405	45.1084	44.9206	41.9097	48.8443
Glyur000039s00004231	28.0869	34.9881	32.7011	36.1499	33.2771	32.6619	34.8804	34.9343	38.7878	33.7434	26.2303	29.5397
Glyur000039s00004233	31.5082	33.6775	30.3909	28.8949	28.5411	29.1896	27.4304	29.0106	28.6898	35.9599	35.5649	35.172
Glyur000039s00004238	23.0035	24.1652	19.4426	21.9495	21.2376	18.9745	11.2022	11.7699	12.3285	58.2562	53.7789	51.9533
Glyur000039s00004242	36.0288	32.4147	37.9108	37.5055	33.6808	35.8652	28.8473	32.1823	34.2399	46.4426	42.5169	42.9744
Glyur000039s00004243	74.699	63.9396	60.2502	260.201	266.56	262.489	107.843	108.126	124.398	90.2252	101.713	98.0687
Glyur000039s00004254	42.2867	46.9876	44.979	34.6765	38.5167	34.9655	47.1438	45.4799	46.0515	43.7095	44.8674	40.4083
Glyur000039s00004256	67.4314	73.7489	75.3261	53.9771	51.235	53.824	45.7544	45.7197	40.6839	66.2118	61.4857	56.4592
Glyur000040s00007331	81.918	92.5017	86.2484	68.3545	66.8897	81.8857	94.2532	102.755	99.4213	92.4615	83.2498	86.355
Glyur000040s00007338	18.9172	16.6688	15.4163	20.552	21.385	20.3992	25.3673	23.8661	24.6404	18.2245	17.784	21.6533
Glyur000040s00007363	30.0253	35.9265	39.0181	34.757	29.1115	43.6231	31.746	34.5721	31.9702	37.7218	50.3036	49.5245
Glyur000040s00007367	32.0286	30.424	38.2428	74.1729	69.6439	74.8001	47.7696	48.4605	49.9191	51.5982	53.8682	47.2266
Glyur000040s00007369	19.2288	17.796	18.634	21.7422	21.6639	23.0594	32.2155	33.4973	32.3301	13.9329	15.9593	17.9222
Glyur000040s00007383	40.425	48.2666	38.1358	16.0862	23.3968	31.2311	28.7633	30.4026	26.656	24.4651	22.609	21.9388
Glyur000040s00007390	97.4849	103.117	89.8713	70.8862	72.0827	69.0491	89.8629	86.1511	86.0117	63.1518	71.6567	67.9096
Glyur000040s00007396	23.0173	20.0156	23.1084	13.1702	14.16	13.3149	11.7536	14.3729	11.5324	19.4387	19.8086	10.9919
Glyur000040s00007398	45.2701	45.3872	42.7557	36.7665	35.6656	36.997	41.8443	39.7183	38.8921	36.2346	31.3167	41.5359
Glyur000040s00007401	26.6173	24.3635	19.9759	25.5177	27.1408	28.1935	16.6881	23.2801	21.5349	41.5483	37.9508	47.1703
Glyur000040s00007402	379.793	358.209	368.464	311.273	315.901	328.555	280.202	269.559	251.241	378.921	345.756	350.85
Glyur000040s00007404	13.3667	20.941	12.9735	16.888	16.4057	17.292	12.3616	16.2831	19.4376	24.682	18.9804	26.9889
Glyur000040s00007410	77.6996	86.2238	77.7894	99.1673	105.243	91.2902	58.1178	65.2013	61.1228	125.634	103.259	135.952
Glyur000041s00007090	16.2095	16.9401	16.8501	14.8225	17.2791	18.1702	15.2354	15.7107	17.313	20.2658	20.8393	19.2403
Glyur000041s00007098	35.0564	37.3329	38.2543	27.744	27.1957	29.3987	12.6814	13.7283	14.9485	11.9559	10.5008	12.5272
Glyur000041s00007102	13.5445	19.2711	16.7167	22.1516	23.953	23.7007	15.7141	13.7124	14.247	14.3662	12.6373	15.7123
Glyur000041s00007103	34.4969	37.8199	36.8492	40.0528	43.1745	40.4663	80.8057	82.1343	83.001	23.6125	17.8492	16.8715
Glyur000041s00007110	23.8515	27.0742	24.6187	32.7581	31.3014	30.872	15.7084	17.4504	16.6719	15.1751	13.1358	12.9975
Glyur000041s00007122	53.7446	43.6479	48.9487	48.7055	48.9681	49.2913	42.7379	40.6094	38.5478	44.8317	51.8266	42.8795
Glyur000041s00007125	177.29	204.297	173.95	296.771	295.524	296.632	213.018	219.341	218.621	290.894	297.614	280.585
Glyur000041s00007128	26.871	32.2339	32.8187	28.3177	31.6168	29.1352	25.7598	23.9346	20.3879	23.3602	26.9183	25.6853
Glyur000041s00007129	12.7781	11.4015	14.8513	14.1735	13.3113	12.9913	12.1705	13.5842	12.095	12.6479	11.0612	10.8289
Glyur000041s00007137	71.8707	67.452	66.4772	104.892	105.638	106.409	107.401	109.179	112.801	32.1459	38.9866	33.8079
Glyur000041s00007138	25.5396	26.0542	26.0602	37.0794	37.9842	38.2558	53.7507	58.0876	57.4382	29.8413	26.1024	25.5471
Glyur000042s00005038	121.507	136.189	132.013	137.478	144.497	146.748	125.991	136.335	123.079	188.465	188.544	188.23
Glyur000042s00005039	95.7284	92.536	93.8085	79.0052	73.7662	80.5798	71.5762	76.5283	73.3366	77.6701	80.7983	77.8898
Glyur000042s00005049	37.0639	35.833	33.498	33.2408	35.0262	34.7589	33.2608	31.4601	31.9735	67.213	62.0607	65.6185
Glyur000042s00005056	14.135	22.342	16.7151	20.581	18.1709	20.6739	21.882	23.7562	18.739	28.966	24.7325	30.6351
Glyur000042s00005059	12.2066	19.1809	14.3739	12.4344	12.8912	13.4865	21.6319	24.0964	20.0748	18.5533	24.7158	23.3737
Glyur000042s00005069	38.9741	37.7328	38.2302	16.2969	18.104	19.4697	21.9533	24.7748	22.0256	23.6627	26.9763	26.3247
Glyur000042s00005072	42.999	36.0481	41.9814	42.5937	42.0852	41.3697	53.7573	59.2933	60.1711	33.5428	28.5937	42.0993
Glyur000042s00005075	11.784	12.7405	11.0286	21.081	21.7305	22.3091	10.6174	11.3314	10.7265	16.6682	15.0727	14.4534
Glyur000042s00005076	70.1862	78.1403	75.3908	68.7595	65.5228	66.0577	62.7295	62.1522	56.5496	60.3662	53.9483	52.0688
Glyur000042s00005085	236.476	213.997	206.969	157.499	153.25	158.624	154.843	151.691	154.209	217.203	189.618	199.391
Glyur000042s00005087	37.641	35.4095	31.5831	66.2625	65.1657	66.6281	44.0407	51.4236	50.0032	40.4816	36.9139	40.9761
Glyur000042s00005093	23.6148	26.5916	25.7574	35.8992	41.1844	40.6223	41.8829	37.9337	40.2004	30.86	25.7529	29.1904
Glyur000042s00005096	16.5844	18.7724	21.3792	24.4272	27.974	23.1683	28.0158	29.8371	28.3217	13.4432	17.8817	18.9421
Glyur000042s00005098	17.3626	17.3897	18.4733	17.217	20.3395	20.424	22.0132	18.4947	20.7346	18.4732	20.745	23.6376
Glyur000042s00005103	116.728	114.124	118.028	83.9493	79.3215	87.0226	56.4016	57.9029	59.0734	109.561	99.5225	100.095
Glyur000042s00005107	45.5035	46.6481	48.8401	40.7948	40.384	40.0073	29.0183	26.5554	27.1081	59.6685	49.8494	61.7992
Glyur000042s00005110	43.6317	51.0033	52.2428	55.8106	54.0281	58.9246	22.9876	23.3044	20.6079	14.3227	16.1065	13.7019
Glyur000042s00005118	23.5294	19.7497	15.6852	18.0513	14.4007	17.0674	21.044	21.6312	20.0993	27.8329	27.5523	28.9087
Glyur000043s00003767	19.1986	17.7088	18.0792	17.7776	16.8876	17.8189	19.0368	17.1961	17.0285	17.503	15.7007	19.6935
Glyur000043s00003768	16.4756	17.8111	19.4756	31.6632	28.3714	28.382	31.1092	32.8187	31.571	32.5251	27.728	26.8322
Glyur000043s00003777	41.3087	33.369	31.8654	30.6761	30.5276	29.3068	35.1874	32.8658	29.3986	32.8834	34.6192	31.3566
Glyur000043s00003781	64.3558	66.5369	62.878	73.4358	71.8401	71.4534	67.665	69.1922	71.9642	83.5103	93.5028	79.7375
Glyur000043s00003788	32.6025	32.1654	27.3045	19.8929	18.0481	20.0401	17.282	15.4659	16.1474	32.6031	38.8124	28.6993
Glyur000043s00003799	15.0644	17.1702	15.4305	17.6692	18.8863	17.6534	16.5102	17.0725	16.1416	20.4368	19.6288	21.9152
Glyur000043s00003803	647.182	643.756	695.958	690.266	721.924	744.143	953.341	955.298	975.787	981.52	945.348	912.492
Glyur000043s00003805	97.5915	96.426	101.153	97.3077	98.4448	99.7321	62.0158	67.7584	64.106	115.388	114.887	109.274
Glyur000043s00003813	48.05	44.401	41.0322	37.6844	39.0891	38.9477	57.5107	60.6895	52.7725	57.186	49.8507	51.0746
Glyur000043s00003814	112.848	131.053	146.669	87.6011	87.4641	82.1356	101.893	101.03	101.709	145.7	139.942	152.729
Glyur000043s00003825	21.3736	20.2011	14.517	13.1361	15.055	12.1689	13.1757	13.4742	16.1675	35.1779	33.4695	29.1012
Glyur000043s00003827	50.8359	52.2671	57.8448	204.386	202.939	209.014	128.619	121.715	125.561	106.092	104.979	111.305
Glyur000043s00003834	18.2144	18.2251	19.4234	17.3539	15.8036	13.2553	17.6083	18.6439	20.181	42.1102	36.5636	39.4556
Glyur000043s00003839	12.8271	16.4665	12.8556	13.1237	13.5592	13.8181	12.1259	11.7062	12.1812	21.7925	17.3053	18.3778
Glyur000043s00003840	37.7217	35.1853	36.8189	47.6667	49.4108	46.1002	32.6471	34.6218	33.5165	39.09	48.8985	45.6401
Glyur000043s00003843	78.9441	85.5977	83.8072	56.5007	58.7357	59.0252	57.8768	58.0345	54.6327	54.6551	60.1237	49.3286
Glyur000043s00003850	318.549	333.236	333.147	389.569	400.688	390.266	350.08	377.467	372.209	436.617	434.93	441.1
Glyur000044s00005130	43.0289	42.6876	45.4639	32.9911	37.7552	35.7451	33.193	40.0927	36.8881	36.1567	35.3232	31.8806
Glyur000044s00005139	15.0423	18.0091	14.9307	10.8837	11.1015	12.5114	10.1278	12.3057	11.1037	20.0443	20.2015	18.4873
Glyur000044s00005143	69.9916	65.4625	63.274	49.1289	57.251	52.6605	62.6273	71.9558	67.1857	68.0874	64.1435	60.8956
Glyur000044s00005155	33.3261	38.5122	34.4916	36.8874	38.8832	36.8436	39.3058	35.6927	37.5847	35.7827	32.5442	32.227
Glyur000044s00005167	37.5088	36.2971	35.6666	44.3164	44.0961	42.2039	41.2154	42.6267	45.2297	33.2152	43.1705	37.815
Glyur000044s00005168	38.0614	35.6619	35.6524	31.7979	31.0126	32.2698	50.1612	48.9949	46.3362	39.8836	37.3901	40.4564
Glyur000044s00005170	10.6434	12.4401	13.0852	12.741	15.9222	11.1221	16.0636	13.7862	13.2346	29.6118	30.7311	28.7107
Glyur000044s00005171	12.2321	19.2902	14.9286	14.4738	16.2265	16.9886	21.0235	26.4937	29.2369	21.9699	24.7412	28.2015
Glyur000044s00005174	50.1799	51.282	53.4978	38.2918	35.5896	40.1295	41.5688	41.2521	41.7665	36.1341	36.6731	38.775
Glyur000044s00005179	47.7889	56.1153	53.7813	67.6447	72.7838	71.7219	63.8856	59.2464	57.5921	34.2046	37.7831	31.3114
Glyur000044s00005180	22.4743	17.6505	17.1929	20.1899	20.8019	19.0975	17.4622	14.7669	13.4943	21.4684	20.8892	25.1589
Glyur000044s00005191	27.7962	42.8633	37.3395	42.5068	39.1085	40.4971	38.3324	43.9391	37.6861	37.9327	44.8508	46.442
Glyur000044s00005202	10.0771	11.2087	10.5071	13.4786	14.2147	13.6635	14.5766	13.6134	12.9038	11.0867	10.8672	13.213
Glyur000044s00005203	13.7059	12.2092	13.2794	17.4753	15.4613	16.4	15.3223	15.1116	15.3661	15.8807	14.5848	15.1474
Glyur000044s00005208	23.3547	22.574	23.1761	114.278	103.237	109.559	84.6557	76.5674	86.8517	23.6935	21.7691	17.5103
Glyur000045s00009943	10.6087	14.6815	17.7732	17.9812	23.4165	19.1081	21.0147	18.6362	22.5651	19.9158	24.2837	22.7719
Glyur000045s00009946	21.5342	21.2372	20.8414	25.974	25.3547	24.6741	29.43	29.4399	30.2004	19.432	20.6012	21.1624
Glyur000045s00009949	24.3877	34.4735	30.7607	25.7091	28.9114	28.1256	26.0782	32.007	31.8629	31.3544	34.6056	33.0624
Glyur000045s00009950	57.5632	53.0054	56.927	57.0757	57.9596	56.5488	56.419	56.2387	55.9953	68.9061	70.6394	80.7796
Glyur000045s00009952	58.189	60.9054	49.7896	41.0955	36.5964	41.4212	59.7336	54.4862	66.7866	43.2892	44.8713	36.8141
Glyur000045s00009955	26.6833	21.1244	21.6154	30.4846	25.9501	33.1431	25.9443	21.9457	20.9791	57.21	56.6369	49.0241
Glyur000045s00009957	110.435	103.791	78.6912	148.677	117.97	124.766	139.425	122.834	124.28	65.1769	88.6103	62.4544
Glyur000045s00009962	147.123	133.408	142.214	155.956	153.835	149.633	139.317	141.378	150.562	76.9755	82.5898	78.4763
Glyur000045s00009964	21.9837	19.0926	21.5982	15.3249	13.3289	19.2663	12.8918	10.7313	11.6095	16.7244	17.0371	13.0318
Glyur000045s00009965	31.1921	26.7371	27.8265	17.418	15.8829	13.9698	15.8279	14.1081	16.0155	44.9173	47.1603	42.9614
Glyur000045s00009971	40.5686	36.8744	39.6313	16.7638	22.7176	27.3012	40.3569	40.1375	32.2672	29.1979	25.2689	21.6556
Glyur000045s00009977	38.4569	48.2128	38.6456	107.571	109.624	116.174	157.422	133.744	143.187	36.4144	24.483	24.5681
Glyur000045s00009991	18.3213	16.1847	19.2117	16.7454	16.6859	17.2695	25.9761	24.5793	23.4188	18.857	17.1358	14.7863
Glyur000045s00009993	14.0477	10.6172	10.6329	15.057	15.154	14.1026	20.1018	16.4113	19.4011	20.0411	18.3859	19.7944
Glyur000045s00009995	17.9997	17.6676	19.6562	22.051	21.814	23.7445	21.1767	23.5109	24.1301	16.8683	13.2207	15.7213
Glyur000045s00010003	60.7915	68.5954	74.74	33.3152	33.8619	31.6936	37.5851	39.9014	35.2343	41.1145	42.3851	43.3489
Glyur000046s00004785	26.819	27.6089	22.6565	26.4649	27.831	30.5041	37.2809	35.3894	36.1143	25.8155	25.806	19.3202
Glyur000046s00004786	15.4262	12.2625	17.9886	12.2712	14.3679	12.4904	18.0263	18.0438	17.3321	18.8039	15.9969	21.3486
Glyur000046s00004794	22.7559	23.6334	24.5019	20.3929	18.7092	19.8752	11.9191	15.0374	12.5373	24.1872	28.4194	25.8506
Glyur000046s00004796	31.8365	32.2371	30.0438	43.6442	39.0099	40.9113	50.5914	50.1783	49.5661	39.7023	41.7484	42.2384
Glyur000046s00004804	33.2574	32.9837	38.3175	51.0328	51.2909	56.819	61.7086	66.0927	70.1901	26.8202	24.5636	27.0193
Glyur000046s00004814	640.109	599.655	618.823	569.52	578.97	558.831	650.696	629.365	627.813	398.803	410.392	401.414
Glyur000046s00004817	39.0194	38.1381	34.9281	24.1989	25.6147	27.3422	25.0928	24.2967	25.7502	25.7718	30.7088	30.93
Glyur000046s00004824	24.3384	29.9103	25.4239	17.6667	19.3214	17.5928	28.5833	26.813	24.5993	29.1058	28.0399	34.6038
Glyur000046s00004828	13.4241	12.4754	10.8614	17.5643	17.3904	17.4722	14.183	14.6721	13.3141	15.026	16.9029	15.0109
Glyur000046s00004830	12.7505	14.7633	14.5711	15.2726	14.2801	13.7386	16.8712	14.3314	14.8815	16.2487	18.7237	16.7355
Glyur000046s00004837	19.8925	21.0529	18.9315	18.9668	21.6702	21.4957	20.7356	18.6562	19.3591	18.5999	20.1657	20.4458
Glyur000046s00004839	11.5841	11.378	15.283	15.4767	14.7317	13.3674	12.8105	11.8124	13.9329	18.1817	16.9727	18.0269
Glyur000046s00004842	47.0299	42.5685	33.3785	30.6864	28.1755	31.2346	25.5667	27.4367	29.3255	46.9002	47.1999	56.661
Glyur000046s00004844	207.74	173.709	177.125	145.107	149.992	163.672	166.808	175.4	154.072	166.14	136.852	138.743
Glyur000046s00004851	172.506	201.265	179.599	236.696	217.716	253.821	189.906	196.672	190.647	228.496	221.858	270.827
Glyur000046s00004853	62.3517	68.2047	68.5668	91.0713	89.3819	90.6538	106.794	104.508	109.487	75.99	81.7961	88.2166
Glyur000046s00004854	34.4244	43.0892	33.6672	36.19	31.875	35.28	30.9654	34.2524	32.988	34.5251	32.5526	32.2754
Glyur000046s00004859	11.9175	12.8469	12.5258	14.9806	13.7664	13.9465	14.8108	12.8292	13.6699	13.0897	14.3094	15.1789
Glyur000046s00004862	37.9924	42.8274	40.2463	44.5933	43.8462	44.0963	46.5105	45.5333	43.8278	42.7562	46.844	46.624
Glyur000047s00003959	67.0128	66.041	62.689	50.7878	49.8701	51.6572	95.7768	94.4457	91.5863	28.772	31.4186	38.6464
Glyur000047s00003961	26.556	24.3101	24.5068	23.3428	22.8974	20.6967	21.3741	24.6359	25.0962	19.3505	16.1099	17.5907
Glyur000047s00003963	14.0605	11.6424	10.7536	14.2415	11.8409	12.019	11.7371	10.0102	10.914	17.0566	11.483	10.2641
Glyur000047s00003972	19.8632	14.6037	17.9907	13.6149	10.4482	12.0336	15.3566	16.2646	13.74	15.2133	12.0485	13.3289
Glyur000047s00003976	35.3648	53.0084	50.0806	45.11	46.6895	44.3403	49.3896	48.6972	50.8092	34.0745	35.8988	36.1574
Glyur000047s00003981	68.5076	59.0511	62.4163	92.4099	100.455	105.111	49.564	56.3926	49.3176	482.686	499.671	530.019
Glyur000047s00003982	236.69	246.717	255.528	319.58	302.056	324.561	342.098	334.105	352.816	220.943	212.613	207.68
Glyur000047s00003986	28.6906	30.9932	30.47	47.8279	45.2275	47.0961	40.2881	38.4591	36.8275	29.5934	29.7065	36.7694
Glyur000047s00003990	120.595	106.95	102.915	90.1374	96.3545	94.133	47.1291	49.288	43.944	140.118	128.145	155.706
Glyur000047s00003992	11.432	11.0988	11.9064	19.2999	18.4034	19.5708	13.747	15.7611	13.2337	13.7401	13.6549	13.1671
Glyur000047s00004000	12.7739	20.6123	18.1121	17.7731	17.5233	18.9593	21.2256	22.2	20.5699	16.713	17.5835	14.8046
Glyur000047s00004001	30.9153	33.0671	30.5434	31.2691	33.6431	35.3168	35.0327	32.918	32.1611	30.7219	34.0876	28.6435
Glyur000047s00004003	15.2736	32.0524	28.6018	21.5617	22.712	19.9387	19.769	22.4318	22.6117	37.9432	43.8267	42.3032
Glyur000047s00004009	47.5059	53.3109	47.5696	79.8659	78.9349	79.9	92.067	85.1883	85.2225	33.6291	26.6322	29.9728
Glyur000047s00004013	47.6703	50.4036	49.4928	35.1493	36.8737	38.4141	51.6822	53.6204	52.805	36.5394	31.9154	37.1766
Glyur000047s00004016	31.7721	31.7196	31.3029	33.3944	35.6326	34.2357	33.5004	31.2978	32.6652	33.4864	36.6215	40.0987
Glyur000047s00004019	64.1322	59.2828	63.2663	51.72	52.228	54.6999	70.3897	72.0457	69.5261	42.0001	52.0007	53.5577
Glyur000047s00004020	23.0876	22.5054	22.5706	20.2321	20.3933	20.5935	12.498	12.4365	11.3058	24.9531	21.8042	23.5763
Glyur000047s00004022	98.6812	116.1	116.799	130.843	144.563	141.55	104.425	121.378	130.844	117.334	126.028	134.377
Glyur000047s00004023	16.8958	18.2048	18.427	23.6318	21.3567	18.0992	25.523	25.6585	20.2682	24.6357	27.8575	26.4795
Glyur000048s00002196	48.4645	53.7808	52.7883	35.2614	37.5091	37.1607	29.2279	28.911	30.8641	59.2936	60.2013	66.9064
Glyur000048s00002204	20.8707	19.6392	19.1311	14.8993	14.8671	15.6599	16.9647	16.9073	18.5724	17.6881	19.8609	17.513
Glyur000048s00002205	34.5769	39.2888	32.2278	18.5105	20.86	20.2823	20.2526	21.9224	22.6791	20.1565	19.341	20.4092
Glyur000048s00002211	176.177	177.363	176.559	123.549	126.022	116.448	134.002	135.132	144.142	179.676	159.478	181.347
Glyur000048s00002218	158.272	162.038	158.314	222.991	226.175	223.338	180.734	177.64	170.184	188.236	202.593	202.636
Glyur000048s00002224	16.7481	15.6913	13.937	27.1023	24.5107	23.8989	27.904	25.4193	29.6206	15.026	11.7997	14.3215
Glyur000048s00002228	19.9594	17.8135	17.1843	14.577	12.7952	13.4748	15.1751	16.1556	16.9307	19.4784	17.3927	23.6655
Glyur000048s00002232	60.5996	61.9954	66.8554	62.3429	58.8087	57.5128	48.0978	52.2891	59.215	80.7776	70.263	76.8264
Glyur000048s00002234	75.0774	94.1667	93.4577	65.7935	64.1726	62.6041	207.078	207.103	207.751	62.5874	57.8751	51.7887
Glyur000048s00002236	48.8851	46.5736	45.8916	72.2219	69.163	70.523	53.6997	51.3114	53.5713	35.743	38.5422	39.1904
Glyur000048s00002244	225.127	212.368	226.995	280.807	282.455	274.659	238.774	258.46	255.791	115.006	105.787	123.294
Glyur000048s00002245	103.731	94.6592	91.7097	79.2267	85.6153	81.7203	69.4333	67.0718	71.3161	110.885	96.3198	114.683
Glyur000048s00002246	15.7481	15.2378	19.2345	53.4289	54.9181	47.9579	62.1273	59.9632	59.2345	12.2774	10.246	14.6695
Glyur000048s00002251	23.9599	28.7568	24.5276	35.6392	38.1808	34.6123	31.5514	33.6164	33.1313	22.0061	17.0787	23.5419
Glyur000048s00002255	33.1295	33.021	32.4645	42.944	39.6575	41.4027	47.7838	48.8689	47.9559	28.3544	24.6718	25.7557
Glyur000048s00002260	27.5926	21.2832	26.823	16.5253	15.652	16.8205	20.0706	17.4991	17.5025	19.8213	18.1175	17.3311
Glyur000048s00002262	30.3889	34.3952	31.4174	20.3941	18.0668	18.3462	18.8043	21.7232	23.1569	28.1449	28.6894	33.8381
Glyur000048s00002268	107.589	87.4509	89.1919	20.0223	16.7469	22.0104	73.3183	68.24	67.1348	36.9561	35.2107	30.6114
Glyur000048s00002270	63.1508	52.4727	56.014	42.8281	42.915	39.7931	40.3495	40.9648	44.8696	43.0448	45.0756	45.4395
Glyur000048s00002276	32.9867	32.734	34.3661	33.1948	30.9538	30.7096	33.0559	36.4476	33.8162	29.3853	28.706	28.5195
Glyur000048s00002278	29.7612	29.23	29.8614	25.0737	23.0635	25.4119	10.5716	11.1692	12	84.4997	88.242	82.0477
Glyur000048s00002283	21.2385	24.7003	20.5697	30.2571	24.7377	31.569	13.1699	13.2645	15.1104	27.4935	30.2712	30.0546
Glyur000049s00003104	25.0488	24.674	24.1998	16.9181	21.3171	20.9038	23.3222	21.7704	23.4491	20.3754	21.6042	20.1573
Glyur000049s00003109	18.2656	20.2872	19.3259	23.6906	25.0706	26.6155	17.2902	19.0296	18.1845	20.2505	17.645	21.9118
Glyur000049s00003111	96.3172	100.779	98.0204	90.4734	84.6085	77.5367	93.2742	99.9416	100.973	196.134	199.141	205.81
Glyur000049s00003115	19.2639	18.1517	15.2292	14.27	14.728	15.1639	16.7816	16.7977	16.2417	18.4603	16.3366	13.7982
Glyur000049s00003117	16.2904	15.5826	12.7258	16.5518	17.237	17.6083	19.1625	16.7726	16.8043	26.5134	26.8837	27.0027
Glyur000049s00003122	53.3343	51.6488	47.9978	35.4615	36.3371	37.3782	34.6357	29.129	30.7847	28.1994	30.2248	27.5234
Glyur000049s00003130	19.1586	24.3524	24.4699	30.3851	26.5055	30.3681	31.936	33.8569	25.7369	48.193	50.2658	46.7828
Glyur000049s00003131	89.8581	81.1768	84.6591	57.8421	50.1651	53.2025	47.1315	46.9657	47.4853	72.1208	77.2377	86.5706
Glyur000049s00003133	190.511	179.568	183.565	1663.83	1665.26	1665.13	1287.45	1275.06	1266.62	177.94	178.217	180.462
Glyur000049s00003135	36.125	33.1513	33.371	39.9012	35.2547	34.699	35.4536	35.6836	33.2903	36.043	36.1807	34.8665
Glyur000049s00003137	124.469	126.975	138.145	155.925	150.47	154.462	180.161	195.07	195.023	131.108	129.473	132.851
Glyur000049s00003142	14.3826	16.3609	12.206	16.0401	13.0382	15.2845	12.237	14.1471	11.8068	12.6875	11.1418	10.8461
Glyur000049s00003145	15.094	21.1348	18.2367	14.0111	13.5495	11.9435	12.7628	14.2146	14.053	13.0143	13.056	13.3565
Glyur000049s00003151	15.2605	17.2125	13.4414	19.8354	21.9719	20.4594	19.4406	20.3861	19.4817	19.9062	19.8761	19.6952
Glyur000049s00003152	24.5703	25.5078	22.8961	28.4687	26.2265	27.6315	29.4428	29.2634	30.8722	22.7937	23.043	26.9329
Glyur000049s00003156	213.285	197.053	197.696	235.221	231.029	224.083	268.9	249.265	259.253	191.819	183.263	191.807
Glyur000049s00003162	37.236	33.6453	33.7189	25.7728	29.2447	24.5475	27.5307	27.4266	32.7891	46.6218	32.2849	39.0789
Glyur000049s00003163	29.8743	29.6783	28.5207	48.0626	43.9581	51.559	39.081	40.2164	40.2035	31.2056	31.8702	30.3551
Glyur000049s00003164	798.881	911.06	860.752	995.41	980.033	986.633	1020.84	1090.39	1132.68	858.297	914.637	945.724
Glyur000049s00003165	222.772	233.373	201.339	193.227	185.921	198.574	203.75	205.024	195.697	451.291	488.476	461.769
Glyur000049s00003170	40.6474	55.4503	62.5083	42.9772	34.2831	45.9883	19.7413	19.2603	18.5125	46.4953	48.2779	50.3379
Glyur000049s00003172	92.2278	77.3274	85.2826	29.2199	24.443	30.0566	24.3633	28.0829	23.3749	93.461	88.1465	79.9899
Glyur000050s00005675	93.3515	100.019	99.8953	80.8919	73.7984	83.9349	72.7879	71.4553	75.9743	55.4445	59.9212	61.2956
Glyur000050s00005686	25.532	27.4195	26.6541	29.2157	31.3461	30.2929	31.3058	28.6321	31.4207	26.9172	28.6119	26.586
Glyur000050s00005691	14.5654	15.3644	16.1416	18.8041	18.1012	18.2477	19.1666	20.5505	18.7498	15.9977	18.8315	14.937
Glyur000050s00005695	65.1015	69.7418	65.6153	58.6822	54.6349	58.2831	48.4452	60.6262	54.5059	64.9351	83.5334	63.3665
Glyur000050s00005697	82.3151	57.77	55.5088	63.5108	68.9346	77.9059	76.3945	65.1842	70.7662	63.0796	59.9138	59.966
Glyur000050s00005705	24.4436	31.9084	28.7471	29.3841	30.0633	28.9999	27.0508	29.6035	29.809	18.659	20.9764	21.8144
Glyur000050s00005709	20.1736	17.2355	20.1691	18.6607	16.4088	14.3841	17.99	17.8895	17.1058	16.8891	17.6382	15.6427
Glyur000050s00005714	66.3201	64.7983	66.0988	763.691	749.042	733.908	273.782	269.689	271.998	101.971	98.5035	105.28
Glyur000050s00005738	306.657	269.848	287.701	275.345	259.558	264.77	279.833	276.1	296.363	313.25	328.163	329.083
Glyur000051s00003381	31.0197	29.0324	25.2924	31.5012	31.7451	25.0725	64.7676	61.7402	61.7302	14.1177	12.2764	13.2922
Glyur000051s00003384	93.647	103.66	102.948	94.6405	96.105	98.4745	87.2496	88.8953	97.7116	86.6498	73.5071	79.9821
Glyur000051s00003390	46.8639	52.7602	52.4998	65.7419	65.0787	64.7171	60.4869	62.2984	65.2591	65.8907	60.4811	58.4506
Glyur000051s00003394	22.9172	28.2061	31.387	28.2597	30.8391	29.4738	23.485	24.2128	23.6907	35.4967	34.2539	36.7021
Glyur000051s00003396	33.8828	32.0156	35.3069	38.6707	38.1579	38.5678	31.3601	30.9251	29.2525	38.4508	37.0236	35.9219
Glyur000051s00003397	37.2198	42.1556	40.3108	27.3994	30.032	32.0485	13.452	18.9583	17.8639	94.9163	85.278	91.7803
Glyur000051s00003398	11.5426	13.6038	11.8242	17.2152	17.9423	16.7727	15.5959	14.9899	15.1847	16.5606	16.9133	17.9469
Glyur000051s00003400	88.2873	84.0415	86.4535	92.9361	86.3597	88.6218	97.2124	94.5954	92.5688	65.1327	64.2875	62.0147
Glyur000051s00003403	141.863	147.711	135.814	153.754	151.438	161.237	140.826	144.062	132.364	161.426	124.007	134.068
Glyur000051s00003409	37.5824	39.0243	38.1077	29.1504	29.8442	25.9279	34.0413	30.5856	30.7052	22.9866	29.2332	26.6204
Glyur000051s00003411	53.0558	47.6893	46.8202	63.4141	63.4826	65.4495	71.2614	75.3482	74.7421	44.326	49.8443	46.3855
Glyur000051s00003412	14.8315	18.1641	15.7487	22.8666	20.4174	29.491	16.6263	17.0902	18.3545	16.6029	17.0824	18.0277
Glyur000051s00003413	64.9946	60.3743	56.5949	51.4282	44.0089	43.7733	49.5315	52.4033	50.6813	57.608	50.5021	53.9633
Glyur000051s00003415	30.3768	34.1204	26.9914	24.8313	28.1009	25.4244	28.3071	33.1209	34.9093	25.6268	23.221	21.2309
Glyur000051s00003419	26.0436	18.229	21.1493	18.5733	14.7246	14.6	17.9235	21.0063	21.7511	13.3122	15.6589	11.5717
Glyur000051s00003423	37.6044	37.3187	39.5142	29.6035	26.5937	28.4936	29.0002	26.0649	33.5463	43.489	38.36	40.2341
Glyur000051s00003424	41.0185	13.8279	20.2596	27.8623	36.5955	40.0148	27.1182	21.7996	34.9382	25.5292	27.2015	36.2927
Glyur000051s00003427	24.2911	25.1753	19.6422	24.5376	25.8917	23.3283	22.5859	24.0428	21.1133	17.754	20.1574	23.5264
Glyur000051s00003436	24.1275	24.5495	21.4176	15.1438	12.6143	14.3366	12.3205	12.0843	12.7196	15.3591	14.3494	11.9385
Glyur000051s00003437	25.5526	19.5961	21.7919	20.6236	21.2499	19.3936	24.5077	21.8588	19.8121	21.8932	28.5842	20.2019
Glyur000051s00003438	22.58	19.988	17.963	17.3274	17.5344	17.4975	21.8349	25.8428	25.4998	15.7723	11.7271	18.707
Glyur000051s00003440	35.48	34.8353	34.8971	46.8926	46.4532	43.63	49.1965	44.2903	46.1711	36.4962	34.561	32.8086
Glyur000051s00003442	12.3012	15.7129	15.6895	17.8835	16.2424	17.4383	15.7992	15.2155	16.1092	15.1968	12.6977	13.7332
Glyur000051s00003443	10.988	10.7925	13.8857	22.2143	22.4636	19.7523	15.1182	16.1078	17.5628	19.7811	17.8725	15.4424
Glyur000051s00003445	66.8227	54.8206	50.7862	40.4558	45.7901	39.6433	49.2966	57.4007	59.4035	44.3934	45.4917	55.1653
Glyur000051s00003446	530.106	565.962	538.043	474.304	471.466	468.179	574.304	594.968	593.479	321.543	338.996	325.199
Glyur000051s00003450	97.358	96.7209	106.78	67.1073	73.7305	75.1621	90.5562	92.8492	88.1374	103.075	95.535	92.8512
Glyur000051s00003456	16.6244	14.5877	12.8516	15.569	12.0473	14.7542	19.8057	18.5989	18.498	18.8637	13.9132	19.5188
Glyur000051s00003457	33.8863	34.4071	38.5284	40.736	41.6062	41.9299	32.7627	33.3741	31.9501	29.0838	30.2478	27.4267
Glyur000051s00003458	13.9223	10.9702	17.7273	16.6065	15.4622	18.4202	18.3851	15.868	18.0438	11.6088	11.2717	14.5682
Glyur000051s00003459	42.3206	46.4434	39.7507	32.384	29.3799	29.075	25.9472	31.6627	31.8347	50.3236	53.3189	60.4531
Glyur000051s00003462	62.9727	66.8551	65.8	69.0004	66.0871	68.0541	95.2214	93.6691	87.8487	49.721	46.1646	46.0981
Glyur000051s00003467	25.3878	27.6386	29.1557	25.3122	23.9045	23.6212	22.4315	21.8145	26.9287	43.4435	40.5437	41.5185
Glyur000051s00003469	67.0396	60.556	59.1502	54.5437	49.1902	55.6289	48.9893	47.8741	50.4972	62.9372	59.0209	65.6413
Glyur000051s00003471	29.4756	27.5256	25.7452	15.746	19.9514	15.4173	17.9165	16.5798	19.1653	18.8674	14.3218	14.8314
Glyur000051s00003472	379.818	404.984	405.491	404.744	408.778	417.113	413.163	405.158	398.045	298.809	297.258	319.343
Glyur000052s00005749	51.4311	54.3831	47.2728	45.4411	47.1992	45.015	68.482	65.8984	62.7115	47.9927	48.2391	49.9788
Glyur000052s00005774	22.9951	21.1076	21.1886	24.234	25.495	20.9798	26.0015	28.2193	24.5528	22.1131	21.3238	26.6779
Glyur000052s00005776	14.7697	17.7868	17.221	12.5035	13.5688	13.7794	12.9309	10.4749	11.3614	20.0583	20.7962	21.8225
Glyur000052s00005777	15.4127	17.8585	18.1999	15.9328	14.8844	15.2406	17.0801	17.4996	17.531	21.4986	22.4304	22.0524
Glyur000052s00005778	122.264	139.588	144.805	85.6015	95.5478	95.9951	97.5167	103.022	98.0932	133.443	128.183	132.275
Glyur000052s00005779	14.0076	15.6489	16.5961	21.6	17.0145	19.5686	19.0574	18.3185	19.4828	17.0912	17.0614	17.2898
Glyur000052s00005780	14.4021	14.3344	10.5588	13.7494	15.5071	13.7879	14.219	11.7307	11.8395	11.3459	11.4345	11.6524
Glyur000052s00005784	16.5061	21.1278	19.5073	19.0803	22.39	22.8585	26.8138	25.0851	27.1502	12.1041	14.5344	14.0619
Glyur000052s00005786	12.2432	13.4605	13.1697	14.5706	16.0356	16.1166	13.1286	13.8328	14.0815	10.7897	10.3546	10.9128
Glyur000052s00005790	55.2886	55.3994	55.5362	52.4475	53.7159	55.2676	46.5778	47.7518	46.0286	70.8086	75.6694	79.1892
Glyur000052s00005791	25.2959	29.3827	31.5961	31.1701	32.6524	34.8583	34.8699	33.995	34.0294	26.8577	22.5642	23.295
Glyur000052s00005798	26.3751	27.7817	29.7735	30.6665	27.6779	30.6751	34.8507	34.5004	34.7499	35.3834	36.011	28.0396
Glyur000052s00005800	47.4427	50.4757	50.2226	41.7799	47.9601	47.7571	38.0878	38.9943	37.8921	42.0418	41.6351	44.2061
Glyur000052s00005802	16.5122	16.0172	14.4045	20.7597	20.0458	20.5671	22.3139	21.3814	21.7789	26.7165	31.7679	24.4491
Glyur000052s00005810	32.6059	37.3297	39.0102	80.5194	68.2886	82.484	88.5324	95.8432	91.0582	61.7172	65.5541	59.8816
Glyur000052s00005811	29.5582	30.4545	30.1269	35.4846	34.5274	33.7647	24.2241	23.5934	25.8349	30.2801	35.1313	38.7296
Glyur000052s00005813	15.7147	22.9388	18.2073	18.6093	18.0469	16.7109	22.396	20.2972	19.5501	37.5849	37.4358	33.0991
Glyur000053s00006421	30.5026	25.7683	23.5584	33.3378	30.6097	31.6398	32.9797	34.763	29.8118	19.0776	18.7223	21.8171
Glyur000053s00006426	27.9969	29.5474	27.537	34.5947	31.2584	32.4034	33.5063	33.5946	30.3447	28.3637	22.9467	26.927
Glyur000053s00006427	22.1745	19.3286	20.6274	17.6611	16.8734	16.8107	19.8244	19.9036	18.8499	17.7047	17.7519	19.8664
Glyur000053s00006432	844.912	899.45	936.978	850.459	858.947	862.255	420.861	428.396	419.33	609.154	611.72	615.795
Glyur000053s00006437	18.92	18.1834	19.044	16.4632	15.5765	16.2905	16.0407	20.0091	18.2535	17.2004	15.2802	16.459
Glyur000053s00006440	116.702	104.502	110.658	126.281	132.681	128.348	131.507	131.479	124.174	178.465	169.95	169.24
Glyur000053s00006442	10.1777	14.1298	13.793	27.3642	22.5779	21.6554	20.2933	17.5059	25.0504	18.923	16.3766	17.2292
Glyur000053s00006448	17.3578	19.4888	18.7187	14.6487	16.2717	13.6223	20.5043	20.3224	19.7206	11.5909	15.049	10.7246
Glyur000053s00006456	43.8505	43.5266	41.788	51.357	51.164	53.9357	50.9936	54.352	48.6814	39.7515	38.0174	38.6463
Glyur000053s00006463	108.796	130.472	137.367	98.706	105.83	103.799	91.2738	93.2954	97.9647	122.587	114.285	123.822
Glyur000053s00006468	29.2896	30.8613	27.9845	22.3184	23.4821	23.4326	28.734	23.6944	28.7391	35.8584	50.5856	64.5477
Glyur000053s00006469	226.803	231.051	227.051	241.637	236.055	237.569	409.218	415.832	398.645	189.165	199.343	181.385
Glyur000053s00006470	31.6411	29.1358	32.781	25.0419	23.1731	23.4997	22.8443	25.7608	23.5183	31.6941	23.8606	33.4874
Glyur000053s00006472	30.5085	37.0798	34.0999	50.4237	49.2956	49.6072	58.5479	58.6017	59.5589	47.3693	53.9745	52.7398
Glyur000053s00006476	22.5154	24.4645	25.7914	20.1893	17.5914	19.7111	19.6236	18.8485	17.9198	18.8878	18.741	18.6016
Glyur000053s00006484	48.7185	50.6154	45.9608	17.2834	21.5959	24.805	26.8427	27.268	27.9979	26.5596	29.1144	35.4468
Glyur000053s00006491	40.8074	44.7835	39.1981	42.6626	38.6234	44.2558	35.9794	35.8365	40.2055	29.7266	42.6044	45.0046
Glyur000053s00006492	69.5554	66.9267	66.2985	57.7501	58.0306	60.0336	58.0502	58.0897	53.5431	49.525	45.9857	51.8901
Glyur000054s00005304	26.7286	26.3666	28.8339	17.5946	19.7307	20.2588	20.6471	22.828	21.6583	23.3966	24.7674	25.8915
Glyur000054s00005308	113.625	99.9095	117.745	125.699	134.059	136.735	125.093	129.864	119.874	165.431	147.367	160.147
Glyur000054s00005312	71.2512	75.7045	79.4023	51.96	55.0091	52.3192	58.6539	59.0443	52.265	48.0949	46.6634	48.4389
Glyur000054s00005319	15.3377	12.8368	12.3648	17.0907	14.9667	14.6381	15.7578	16.6659	15.9062	24.917	25.1168	28.9895
Glyur000054s00005324	18.824	16.7666	17.8382	22.8519	22.6076	24.4475	23.8129	22.937	21.781	20.0318	18.3548	18.7938
Glyur000054s00005330	126.291	127.817	138.061	127.061	132.18	135.237	93.9135	98.4454	102.007	132.87	129.587	129.419
Glyur000054s00005333	10.262	11.8743	11.8158	15.5833	14.117	17.5279	13.1878	14.1331	15.4593	13.4999	14.7185	12.367
Glyur000054s00005336	63.4223	60.4921	63.8924	68.9974	67.2474	75.1766	50.7925	48.9765	50.1824	24.6883	24.6213	22.3546
Glyur000054s00005344	955.31	898.741	879.696	1139.65	1125.53	1124.49	944.998	987.702	1007.66	496.61	554.459	504.641
Glyur000054s00005348	18.1958	15.412	16.3793	18.5913	19.7855	18.224	12.7463	13.8814	12.9245	12.1719	12.8169	12.8354
Glyur000054s00005354	219.477	215.07	210.826	108.634	108.804	110.599	87.1249	91.6935	87.9217	107.275	112.068	120.016
Glyur000055s00004535	80.758	90.7015	86.6883	69.4084	72.0172	67.8435	67.4629	70.0511	67.4313	79.2352	76.4166	80.7962
Glyur000055s00004538	22.3503	27.5201	18.5786	18.8368	17.8931	17.8867	18.8716	20.4084	20.2303	24.98	21.5722	20.9517
Glyur000055s00004548	44.8161	36.981	37.0703	43.489	36.9421	38.1218	30.5145	31.0684	29.8802	37.9267	39.5984	37.5802
Glyur000055s00004556	10.8972	14.2771	11.0658	15.9322	15.3122	14.2139	13.5876	15.2445	12.4369	16.3377	14.0119	15.6514
Glyur000055s00004561	166.893	180.866	177.181	344.08	323.652	341.938	373.294	361.624	332.916	108.171	99.6039	104.86
Glyur000055s00004567	216.509	196.73	193.031	82.6138	84.167	81.8899	53.4199	54.5425	65.8749	132.575	140.746	137.456
Glyur000055s00004569	18.21	18.6244	15.9706	25.3882	21.0585	23.286	26.1758	21.3333	20.2778	26.2985	27.63	22.2806
Glyur000055s00004574	127.416	140.21	145.408	118.467	120.05	119.699	128.932	129.455	129.692	173.384	176.672	170.474
Glyur000055s00004575	17.6279	19.8274	19.3749	22.8076	21.8024	22.7741	18.7842	18.6842	19.3109	18.024	18.4512	17.2669
Glyur000055s00004581	23.5574	20.8784	23.5454	42.0016	42.186	42.5337	40.1638	41.1088	40.6911	20.1069	21.9309	23.2383
Glyur000055s00004582	34.8799	37.5799	41.5183	33.7096	34.7092	33.6631	45.6239	44.5102	42.0118	47.5323	41.0501	41.1676
Glyur000055s00004588	60.7213	56.0082	53.5724	53.8454	59.303	54.4047	43.5924	43.01	45.1536	62.0455	56.2697	60.2569
Glyur000055s00004594	81.0223	104.976	126.948	127.913	136.197	141.958	189.433	171.537	160.421	193.124	200.884	233.72
Glyur000055s00004597	220.457	219.819	221.06	260.546	262.665	265.421	224.657	224.927	232.705	113.478	104.586	114.968
Glyur000056s00004104	36.6732	36.6435	35.9862	34.0553	36.9216	36.5635	36.7626	36.2127	35.0583	32.4606	34.0409	38.8216
Glyur000056s00004107	52.4314	45.0164	52.1932	25.8091	25.9846	25.1131	62.3673	63.7944	60.7929	45.7982	49.3231	46.7489
Glyur000056s00004108	37.8132	36.0364	38.012	29.9194	29.8103	30.1108	22.594	19.8642	19.6588	22.1759	22.8476	21.478
Glyur000056s00004109	22.9581	36.8995	33.2878	27.3997	26.7793	28.7005	28.0896	29.6663	24.3897	24.6748	23.9308	26.4253
Glyur000056s00004114	11.6314	11.2692	14.1626	13.1397	12.9111	13.2157	13.0406	12.0508	11.9837	12.4211	11.8074	13.7028
Glyur000056s00004116	47.8031	45.7685	44.5285	29.613	30.5592	28.3782	29.5353	30.2512	28.0022	22.562	24.5218	22.9753
Glyur000056s00004125	23.3791	31.1932	30.6528	21.0898	18.4155	18.7019	22.3155	17.3033	19.9934	21.9594	21.4424	21.1501
Glyur000056s00004128	21.1403	21.3837	22.2611	23.1767	24.3558	24.7684	16.3208	16.6121	15.4711	32.5368	31.9339	33.4714
Glyur000056s00004132	230.314	224.712	213.023	129.561	121.397	115.446	174.282	189.321	168.121	175.112	174.597	166.425
Glyur000056s00004138	25.1821	22.9092	22.8274	27.9614	24.9161	27.7203	23.2924	22.1904	22.5582	20.6818	24.6294	20.6401
Glyur000056s00004139	140.227	129.427	119.474	83.3674	74.6888	78.7446	107.696	100.22	109.251	138.85	123.891	135.218
Glyur000056s00004143	34.0741	32.671	34.5509	29.7125	29.2774	28.7725	21.3673	21.0367	20.6246	26.4808	22.2059	24.4143
Glyur000056s00004147	33.2137	31.0391	28.4028	20.134	17.9698	19.3886	29.5329	34.654	35.2245	20.264	26.1716	25.1641
Glyur000056s00004152	31.4909	37.5236	37.4644	46.3171	42.682	49.0268	30.5949	31.2875	29.7685	52.2508	47.5267	49.593
Glyur000056s00004162	81.6029	93.501	87.0294	84.5469	87.4828	85.2888	72.4651	76.8249	78.4779	95.2807	96.3659	109.403
Glyur000056s00004169	35.3895	33.3135	31.5932	25.5073	26.6259	28.8126	38.8898	38.203	33.7535	21.5085	17.4666	18.1724
Glyur000056s00004172	55.1208	47.2947	53.2667	32.6316	37.1964	32.5758	91.3322	85.7198	86.0577	21.4887	23.0392	20.9952
Glyur000057s00008963	22.8012	17.6467	17.6174	15.5077	15.1978	15.5784	17.1728	17.4622	15.4289	14.5889	16.0421	12.8505
Glyur000057s00008964	71.3008	58.2334	77.7303	41.0458	48.8111	38.722	44.1369	46.3057	46.7473	52.5522	63.5646	57.6764
Glyur000057s00008981	20.6904	23.1795	22.1464	38.7777	39.3702	39.333	37.5355	35.9292	42.2436	98.8386	97.556	98.4685
Glyur000057s00008982	92.1529	95.5691	87.38	69.8361	83.749	68.2608	65.987	70.11	77.2738	106.659	93.2621	88.9201
Glyur000057s00008987	14.0552	16.862	20.9265	17.1961	18.2598	19.2087	29.0787	23.5322	30.1126	25.4603	18.3647	19.5657
Glyur000057s00008988	22.1786	18.5666	18.6879	21.8837	20.3497	22.6305	20.9269	18.3333	22.1696	19.4687	19.9122	18.215
Glyur000057s00009004	19.0807	19.3864	22.8676	19.0861	22.0487	21.0987	38.9356	34.2867	36.0655	31.6428	29.5382	34.344
Glyur000057s00009018	156.908	133.581	133.2	35.7601	32.7024	29.4956	36.2646	32.2457	40.4039	1728.1	1759.18	1711.75
Glyur000057s00009024	14.3372	14.0669	18.5029	13.0279	12.3196	16.2995	17.059	24.1423	22.1929	22.1755	15.9519	13.0306
Glyur000058s00006131	40.7932	46.0558	35.2057	27.1367	30.0548	28.4832	42.1108	41.4227	43.6297	18.2803	19.5135	20.5223
Glyur000058s00006138	32.7048	29.7204	33.9487	39.2466	35.1592	35.4574	30.5238	33.2802	34.0421	32.7065	37.7216	37.5459
Glyur000058s00006139	12.4533	13.6317	14.8541	21.7068	22.3591	21.2682	11.3654	13.2829	12.7012	19.898	18.4695	17.2084
Glyur000058s00006148	45.4636	27.2383	32.0234	37.9175	33.3372	38.9847	33.4925	30.7213	29.1509	26.0505	26.4691	21.8991
Glyur000058s00006149	99.6062	86.4403	88.2942	69.9965	67.1275	65.3681	79.2535	77.6942	82.0756	88.3353	90.5341	90.396
Glyur000058s00006156	108.147	99.6976	104.52	39.6943	58.8297	44.8926	17.6152	18.4244	22.3325	104.845	57.7785	84.762
Glyur000058s00006167	55.8032	66.1112	64.2421	66.145	65.6223	67.9999	67.133	75.3298	64.4513	92.1988	99.5333	92.2343
Glyur000058s00006168	356.298	342.843	360.707	278.995	286.01	279.787	252.176	247.207	257.787	288.674	282.396	298.478
Glyur000058s00006173	55.4952	62.0118	63.419	37.2957	32.762	31.7408	39.6538	34.3367	36.307	67.0092	63.1513	65.4086
Glyur000058s00006181	27.0406	23.6618	25.275	27.2876	21.0941	20.8749	36.5028	31.8168	30.3607	24.6293	23.5885	28.3982
Glyur000058s00006182	24.6748	24.7092	23.6452	24.5056	25.3799	26.0445	21.551	20.0824	20.2218	33.4918	27.601	31.7462
Glyur000058s00006185	29.1912	23.6839	28.4299	37.5954	37.0746	38.1549	23.4771	23.1352	25.9045	24.5882	17.6364	22.384
Glyur000058s00006186	20.2454	22.5314	16.7709	47.3832	45.5108	48.3379	32.7465	29.6269	27.1843	15.714	14.4218	11.452
Glyur000058s00006194	19.817	19.2872	17.4307	19.8375	20.4794	20.1592	18.3325	17.5548	18.312	13.8542	15.7823	15.9856
Glyur000058s00006197	22.3994	15.8844	18.6876	19.7506	18.3144	22.441	10.5359	10.6343	11.9823	20.5758	15.2273	17.7504
Glyur000058s00006200	62.1264	59.1706	58.5807	58.8855	59.881	60.7134	58.9906	59.7127	55.9065	69.488	63.3439	62.4624
Glyur000059s00006271	39.3842	38.7511	39.9718	45.2593	39.3791	38.3727	36.8195	37.8468	33.5909	51.2921	45.9022	56.1936
Glyur000059s00006277	31.8816	28.7576	28.6451	28.132	27.1401	26.2648	30.4729	29.0654	27.0816	32.2665	33.7083	27.4658
Glyur000059s00006280	26.6049	22.6451	22.8684	25.2765	23.8268	24.4185	28.0338	25.7218	25.9716	24.7541	22.2743	22.1526
Glyur000059s00006286	12.5721	14.084	12.5795	13.1042	17	17.0937	18.7741	19.8936	20.2825	31.1843	25.7295	23.8393
Glyur000059s00006289	22.7191	22.6781	21.3801	26.2005	28.7368	26.121	24.5013	27.0505	26.4766	28.0031	28.418	29.3471
Glyur000059s00006291	12.54	12.4322	11.839	12.5806	12.8502	13.2321	12.5101	12.9573	11.8791	16.1549	15.4608	15.0672
Glyur000059s00006297	15.3872	15.5149	13.7743	16.8949	15.7251	13.9007	17.1851	19.6419	18.825	16.0925	12.3796	10.2375
Glyur000059s00006299	10.2907	12.4167	10.4084	15.4875	16.493	16.3591	17.1244	17.1157	15.8626	10.6662	14.485	12.0771
Glyur000059s00006304	23.3311	18.3291	19.2657	24.4603	25.3207	22.4748	22.6724	24.2025	21.8603	19.9542	20.1309	17.9032
Glyur000059s00006306	41.5066	43.4231	38.2086	49.3054	44.4398	47.9546	34.3323	39.0027	42.0281	41.39	44.3401	39.1369
Glyur000059s00006307	75.4866	70.4096	69.585	51.749	51.2724	52.0267	55.6914	48.718	53.8788	70.0553	73.6426	74.3048
Glyur000059s00006308	44.1235	50.9994	48.9266	31.5708	31.9092	30.5244	27.7753	27.7647	25.3706	35.6402	34.4127	33.3198
Glyur000059s00006313	60.0137	63.2211	67.8531	107.739	122.215	120.147	107.374	104.058	106.819	50.6317	51.3569	52.3301
Glyur000059s00006314	808.532	832.861	823.098	1135.84	1129.65	1127.3	1066.05	1045.85	1073.48	848.122	853.542	827.544
Glyur000059s00006323	75.783	62.5404	61.0677	60.1265	64.2934	62.1864	73.9571	77.2296	79.1907	90.8133	92.7766	91.6393
Glyur000059s00006335	25.7258	28.7646	31.8017	37.2704	31.4662	36.9963	33.1469	32.2247	27.9732	37.3126	40.8283	33.4536
Glyur000059s00006338	24.6232	22.7977	25.2659	27.0644	28.4189	27.461	28.3601	29.8975	27.5145	23.3725	26.5776	27.1936
Glyur000060s00004697	562.968	557.542	601.656	474.499	473.904	480.986	583.417	558.983	550.217	671.126	668.548	629.187
Glyur000060s00004699	21.0217	24.9951	20.2782	19.571	21.395	20.814	22.7038	18.9821	25.9967	15.0098	13.078	19.3902
Glyur000060s00004715	45.7997	43.5474	38.9589	52.3962	52.1211	49.6997	55.5594	55.7046	57.8952	46.4569	49.2844	56.7092
Glyur000060s00004717	57.4765	61.975	59.8243	80.0639	76.3048	82.1845	88.0355	85.0305	87.4053	61.9881	61.4555	62.7202
Glyur000060s00004719	16.3119	16.0982	15.5579	16.2696	14.3639	17.5808	17.0202	18.2632	18.9837	11.8072	11.0092	13.0004
Glyur000060s00004721	26.684	28.5003	25.7635	22.446	20.6842	21.3523	20.064	21.344	19.0588	22.2014	26.0823	24.3798
Glyur000060s00004724	36.5175	37.1193	38.2877	33.478	32.1626	39.0289	44.9449	39.2737	46.4445	24.4721	26.3922	21.0481
Glyur000060s00004725	120.721	143.765	141.476	239.217	237.53	234.596	246.962	250.765	234.68	192.837	198.064	192.882
Glyur000060s00004726	32.068	40.4297	39.3817	66.917	65.3973	66.9237	69.3056	68.0683	69.1263	36.5846	36.1564	35.6004
Glyur000060s00004728	423.8	427.038	421.382	389.264	388.543	400.772	376.502	393.8	354.847	391.522	384.913	416.32
Glyur000060s00004740	24.2166	21.265	20.3881	17.2768	18.4087	12.2902	16.03	17.4394	16.3824	15.4978	17.893	18.3213
Glyur000060s00004743	39.23	44.4745	43.5006	44.2727	47.0336	43.1927	71.4841	77.5192	79.1532	34.7103	28.329	26.2237
Glyur000060s00004744	19.0705	17.0656	18.5419	16.6614	18.4215	17.0838	15.1676	14.9982	15.5302	18.9214	18.2371	18.8634
Glyur000060s00004754	27.9903	30.3654	27.632	60.464	59.6904	56.8953	44.7701	42.0739	45.884	39.0435	39.218	39.9401
Glyur000060s00004755	145.5	165.646	152.095	78.9463	83.2325	79.4808	44.9044	44.2103	44.0655	175.937	179.755	182.955
Glyur000060s00004756	59.087	71.7664	51.9412	64.7453	62.96	61.3569	58.4982	63.6964	71.32	72.4976	75.2418	52.0326
Glyur000060s00004757	54.7562	41.963	46.2099	55.7578	60.9714	61.6185	60.4432	67.7719	69.673	35.3038	39.6192	44.7474
Glyur000060s00004758	44.2672	44.1823	43.0083	31.127	32.4291	34.0551	19.37	18.6636	20.8012	21.8445	23.9571	25.0995
Glyur000060s00004759	20.259	25.8486	23.4972	23.3004	25.5216	24.3925	23.7263	22.2123	22.6613	24.4809	27.3487	24.4507
Glyur000060s00004779	38.5575	40.117	36.4981	27.2746	26.2918	26.8847	30.0659	29.8524	29.1701	48.2788	52.6041	53.2276
Glyur000061s00006499	22.2212	18.7614	17.2572	15.7646	15.6419	13.5977	16.9033	18.5413	19.8813	29.9317	28.5462	30.2335
Glyur000061s00006501	23.4307	23.2231	26.9385	30.2482	30.1114	25.8158	37.2583	39.5144	37.1516	22.354	16.4517	19.671
Glyur000061s00006502	39.9516	40.9513	38.4505	40.3896	39.3785	33.9413	39.6274	33.8263	34.6389	32.2514	24.5117	25.252
Glyur000061s00006508	28.3405	33.8211	31.3075	36.4593	30.7881	35.8437	38.1713	37.2454	31.8985	38.0265	39.3617	38.9201
Glyur000061s00006517	12.8686	15.3423	15.4156	30.4282	29.8677	28.1963	34.8863	30.4053	33.1128	18.1021	19.4447	19.036
Glyur000061s00006522	218.205	232.015	240.426	251.862	252.714	254.546	266.934	258.151	271.332	175.006	188.127	193.658
Glyur000061s00006526	62.4532	58.2393	52.2519	53.2003	52.5977	50.0705	32.7559	33.5241	31.1816	48.1075	45.5302	53.8761
Glyur000061s00006537	12.5702	18.4464	15.5431	12.7065	12.4394	13.268	13.1044	12.6153	11.9799	10.9128	11.6593	12.1178
Glyur000061s00006543	29.0977	19.4645	17.3717	27.221	33.9765	31.0613	40.7823	44.9385	39.5649	27.1715	34.8086	27.7136
Glyur000061s00006547	12.5985	15.9099	23.1386	13.6683	18.4771	19.4439	22.3508	20.199	19.4782	29.6982	27.4356	25.4841
Glyur000061s00006553	21.1056	14.2488	20.435	16.4815	16.4164	14.693	17.5824	18.3319	19.4546	16.2957	19.5546	20.3142
Glyur000061s00006554	42.5777	40.5711	47.5197	56.3425	53.2589	55.495	67.5821	60.4289	66.2551	28.581	24.8942	25.3
Glyur000061s00006555	453.326	436.116	435.231	286.492	289.102	294.294	272.008	254.708	247.07	329.205	299.966	331.151
Glyur000061s00006569	55.5465	81.5996	76.0256	145.145	159.865	165.543	173.126	162.684	161.442	87.6643	79.2044	90.1326
Glyur000061s00006570	134.26	112.624	137.466	110.207	100.823	104.658	70.8922	73.4021	92.0243	226.779	195.857	216.068
Glyur000062s00005454	33.4003	29.4607	27.3881	29.0811	32.4194	31.2378	29.5375	31.1448	28.2563	53.929	57.0485	54.4606
Glyur000062s00005457	14.2863	20.6063	22.4328	23.4693	22.2291	27.9106	18.5424	28.9259	20.9367	26.2578	21.8332	33.7113
Glyur000062s00005466	215.567	225.703	251.949	198.92	200.864	199.557	239.961	239.421	247.996	219.071	217.786	216.036
Glyur000062s00005469	31.6018	34.3224	34.4009	34.4495	36.2907	31.3441	29.4276	32.7574	29.5465	22.1348	25.5436	26.6733
Glyur000062s00005471	29.1583	25.1526	23.3067	22.4992	22.2459	23.1532	24.0393	21.8614	22.0495	33.3066	31.6788	33.7703
Glyur000062s00005475	49.772	46.3026	49.7282	194.446	205.133	201.628	145.547	152.629	139.717	53.056	45.3786	52.4983
Glyur000062s00005476	86.1472	99.7163	99.0762	99.9235	102.06	94.912	63.7266	59.1584	64.1216	128.892	133.791	125.871
Glyur000062s00005478	97.0055	94.5747	89.2795	189.027	192.621	188.817	171.104	171.537	161.692	90.4935	99.2691	99.8806
Glyur000062s00005480	14.4928	11.8154	11.4874	17.1985	11.4807	13.5058	10.2084	10.8794	10.2542	10.7209	11.7199	11.8495
Glyur000062s00005481	75.1965	77.1624	81.3347	80.8687	72.5177	77.9069	64.8418	65.0631	65.5491	33.29	37.4246	35.822
Glyur000062s00005482	16.504	17.6484	18.0677	15.4109	15.5387	15.3437	19.8305	20.1184	20.4236	15.1177	13.8212	15.3739
Glyur000062s00005484	22.433	19.8641	23.3213	41.8117	39.6994	35.2014	39.2513	38.5764	40.8314	25.4208	30.3112	27.5751
Glyur000062s00005486	24.3539	23.121	20.0367	16.6703	17.4787	14.6856	20.6193	22.1454	23.2383	21.8521	24.4757	17.1184
Glyur000062s00005488	205.661	179.052	185.332	169.349	167.868	164.065	150.979	153.256	152.257	207.179	210.11	203.02
Glyur000062s00005493	15.8893	22.0543	16.7021	20.5935	18.7862	17.6392	17.6615	18.8455	16.1855	26.7131	24.9946	33.1074
Glyur000062s00005494	110.691	108.161	124.368	141.05	124.791	123.267	139.317	131.024	141.251	83.6015	92.4809	86.6217
Glyur000062s00005499	34.986	30.1016	28.6408	38.7133	41.7544	37.6216	37.0544	38.2484	41.3998	30.064	26.4585	32.6242
Glyur000062s00005500	82.5274	72.5248	70.575	56.8617	60.8945	57.8775	115.317	126.126	122.493	169.402	172.054	155.624
Glyur000062s00005506	12.6911	15.085	14.5898	15.4613	15.6858	15.8788	16.4353	17.2837	17.1015	12.9027	12.4863	11.5153
Glyur000063s00005818	15.402	22.1517	23.4682	18.2533	22.4519	15.5739	36.9217	38.2032	38.9285	25	29.5656	15.0144
Glyur000063s00005819	30.6811	27.3689	26.3572	35.5004	41.3412	37.98	44.3774	40.7966	36.8139	33.9195	34.6443	35.8208
Glyur000063s00005820	359.778	350.041	340.376	205.394	206.113	208.24	171.128	161.935	166.055	244.051	232.073	240.988
Glyur000063s00005825	19.2749	21.3662	19.4006	20.4906	20.935	20.6512	29.1468	32.0707	28.4117	13.3036	16.2249	12.5465
Glyur000063s00005826	88.0623	56.4823	75.8176	49.8723	47.1626	43.0673	58.9382	43.7012	48.4536	62.0455	68.2307	64.3848
Glyur000063s00005827	20.6927	24.5974	22.9755	21.6015	25.238	22.1626	25.5564	25.3428	23.9439	26.3047	26.1271	26.1148
Glyur000063s00005834	67.3599	82.9106	71.3869	61.9728	65.2894	71.0799	63.5591	53.526	58.5065	134.097	132.2	134.734
Glyur000063s00005838	27.6446	23.652	25.9955	25.7136	23.3975	22.9951	28.0834	27.0806	29.8813	23.056	24.3615	22.8393
Glyur000063s00005839	19.4858	21.1018	17.2011	18.7475	18.1644	17.6914	15.6378	15.0745	14.4068	15.873	13.3599	14.9689
Glyur000063s00005847	43.0247	36.3477	49.5765	26.172	21.8906	29.7031	27.6546	32.7146	37.2823	30.1364	22.4071	19.8847
Glyur000063s00005851	193.176	185.282	187.404	247.19	249.407	251.164	242.76	247.434	275.819	185.463	181.051	198.338
Glyur000063s00005868	72.1535	65.4613	70.5214	84.1749	72.0901	75.4927	76.4853	80.6202	77.4629	64.3844	55.815	53.8363
Glyur000063s00005870	351.69	494.69	413.747	5212.04	5073.67	5193.77	2243.07	2273.69	2486.6	1411.75	1423.44	1435.25
Glyur000063s00005871	32.314	34.3717	33.3288	47.5834	45.7091	49.3495	36.2457	37.1683	34.6167	45.2206	43.4496	45.507
Glyur000063s00005877	146.917	124.006	139.731	88.8439	93.2281	80.3831	87.9102	89.1669	85.8837	111.997	109.211	95.4904
Glyur000063s00005880	48.1147	52.9762	49.8397	29.5089	27.4821	25.9262	43.0351	44.6598	45.6425	30.7033	36.6727	29.7606
Glyur000063s00005883	77.2035	66.7984	73.8503	75.5354	73.9326	72.3708	60.7925	53.4353	65.2777	38.1629	33.9135	29.617
Glyur000063s00005884	71.5711	78.418	74.712	55.0982	54.0845	53.3546	45.6741	47.0564	45.3182	61.094	62.6793	64.7965
Glyur000063s00005887	29.7033	23.8364	25.6169	26.0434	29.1048	26.3737	28.7668	25.65	25.1786	28.9591	26.557	26.4026
Glyur000063s00005890	18.0753	23.7639	26.755	33.275	31.5217	32.0233	25.5763	23.122	25.6861	26.9622	28.8935	24.0617
Glyur000063s00005892	22.7122	18.1987	18.4418	23.0418	22.7592	23.6761	22.2508	18.707	26.699	18.1506	14.4428	17.6057
Glyur000063s00005893	255.541	234.96	227.518	209.709	209.838	203.983	171.195	166.403	174.587	214.979	256.235	230.12
Glyur000063s00005895	34.518	30.4197	31.0718	31.0899	30.2134	29.2713	33.3762	32.6478	32.9364	23.6571	20.3783	24.6128
Glyur000064s00005595	89.9666	82.9568	85.7945	48.8827	48.9969	51.0494	46.611	47.1976	44.8748	29.7675	35.7562	39.2519
Glyur000064s00005598	49.1817	48.3101	45.9851	44.772	43.7189	43.9475	40.5885	41.4735	43.9375	45.9275	45.9267	49.1664
Glyur000064s00005604	14.3254	12.2203	11.9834	10.9946	11.1665	11.143	10.4735	10.5596	11.923	13.051	12.36	13.2995
Glyur000064s00005606	18.2446	14.6181	15.9654	16.0418	17.0304	16.4584	15.4995	16.1412	15.2518	17.0825	18.7776	18.1243
Glyur000064s00005607	227.117	234.135	251.585	199.212	191.588	185.391	185.514	189.69	205.444	221.075	211.054	223.352
Glyur000064s00005614	11.4012	26.1872	23.1304	18.4259	23.0988	23.0501	26.7779	18.8329	17.5049	22.7461	24.3448	17.964
Glyur000064s00005629	252.404	258.469	267.184	293.086	286.667	287.471	237.618	232.742	238.295	128.053	124.356	135.455
Glyur000064s00005641	149.475	148.124	140.101	142.516	147.02	143.605	136	137.755	133.903	110.438	116.176	110.106
Glyur000064s00005644	15.5161	24.2888	15.1239	18.4561	18.1014	18.2758	18.4473	17.7109	16.9212	28.2475	26.5511	23.2001
Glyur000064s00005645	68.2756	65.7597	74.0808	233.287	227.159	240.882	125.178	127.854	133.858	89.6949	94.7129	108.795
Glyur000064s00005647	180.627	175.202	158.596	226.113	228.991	232.85	248.939	253.161	267.724	193.632	186.435	203.079
Glyur000064s00005652	57.0157	57.5661	55.447	54.6237	55.2161	60.5972	63.6217	67.3507	65.2721	63.5005	53.739	52.0664
Glyur000064s00005653	31.0593	37.5949	30.7525	24.8611	22.4378	29.0149	36.044	39.1215	34.54	27.3309	19.0349	27.302
Glyur000064s00005654	89.2573	104.107	107.209	90.4985	87.8068	94.0623	86.8587	89.8333	97.9234	157.107	196.943	172.161
Glyur000064s00005660	24.7953	26.8522	35.1154	32.1521	31.0067	31.0689	14.986	13.6057	13.9578	51.2627	45.8364	48.0351
Glyur000064s00005662	17.9419	19.047	15.7803	12.9958	12.835	10.4459	15.455	15.7414	14.5334	21.0894	21.9567	14.4227
Glyur000064s00005666	16.7461	18.4555	18.0544	21.2176	20.6798	22.9264	24.0873	22.3809	23.8882	12.4132	13.3907	13.4196
Glyur000065s00004257	23.4427	30.0752	30.3275	34.071	36.6977	33.5827	22.9556	23.3632	25.9199	29.3734	29.6935	31.9554
Glyur000065s00004264	357.683	333.982	336.548	481.17	487.053	480.894	493.979	490.977	501.342	300.059	294.295	288.372
Glyur000065s00004266	68.6935	70.8083	70.9192	67.1262	69.1849	72.3305	82.3671	81.6376	76.4942	60.7921	62.5984	70.5311
Glyur000065s00004271	27.8819	27.3069	26.6137	17.1983	17.1309	15.3494	17.3198	16.953	14.784	17.038	21.0063	15.2805
Glyur000065s00004275	45.0508	39.1093	35.9401	44.6907	41.1682	42.8332	45.8671	42.4685	42.3112	53.0677	60.6846	55.8429
Glyur000065s00004278	13.1283	17.1994	18.7759	15.1052	15.6716	13.7057	16.6685	16.4062	15.0034	17.0278	20.2123	14.4839
Glyur000065s00004285	17.344	14.1677	10.6201	11.0223	13.3579	11.3858	11.1337	13.0793	13.1326	16.8627	16.7674	16.3286
Glyur000065s00004287	24.3461	34.4393	38.2557	33.5298	44.0733	34.0115	39.6737	35.71	32.4717	23.9987	23.8888	21.8052
Glyur000065s00004291	76.3705	67.0084	67.3186	60.6084	61.0846	69.1101	100.129	89.3962	106.642	49.4252	60.0476	52.3386
Glyur000065s00004301	78.6795	53.363	52.708	86.9848	74.4445	69.4361	73.5363	85.3504	62.8102	86.0062	93.1932	72.4813
Glyur000065s00004303	12.1833	12.7559	17.3326	19.5002	20.2883	19.5707	23.1982	23.1881	22.5435	24.105	21.0448	15.4519
Glyur000065s00004311	31.6362	23.5386	29.2467	31.541	35.8491	30.4367	32.9472	30.8365	30.4607	11.8958	13.9521	17.4131
Glyur000065s00004316	87.7721	85.1381	82.0289	82.0106	89.7601	94.1166	104.428	102.59	106.064	64.4088	62.801	49.7701
Glyur000065s00004317	29.9188	34.524	36.1832	31.5487	29.8368	33.6711	40.1073	40.7245	44.4988	55.7567	51.7385	41.7604
Glyur000065s00004319	14.6775	13.5874	13.8491	16.4864	16.5179	16.3838	14.5377	14.651	16.1541	14.6689	15.0606	14.5689
Glyur000065s00004322	16.1867	20.6918	17.4098	20.4611	18.4332	20.5226	26.0752	26.9892	28.111	16.7337	16.4038	14.3871
Glyur000065s00004331	63.9203	70.2713	73.0471	89.0105	76.4499	80.0486	82.0567	79.1025	78.191	61.642	57.0188	72.3146
Glyur000065s00004333	32.8536	33.0767	31.7587	94.3816	89.2344	92.4331	80.3543	77.3913	76.666	61.805	54.7949	57.5728
Glyur000066s00006202	47.8815	52.2066	56.605	38.2794	39.1877	41.873	52.3985	53.3382	53.7144	44.3941	36.6563	44.2004
Glyur000066s00006204	14.0602	12.8386	14.9585	12.8219	12.1231	12.3277	11.0028	10.2212	10.9952	10.8833	12.555	10.7487
Glyur000066s00006207	15.5799	17.1032	15.2485	17.0786	17.3919	16.4179	12.1253	12.3852	10.7634	10.0889	13.0437	12.5133
Glyur000066s00006209	43.9076	44.4705	44.1849	22.4569	21.1357	23.8198	24.4993	22.5082	22.1484	26.4368	30.9543	28.965
Glyur000066s00006211	30.1324	28.0059	32.1821	246.128	243.169	223.458	94.3548	95.2503	94.7719	87.7015	80.1332	70.3334
Glyur000066s00006212	51.4133	52.462	51.6763	45.3974	43.87	42.7589	36.256	38.1194	39.1365	43.4434	45.1759	39.8614
Glyur000066s00006219	12.3145	12.441	12.2171	13.1051	11.7306	12.9763	11.9104	12.6601	10.9727	11.9512	12.2397	11.6076
Glyur000066s00006223	29.9525	29.8593	33.7331	52.31	45.8213	44.7545	37.0124	30.3468	34.9286	52.0577	55.9159	69.2043
Glyur000066s00006225	796.156	835.44	829.749	1291	1311.04	1275.4	975.057	982.837	989.34	619.8	651.378	643.37
Glyur000066s00006230	211.843	201.791	213.544	405.1	389.984	394.881	435.662	431.038	430.515	206.157	213.413	209.738
Glyur000066s00006231	36.3663	35.4727	36.3639	36.4474	33.6249	33.6328	23.4374	22.3162	23.1211	52.2178	53.7531	48.5135
Glyur000066s00006232	56.1336	66.6486	63.3865	101.902	94.7083	100.267	112.952	118.098	104.878	196.618	185.492	179.507
Glyur000066s00006235	21.2818	25.0996	20.871	19.5172	21.1713	19.7296	23.9687	22.1612	23.8616	26.7003	29.0953	27.5884
Glyur000066s00006248	35.1917	34.4224	35.5674	24.7396	25.0117	25.3723	33.4047	36.0331	34.4412	26.6854	31.5716	33.9831
Glyur000066s00006253	15.8403	15.3414	13.297	21.5191	20.0469	20.5417	15.6025	16.4436	13.8186	16.1934	15.5397	12.0857
Glyur000066s00006254	44.1057	47.4468	44.4029	15.63	12.0225	17.9957	13.4205	10.7961	12.6499	50.1137	38.5381	53.9837
Glyur000066s00006255	21.182	16.0145	17.8363	17.4636	18.146	18.0247	17.32	18.6437	19.7244	19.2079	14.1999	12.9328
Glyur000066s00006266	16.0189	15.4492	13.9712	13.9471	14.3233	15.2864	12.3576	13.7943	12.7538	16.2822	18.7025	15.5535
Glyur000067s00006342	51.0494	51.271	46.4936	54.6156	47.6263	48.2296	50.5246	49.9923	52.8918	56.9576	53.6512	51.1624
Glyur000067s00006344	42.2739	38.3862	37.8412	49.1157	49.921	51.9432	38.4729	38.4456	37.7085	23.1519	24.342	22.7313
Glyur000067s00006345	53.2147	58.925	58.2577	19.7627	22.412	24.3638	20.7973	25.8599	20.2003	81.4802	75.2118	81.5897
Glyur000067s00006347	30.1562	26.2176	28.4799	26.6138	25.171	27.4072	29.3074	29.5401	30.136	26.8176	33.8846	28.6541
Glyur000067s00006348	22.3366	15.0339	15.9154	15.0563	12.778	14.4273	14.3577	13.2164	16.5141	13.1959	10.0706	13.707
Glyur000067s00006353	75.5114	65.6846	79.5	50.4054	54.1167	49.4641	51.8597	56.3926	53.9702	55.4252	59.6327	50.0018
Glyur000067s00006359	22.3803	24.6809	24.7655	134.934	136.344	137.047	65.0238	66.0636	63.8112	34.1127	33.5532	39.1931
Glyur000067s00006364	90.2882	74.9012	68.0548	91.5419	98.353	100.538	113.743	113.305	111.137	62.5558	57.6753	66.4055
Glyur000067s00006365	183.675	182.457	198.183	223.437	226.979	227.865	198.255	210.463	196.894	206.244	206.656	189.255
Glyur000067s00006370	23.9317	24.2728	22.3762	38.4517	38.9854	36.2365	29.1296	36.003	33.763	37.3839	38.8704	42.3112
Glyur000067s00006374	47.465	34.5133	37.7201	35.5426	40.9384	32.4175	37.4687	32.2509	33.6813	27.1344	21.7619	23.2683
Glyur000067s00006376	14.5652	15.9925	15.9075	12.9559	10.9954	13.7024	55.5042	51.4612	54.4471	18.8536	14.8957	20.1928
Glyur000067s00006382	28.3491	25.9106	26.5192	29.5261	27.1688	30.2346	26.4904	25.9388	25.6119	32.717	31.2794	30.7172
Glyur000067s00006383	158.963	150.861	143.396	113.884	111.744	106.09	99.6777	105.241	120.061	164.022	143.101	154.056
Glyur000067s00006390	20.9179	23.069	24.2767	19.7056	18.368	21.8769	18.5197	17.0282	18.5673	27.2773	27.0481	31.4502
Glyur000067s00006393	22.8363	24.2826	22.8867	13.2832	13.955	17.4703	21.843	23.3375	21.2864	21.6928	24.543	18.6906
Glyur000067s00006395	45.0258	48.4146	50.4592	34.2961	34.8397	35.8349	52.6412	52.5153	50.6321	32.7907	30.1669	32.1677
Glyur000067s00006403	17.0414	17.0606	19.2204	26.6257	30.0987	28.1456	11.5259	12.2592	12.6123	21.4264	21.0716	26.051
Glyur000067s00006411	14.9699	16.4537	15.8054	19.1423	19.6144	18.6255	16.1913	14.1098	15.0804	35.2716	36.2695	32.0289
Glyur000068s00006806	23.0619	34.2586	29.4963	21.8001	25.4863	26.7981	22.6073	26.8493	29.1485	20.3032	19.4013	21.5734
Glyur000068s00006814	146.716	142.532	147.693	108.004	110.724	122.117	120.437	127.306	127.625	106.143	115.526	124.45
Glyur000068s00006821	21.0674	22.8165	22.5966	28.8363	32.8449	30.1383	17.5494	19.6238	18.0532	10.9513	12.3199	11.4541
Glyur000068s00006826	53.6269	44.9198	46.1897	42.8929	40.8241	36.9824	57.2298	58.4427	53.6039	41.6963	37.2337	49.2542
Glyur000068s00006828	25.1065	26.4337	24.4958	44.582	41.3816	44.7734	35.0768	40.8907	40.2367	14.8154	15.9724	16.0529
Glyur000068s00006829	18.0786	24.1653	20.2897	19.1742	20.3562	19.5529	16.0076	13.9895	14.672	20.3003	20.9078	18.7702
Glyur000068s00006831	18.3281	14.9504	18.2281	13.242	11.7157	10.7732	10.8084	12.7098	13.6685	23.6689	27.3241	27.2555
Glyur000068s00006833	43.7522	45.269	43.6357	30.3958	33.4096	30.7609	35.962	30.2593	33.4189	24.1822	28.0524	24.8347
Glyur000068s00006834	47.5647	36.9442	46.8587	27.4287	32.0754	26.5086	43.0295	41.1171	47.731	18.5316	40.2603	25.57
Glyur000068s00006836	33.3475	38.5636	41.3339	45.6526	45.3547	43.6296	53.4396	54.1086	52.9571	33.7118	37.4267	35.4336
Glyur000068s00006838	158.949	182.95	158.111	96.6996	97.8112	104.078	59.6727	48.5787	53.6742	166.309	157.235	177.094
Glyur000068s00006845	36.2687	29.6097	31.406	29.559	36.2924	31.7585	27.9849	29.7908	35.047	38.8726	34.3885	45.8627
Glyur000068s00006851	60.0233	82.8652	75.3683	84.4014	81.1664	85.357	87.5046	98.4277	93.1135	69.9447	73.8516	66.2424
Glyur000068s00006853	24.6535	23.9295	27.1949	28.4126	26.1722	25.7068	33.5292	34.6534	29.8449	31.0512	30.2766	27.5517
Glyur000068s00006855	18.7044	22.4396	20.7643	23.471	22.8767	19.245	16.0349	18.4967	22.7324	38.2541	30.3532	33.8539
Glyur000068s00006856	14.1195	10.6363	13.3928	12.6435	11.8099	12.6696	12.1554	13.0458	11.1876	10.3251	11.6764	12.9366
Glyur000068s00006857	33.0389	35.5903	40.4126	35.7294	35.1429	45.274	50.8116	43.3537	41.061	27.6272	28.0082	20.9026
Glyur000068s00006864	32.2114	28.4745	28.7614	22.1637	20.5871	20.6397	18.0412	18.4563	23.378	18.446	18.0697	25.3216
Glyur000068s00006865	28.2122	43.6437	36.9383	35.2248	33.3117	31.7101	32.4894	27.2637	32.5885	35.8935	47.3478	43.9762
Glyur000068s00006866	98.5914	109.914	118.464	96.521	104.511	96.8093	84.0662	83.0054	84.1542	93.9169	96.2085	96.694
Glyur000068s00006867	237.422	255.811	246.688	445.439	446.472	436.943	319.718	313.609	314.966	348.694	340.206	341.578
Glyur000068s00006872	18.541	19.2496	16.5794	38.5013	34.3472	36.5598	25.0427	25.0216	27.2011	21.4543	19.2124	23.4504
Glyur000068s00006873	23.66	24.3371	22.9578	29.6608	31.413	30.6382	29.5213	31.5629	28.6226	31.2089	28.1652	28.9658
Glyur000068s00006876	163.222	172.246	178.909	251.592	247.064	247.548	203.854	201.995	200.104	181.227	199.751	186.661
Glyur000069s00004025	30.5606	29.6093	28.979	27.2977	27.6683	25.9154	26.5127	26.6343	26.246	21.8484	21.2541	20.0425
Glyur000069s00004027	71.1682	69.8065	71.0601	76.9046	79.4651	74.9206	61.9768	58.9901	65.9507	51.0728	57.6584	52.6371
Glyur000069s00004031	98.2403	95.0777	111.609	54.8295	48.3982	52.4819	23.4354	26.6562	26.2447	395.217	383.052	371.067
Glyur000069s00004032	143.983	171.252	165.398	109.785	103.864	112.864	41.5016	36.2349	47.7075	725.724	751.686	717.187
Glyur000069s00004033	13.0749	16.9342	15.8858	21.4247	19.5564	17.5414	19.8292	21.466	19.3658	16.2065	16.6455	16.4156
Glyur000069s00004034	20.2802	19.8378	23.2076	12.0463	12.6597	13.9645	16.9306	17.3745	17.2396	22.0984	23.876	23.6794
Glyur000069s00004035	132.455	134.761	122.317	246.118	253.349	256.323	102.728	95.6483	107.276	212.208	201.964	211.268
Glyur000069s00004037	16.5516	18.7628	14.4463	16.3502	13.9178	15.864	13.0183	13.712	14.155	14.7395	16.2219	15.297
Glyur000069s00004041	22.2079	26.7584	23.6914	28.8587	23.3506	24.2255	22.0342	23.1955	26.0134	25.6418	26.4105	27.9308
Glyur000069s00004049	83.1616	84.8888	89.0078	74.9631	79.2742	79.4874	88.195	91.6616	87.622	59.7915	60.1322	55.8194
Glyur000069s00004050	34.8984	33.9279	34.3784	64.4129	62.1646	55.4946	43.5523	42.6914	40.4636	27.5811	27.8885	24.3795
Glyur000069s00004064	29.2153	22.774	16.8373	11.384	11.9879	13.2762	15.0298	14.3703	14.553	22.4378	23.3769	29.2168
Glyur000069s00004078	44.3248	45.1626	44.1845	30.0834	29.4809	29.482	28.0259	26.8873	26.7862	23.6815	25.3129	22.0766
Glyur000069s00004083	14.9422	10.8422	15.3112	12.6329	12.3279	13.6935	10.2121	13.4158	12.8808	10.6033	11.3382	10.3493
Glyur000069s00004089	68.9116	62.2983	66.7608	53.299	55.8164	52.5863	56.1291	57.6619	62.5725	62.9788	63.3184	64.6695
Glyur000070s00008025	32.012	31.3016	34.5465	23.1119	23.3715	23.0523	25.7344	26.8561	26.1245	25.5482	20.4402	29.2428
Glyur000070s00008026	16.2446	16.3558	19.6938	21.1807	24.178	21.5591	18.385	18.5958	18.1642	14.1329	14.8524	14.139
Glyur000070s00008028	112.882	111.485	108.85	114.936	104.722	112.591	107.554	109.83	116.244	123.85	126.034	130.932
Glyur000070s00008029	16.7764	16.1703	15.7071	12.8276	13.6729	14.638	17.0621	15.1277	14.7458	13.1532	13.1464	13.1997
Glyur000070s00008033	29.2788	20.6224	25.3195	23.3118	25.811	24.8381	26.1325	24.3972	22.7393	25.9452	27.3187	20.6805
Glyur000070s00008038	19.7765	23.1782	24.7443	24.1796	23.6301	24.5084	17.411	18.877	21.0487	33.6247	36.164	36.2986
Glyur000070s00008048	31.2192	43.0403	34.7598	49.335	54.5704	61.2215	59.2383	61.716	60.792	44.4829	42.6235	44.7225
Glyur000070s00008054	23.7471	23.9385	19.7106	25.9825	26.1292	28.5885	26.501	30.8382	30.7699	23.0056	31.5002	27.2069
Glyur000070s00008065	20.2409	19.8846	18.3194	18.6629	19.8048	20.5647	27.0441	25.7146	23.8444	22.0928	18.1295	17.9089
Glyur000070s00008071	42.6255	38.6681	35.9917	36.8029	37.9172	30.675	49.4213	47.2893	46.328	36.804	38.0054	37.4593
Glyur000070s00008075	29.4343	25.6983	28.077	51.7139	50.0357	50.6974	38.4039	39.6207	43.1578	34.1006	35.165	32.6494
Glyur000070s00008084	19.2136	17.5992	19.0101	16.6827	18.319	15.0877	17.7501	18.5832	15.8453	17.3445	16.3915	15.7074
Glyur000070s00008088	2035.74	2035.97	2075.99	2875.54	2877.33	2887.44	2277.25	2373.77	2298.73	1654.75	1771.4	1781.96
Glyur000070s00008092	61.5485	56.4106	53.1628	54.5973	51.7298	50.0153	61.7792	62.3669	57.9019	77.5569	70.6344	78.4952
Glyur000070s00008094	62.5706	47.6295	60.3817	52.0775	70.2496	63.8856	75.7146	64.9619	76.9425	123.229	124.978	144.064
Glyur000071s00005222	27.6583	36.426	31.9285	31.191	29.5078	30.876	64.848	66.4327	64.7962	26.5827	22.7782	20.7695
Glyur000071s00005226	15.6357	18.9256	15.7215	17.6531	17.8827	17.351	17.6828	22.0386	22.8987	16.4873	18.5289	18.6624
Glyur000071s00005235	38.3049	39.211	36.6637	21.8297	26.3497	27.1091	20.3223	24.6874	20.6958	18.573	19.9578	19.1065
Glyur000071s00005263	103.202	111.217	106.964	81.6125	83.5467	81.8698	91.3314	90.2901	87.7321	88.8237	105.903	103.779
Glyur000071s00005264	87.6806	63.6265	63.111	56.6137	41.6245	51.4823	56.5433	62.1571	67.6872	74.4546	70.4869	85.9974
Glyur000071s00005269	37.6832	39.0637	38.7129	81.045	82.4929	89.0921	99.7013	91.7795	96.9573	66.2349	62.6156	67.918
Glyur000071s00005279	88.9893	86.0404	84.361	66.9898	45.302	57.6383	93.3861	116.784	110.774	56.7184	71.5952	56.9297
Glyur000071s00005288	35.4803	32.8715	34.1143	31.9348	31.831	33.0961	32.3033	32.0857	32.0265	26.6433	25.9342	26.4393
Glyur000071s00005291	30.1288	30.5831	31.6895	200.309	205.646	201.825	49.5898	52.2742	53.5524	50.1118	48.2718	54.1507
Glyur000071s00005301	26.7288	32.0109	26.7042	27.7662	24.0198	23.4326	49.1439	45.5788	38.6802	26.931	50.7483	37.6801
Glyur000072s00008105	224.936	207.879	203.205	200.351	195.176	193.041	109.413	114.553	113.486	232.532	223.367	230.184
Glyur000072s00008108	40.1126	44.6591	43.8369	46.2637	43.5277	48.5217	45.1085	45.0849	50.2862	67.7487	67.5529	66.763
Glyur000072s00008109	42.9098	45.8852	46.9734	78.4359	80.4774	82.4601	84.0275	82.4122	89.5768	59.472	55.0444	63.942
Glyur000072s00008110	39.7542	39.9862	43.4458	55.3993	55.2465	57.202	17.6035	17.781	18.9491	29.9101	28.452	30.3385
Glyur000072s00008113	29.7168	21.4359	21.3094	45.1963	45.1981	46.1838	37.0847	40.053	37.0793	26.4268	27.1417	20.9017
Glyur000072s00008118	222.503	244.71	239.807	245.302	245.079	248.67	236.697	244.56	243.128	305.461	323.273	304.657
Glyur000072s00008124	530.238	504.38	523.426	373.988	372.185	371.401	301.91	290.266	303.893	484.364	497.041	488.074
Glyur000072s00008136	41.3663	41.0523	41.2611	40.7923	42.8807	39.2495	83.0445	84.4398	85.9372	31.0922	33.5642	32.0928
Glyur000072s00008139	30.1197	33.1669	28.0594	32.3285	34.8398	33.7199	29.4481	34.976	28.4922	34.3838	37.5348	34.1312
Glyur000072s00008140	2035.67	2199.24	2186.18	2565.57	2547.65	2620.64	2160.5	2216.24	2237.22	1639.47	1708.08	1661.61
Glyur000072s00008156	45.9796	45.8842	44.7915	42.9907	44.0342	44.9006	50.8921	53.8247	48.9712	41.9083	46.8517	46.2689
Glyur000073s00007764	1918.44	1910.9	1890.4	1999.86	2003.15	1952.29	1819.72	1867.56	1818.04	1376.37	1359.4	1363.81
Glyur000073s00007773	87.4343	93.1774	86.7965	94.6884	101.272	92.6369	102.88	107.595	101.307	87.731	113.653	102.963
Glyur000073s00007777	25.5437	25.761	22.6026	27.5846	24.0363	27.4189	28.5361	29.6784	27.2785	27.2672	23.6069	26.0168
Glyur000073s00007784	29.1768	43.8598	40.9144	23.1592	19.1296	28.3961	29.911	31.3079	25.6046	36.8431	34.0988	37.3932
Glyur000073s00007786	114.762	127.972	112.681	129.902	143.39	132.516	131.403	122.305	131.901	125.557	117.963	113.097
Glyur000073s00007788	24.9794	24.5956	27.208	25.0448	26.4589	27.0061	19.1738	19.6616	19.8607	20.9913	21.4191	19.9166
Glyur000073s00007790	129.165	124.245	134.148	98.5423	103.329	102.584	132.248	116.968	110.487	132.631	146.267	137.194
Glyur000073s00007800	61.5779	57.676	54.6409	62.5289	63.3425	61.8064	61.6905	61.6773	64.1268	58.6984	59.0036	56.7332
Glyur000073s00007815	13.286	10.8914	12.6069	15.1672	15.981	13.5084	12.8804	14.3739	13.9207	12.6633	13.6726	14.0166
Glyur000073s00007820	17.5409	21.7705	19.675	19.6552	20.0889	17.7923	18.6244	18.3665	19.8905	17.7464	12.3721	15.2263
Glyur000073s00007827	95.167	96.0495	91.2141	126.089	113.332	122.624	101.948	101.461	109.078	122.823	121.73	123.131
Glyur000073s00007828	48.2106	48.5527	47.8972	46.8939	43.941	43.0394	27.0775	31.1819	30.9827	60.1613	60.1762	55.7936
Glyur000073s00007829	40.3904	32.5512	34.9797	28.1756	32.4769	29.7077	32.398	26.263	30.1489	30.6484	29.762	40.1649
Glyur000074s00005510	16.8796	14.4969	13.5449	12.2061	12.8624	12.4242	15.2881	13.7398	15.3237	15.7299	13.0421	17.2358
Glyur000074s00005517	184.969	201.64	187.491	194.237	199.028	181.407	197.165	204.947	208.735	149.584	144.26	153.349
Glyur000074s00005520	27.2991	29.9504	26.1455	28.5873	28.7786	28.5551	27.5949	26.1676	27.4829	42.9442	41.565	36.793
Glyur000074s00005521	22.0106	23.3717	22.5057	33.6251	27.5598	29.1931	23.5278	23.2238	23.5486	28.2783	28.2739	30.0459
Glyur000074s00005523	72.9497	75.4922	64.7877	102.843	105.746	105.562	47.3373	49.4691	49.7317	80.3467	70.9639	82.9899
Glyur000074s00005530	24.8016	25.7362	25.4866	35.3743	33.8367	35.116	32.9093	31.2862	31.6998	38.5295	31.4014	41.1581
Glyur000074s00005533	17.1868	13.8816	15.0111	11.7269	12.4199	11.1589	11.6643	12.6208	12.2	26.7051	28.7776	25.5084
Glyur000074s00005538	30.5815	34.7815	30.5401	27.0742	27.3846	24.9406	31.6196	28.5365	32.2024	23.051	28.6287	27.566
Glyur000074s00005540	20.637	17.7939	18.4875	15.0154	17.3136	15.339	14.3466	16.5043	15.6116	17.7569	19.7388	17.3452
Glyur000074s00005542	60.1858	62.0499	66.8249	35.3219	34.615	36.4535	39.5058	46.0922	41.8939	58.4492	65.0543	61.6883
Glyur000074s00005543	126.51	136.721	135.732	98.4667	103.488	93.0406	78.5227	85.4747	91.6157	56.9299	63.7851	62.237
Glyur000074s00005560	78.2476	86.1079	90.8344	99.2021	96.0023	99.2836	69.2741	79.6895	81.4289	145.227	150.002	134.098
Glyur000074s00005564	18.2278	16.3611	16.2157	19.0286	21.922	17.4254	17.0527	14.9339	16.9746	17.7273	16.4723	18.8299
Glyur000074s00005565	27.9082	25.1459	30.7933	42.7321	44.7285	42.3883	43.4259	46.9073	45.1338	33.0489	34.2299	29.5513
Glyur000074s00005566	57.5496	67.6687	73.0166	90.3405	92.511	86.5282	94.2693	90.5106	95.1109	43.0287	38.9462	41.4135
Glyur000074s00005567	45.732	51.4629	49.0095	45.0233	45.1206	46.0765	49.4518	52.9686	52.7634	57.7895	63.4008	54.5614
Glyur000074s00005568	14.681	14.8912	14.024	11.821	12.0575	12.6211	14.4197	13.545	14.5813	15.2227	13.5042	14.4877
Glyur000074s00005578	32.1221	35.0753	32.6259	61.6524	61.6824	65.5452	65.6458	61.0092	65.2322	34.7996	37.4318	39.0283
Glyur000074s00005585	54.552	58.2498	56.506	48.5516	49.7945	47.6145	40.8145	41.3516	38.1989	38.9872	40.1999	37.618
Glyur000075s00007156	80.4477	80.8005	79.0316	85.8079	85.4361	88.8769	73.0762	75.963	80.3838	57.9019	59.386	54.1059
Glyur000075s00007162	104.61	108.676	104.22	75.9958	72.9223	69.2419	99.4712	91.8111	101.387	101.894	108.074	109.23
Glyur000075s00007168	27.4567	23.7703	27.9452	24.9656	26.9066	25.2746	22.9864	24.3838	22.2172	13.7879	20.5536	16.2477
Glyur000075s00007174	14.1661	14.0626	13.359	15.7017	13.1137	14.7165	13.1316	15.2938	13.8735	14.7039	17.2055	16.347
Glyur000075s00007178	72.4939	75.1735	76.9516	83.1361	87.6321	83.6237	107.915	105.318	109.755	71.9562	66.1137	78.1113
Glyur000075s00007179	66.6052	72.7918	73.1978	54.4607	56.6739	52.937	57.8613	58.304	60.236	56.7903	62.9624	66.0758
Glyur000075s00007180	171.482	179.217	177.824	191.053	190.916	199.385	139.375	139.396	145.943	191.208	189.984	191.353
Glyur000075s00007181	251.543	294.449	278.42	381.825	371.084	390.414	448.873	431.715	433.697	326.957	336.924	301.702
Glyur000075s00007188	484.102	500.018	507.63	3603.18	3515.83	3544.72	2659.42	2628.72	2619.77	1663.79	1675.78	1622.27
Glyur000075s00007198	78.9542	76.0042	83.7744	258.316	267.562	265.364	110.336	107.889	105.913	90.4119	99.6317	93.8035
Glyur000075s00007202	11.6716	12.6471	12.7616	15.5654	17.2017	15.999	14.7527	13.3582	12.7683	12.1763	15.4675	15.9528
Glyur000076s00018624	19.1806	15.8844	15.2543	17.7229	20.0555	20.0133	19.2658	19.55	21.7536	29.2091	30.8456	30.1009
Glyur000077s00006678	64.906	83.415	67.3856	52.7676	49.1065	59.745	60.7037	60.2879	72.6891	51.805	63.3271	53.3924
Glyur000077s00006688	26.1989	31.5256	28.0204	34.3847	35.0507	36.1913	30.748	32.0528	30.256	33.282	34.9576	28.3536
Glyur000077s00006691	60.3718	65.1635	60.3886	66.4993	61.7768	67.7951	60.0435	47.8271	52.4826	77.0746	72.4371	78.5408
Glyur000077s00006697	24.4204	28.0986	28.0307	24.8359	23.1546	26.5274	23.1995	22.3286	22.6157	32.8142	30.8937	31.7799
Glyur000077s00006704	276.421	300.904	286.646	247.522	234.939	244.581	197.966	200.25	209.295	162.082	158.263	155.689
Glyur000077s00006707	14.2712	14.1886	12.1397	17.3975	17.8258	18.228	15.2751	15.1129	15.9146	17.124	16.2116	16.8776
Glyur000077s00006709	28.6953	34.365	37.4946	27.0479	32.0179	28.845	34.0978	33.6757	37.837	31.445	32.7459	39.5454
Glyur000077s00006710	101.753	100.888	108.785	114.654	123.612	114.23	83.6123	97.8646	90.4467	138.273	146.506	148.499
Glyur000077s00006714	36.2897	34.9931	35.1061	30.3115	27.5403	26.8842	29.0218	28.2812	30.9015	45.9236	37.6212	41.8259
Glyur000077s00006716	20.4636	23.0885	20.8991	21.3711	20.5036	18.7956	18.0163	19.0228	17.8857	18.1672	19.8999	15.5491
Glyur000077s00006720	30.6384	25.437	27.1587	34.4588	25.8744	34.6116	38.1798	40.4369	34.9742	29.2522	26.5081	32.5474
Glyur000077s00006722	52.6614	45.4318	51.8132	32.7758	22.7083	28.9551	34.6437	29.82	37.8451	56.0242	37.7771	46.4085
Glyur000077s00006724	55.888	48.9424	54.6998	51.2232	47.7936	50.9327	66.2131	62.9317	62.2011	26.6984	30.2138	24.7041
Glyur000077s00006727	44.4946	39.461	41.3366	48.3273	52.4986	51.1358	45.3421	46.9568	45.0064	56.1869	56.6648	54.4928
Glyur000078s00005368	12.7316	18.4981	18.0736	36.2297	35.5733	35.5722	40.8887	39.6744	38.6811	45.9915	44.5464	47.0544
Glyur000078s00005372	32.3187	42.3558	35.7308	35.4855	34.0071	31.4155	44.8024	39.7163	44.9857	27.5292	33.3024	25.2337
Glyur000078s00005387	16.0604	13.6895	14.6726	14.3694	14.7327	13.0402	14.4859	15.7933	16.0513	12.3756	11.8577	14.1565
Glyur000078s00005388	11.5464	12.5076	10.0369	12.5531	14.0763	13.8774	12.0404	15.1007	14.493	69.2249	67.1345	61.147
Glyur000078s00005390	21.4887	25.0639	24.7275	19.621	20.8911	21.1389	14.2162	13.9991	15.0829	55.4907	53.7611	54.874
Glyur000078s00005404	20.8297	21.895	25.4055	16.7683	17.591	17.3919	19.6246	23.352	20.6305	24.5756	39.3898	22.5575
Glyur000078s00005407	46.0531	46.6808	43.7666	50.5349	55.5596	52.7517	21.3362	23.1403	22.7002	17.177	17.7249	14.7005
Glyur000078s00005421	107.223	96.8026	103.435	108.498	102.183	102.548	87.1001	100.415	91.3141	94.371	104.008	105.289
Glyur000078s00005432	31.0631	32.7121	37.287	33.5535	34.0764	30.8028	23.9842	24.6807	24.505	36.6947	34.264	38.0678
Glyur000078s00005443	16.3782	13.8194	10.7454	13.9006	12.8022	12.2601	12.0167	14.279	12.8397	10.4838	11.8666	10.1278
Glyur000078s00005449	49.4031	49.9804	51.4604	62.5764	57.2432	56.5609	57.1015	55.4913	57.0967	41.6752	50.8702	43.7776
Glyur000078s00005450	769.987	883.477	880.044	795.709	812.541	813.543	1948.22	1951.7	2006.54	872.401	862.879	870.805
Glyur000079s00008898	157.345	152.975	164.794	111.884	105.603	111.822	132.698	133.319	147.23	135.879	128.625	122.827
Glyur000079s00008900	46.6979	47.0603	45.5261	38.877	42.256	42.4864	81.0821	76.0348	86.2262	49.4571	55.0096	56.0642
Glyur000079s00008905	35.4313	33.5939	40.2308	64.1972	66.4268	63.2408	50.9487	47.6002	53.3871	33.8732	36.7657	40.8499
Glyur000079s00008913	49.4084	53.0137	48.9465	42.0998	40.4291	42.5059	45.74	46.698	45.6166	74.6704	73.725	76.5928
Glyur000079s00008914	36.651	35.3774	42.1286	34.6835	35.6173	31.6373	79.0903	81.4436	85.9211	34.3372	37.4643	38.4641
Glyur000079s00008915	25.6462	26.2901	24.3645	19.3382	18.341	15.1944	13.5977	20.3304	23.0304	21.2563	20.0969	25.3021
Glyur000079s00008916	16.0768	16.4196	12.3761	27.7917	26.4675	27.4907	17.3389	19.6351	16.0699	21.1501	23.3769	20.7095
Glyur000079s00008920	105.425	108.874	105.214	99.4231	99.0816	102.217	101.625	95.3209	95.8927	135.178	143.763	140.271
Glyur000079s00008921	18.8811	19.9088	18.0278	10.7947	12.0473	11.1944	12.8362	12.3486	11.0561	18.107	19.0626	18.1263
Glyur000079s00008928	61.1954	51.2089	49.3984	50.8342	50.4654	48.2074	47.4053	53.629	49.3336	82.7558	78.3551	89.5705
Glyur000079s00008931	212.662	202.619	223.604	245.183	234.459	235.2	297.415	260.112	278.081	291.087	281.419	267.181
Glyur000079s00008932	10.5199	15.4992	10.9651	32.4521	34.31	30.7493	12.8726	13.9052	15.7968	22.8909	26.9428	21.8121
Glyur000079s00008935	25.9552	29.9912	32.4578	26.9514	25.3314	26.1068	26.5527	26.0737	27.3852	30.8159	29.4671	23.3032
Glyur000079s00008939	109.335	98.0652	105.457	100.528	105.037	103.586	84.6787	87.5176	91.2315	100.753	96.4585	90.9591
Glyur000079s00008942	514.912	449.66	471.263	495.963	484.843	505.923	368.891	358.197	354.004	235.558	249.091	258.592
Glyur000079s00008945	19.0802	19.5469	22.2459	34.9445	34.6922	33.6694	45.6606	47.3316	41.0011	17.0912	20.9604	19.0556
Glyur000079s00008946	16.3248	15.966	14.4864	16.2496	16.4132	16.632	14.9461	16.1472	15.3631	18.4719	16.9463	20.7183
Glyur000080s00008659	15.0294	13.4154	11.3179	14.8567	16.0783	15.7289	17.4647	16.7463	16.4333	14.517	13.6184	15.3616
Glyur000080s00008661	34.2352	33.2702	29.5019	29.3861	28.1633	25.1129	26.9352	32.7311	31.8616	29.2345	30.4853	33.9581
Glyur000080s00008665	53.357	57.2425	61.1321	40.2272	39.702	42.5795	33.3991	38.6047	32.3982	64.1689	70.6125	70.6537
Glyur000080s00008670	1307.17	1413.22	1371.65	1472.19	1508.54	1493.84	1551.95	1547.84	1554.42	1578.71	1579.14	1534.6
Glyur000080s00008671	49.8111	50.1601	50.6608	34.0365	34.7177	35.1015	37.1393	37.2505	45.7221	47.1424	45.3842	30.9765
Glyur000080s00008677	12.7356	12.6442	12.5296	15.0874	15.2285	11.8254	14.6051	11.6163	15.1934	17.8036	15.3268	15.4372
Glyur000080s00008679	18.8169	18.7465	20.5687	40.8486	45.4759	42.9739	33.1609	30.6775	33.6501	20.8553	24.1114	17.2773
Glyur000080s00008680	20.1463	19.0611	20.0339	25.7067	23.7634	22.3302	18.1078	19.7542	19.106	20.7807	19.1513	20.2949
Glyur000080s00008682	20.9411	21.5101	26.7721	29.3775	24.6802	27.9715	32.1541	31.2319	30.0252	38.1909	36.6968	39.8939
Glyur000080s00008683	15.7948	19.4214	16.8286	19.0376	22.9432	21.7003	22.5082	21.488	26.2193	21.2523	18.3447	19.4493
Glyur000080s00008688	21.5297	19.8046	19.8302	24.6091	24.3597	25.933	24.7722	24.1959	22.5057	22.8715	22.6277	24.9945
Glyur000080s00008693	941.563	943.789	963.519	954.057	928.913	950.944	799.252	776.44	795.389	456.87	483.824	453.38
Glyur000080s00008699	143.552	145.581	138.539	135.923	135.265	130.976	128.715	128.236	125.535	133.591	131.094	130.765
Glyur000080s00008703	64.9033	46.3216	52.9489	47.0376	42.4192	47.6723	48.3634	44.0421	45.6801	76.0613	84.083	74.5262
Glyur000080s00008704	46.4241	48.6116	55.7318	42.9648	49.1407	46.6758	43.7683	45.9714	47.459	48.4579	45.6788	49.1482
Glyur000080s00008716	26.0661	24.5055	17.1761	23.6002	20.4822	23.317	21.7077	22.0432	24.9856	19.2488	18.4788	16.6755
Glyur000081s00006732	13.512	16.272	14.0842	17.5598	14.9556	15.8089	22.4884	20.1857	18.2992	16.3639	15.3677	18.3958
Glyur000081s00006740	18.3254	18.0633	14.3976	17.3201	23.0309	20.1895	18.6928	18.4115	17.9906	20.2785	24.5489	24.2995
Glyur000081s00006742	217.955	198.959	179.998	219.422	222.159	220.255	308	310.187	311.355	111.849	113.915	106.517
Glyur000081s00006743	32.2414	26.9436	32.2148	25.263	28.0237	26.2083	35.7831	34.5852	35.1072	18.8556	21.1866	19.5798
Glyur000081s00006746	105.619	79.8042	87.9103	55.9121	50.5463	49.1687	47.4144	45.017	44.6045	30.9026	32.9415	33.126
Glyur000081s00006748	39.2272	36.7033	38.5961	22.386	20.6824	21.47	13.1398	10.5758	10.5675	31.282	20.2788	27.4024
Glyur000081s00006756	20.3294	30.9406	25.5335	27.6912	32.0043	31.0795	23.114	24.0547	24.4743	26.5655	28.7485	31.3114
Glyur000081s00006763	59.0697	56.2682	51.9857	61.0557	61.213	65.7127	38.3674	34.6914	36.1909	109.321	115.437	119.952
Glyur000081s00006764	17.0019	16.5069	16.0026	18.9397	17.6241	16.7875	20.8842	17.6204	17.4605	21.5344	21.6118	22.1054
Glyur000081s00006770	16.5426	14.4901	13.7158	21.5452	18.4915	20.8655	19.308	17.4312	18.9686	14.0503	12.2295	13.2926
Glyur000081s00006772	50.2062	54.3549	52.7622	43.1742	38.6428	36.6697	28.7012	29.395	29.7019	57.2039	53.5629	57.0941
Glyur000081s00006773	97.6254	100.593	101.228	92.5066	91.4636	100.658	139.644	142.942	149.65	160.249	156.731	159.051
Glyur000081s00006774	52.705	66.9447	63.1813	78.6615	85.4266	82.0647	75.6263	85.1561	86.364	69.2472	60.8963	72.9243
Glyur000081s00006775	216.468	192.29	207.446	116.441	112.046	110.59	149.203	135.406	149.511	205.55	224.009	234.006
Glyur000081s00006776	70.6554	79.4558	75.8761	64.6294	68.0099	64.802	82.0893	77.9206	80.8741	59.0262	58.0331	55.3992
Glyur000081s00006787	18.5	19.1795	20.8238	19.2615	20.4771	20.5375	23.4761	21.8133	19.2878	14.9013	18.1102	15.68
Glyur000081s00006788	20.1847	25.397	20.9901	19.3584	15.1807	17.0148	36.6918	34.7871	36.5492	42.779	43.022	52.3301
Glyur000081s00006789	17.2576	15.1361	13.6926	19.7512	21.7482	18.2925	24.5395	23.8846	22.8629	18.2887	14.6958	15.9078
Glyur000081s00006792	169.895	164.752	187.994	139.736	134.253	134.819	121.274	127.783	131.628	178.172	164.372	172.133
Glyur000081s00006793	819.392	793.127	857.943	691.425	704.602	709.418	967.78	1006.44	998.793	1176.98	1222.15	1237.8
Glyur000081s00006800	19.486	19.3822	18.2822	36.199	36.097	30.8109	31.5313	29.5148	32.9517	21.2327	17.042	17.508
Glyur000082s00007567	52.3992	60.0001	52.0277	46.0154	44.2543	45.5865	44.1025	42.6301	44.7412	63.1103	62.4569	63.2266
Glyur000082s00007575	37.2013	31.0929	29.0667	34.3044	34.6545	36.0364	26.2403	27.3328	26.0099	19.6889	14.6034	18.3986
Glyur000082s00007577	1362.46	1233.39	1261.84	716.251	663.57	681.034	554.225	571.003	615.396	1730.14	1749.47	1745.06
Glyur000082s00007578	270.146	174.524	217.919	79.0471	74.1293	71.811	81.9549	66.342	93.4741	184.595	192.949	178.639
Glyur000082s00007580	145.01	141.87	134.164	56.5064	61.84	62.0092	146.105	136.954	124.107	227.999	205.115	261.191
Glyur000082s00007581	184.375	151.185	167.162	66.2589	61.3559	86.0902	175.782	189.549	193.455	339.441	337.722	343.002
Glyur000082s00007585	38.2027	36.0243	30.9494	32.89	37.5005	32.675	34.5972	38.3046	37.8599	32.6535	36.843	36.4784
Glyur000082s00007587	185.053	170.948	167.616	140.03	145.831	141.867	158.698	143.347	169.112	153.961	144.523	176.118
Glyur000082s00007588	42.7822	42.7896	39.7638	49.5339	56.4722	50.853	53.8856	44.3823	46.6567	48.0391	49.1812	47.5912
Glyur000082s00007591	41.9413	54.0108	51.8044	81.7267	81.6395	83.5375	90.7721	91.9815	90.5814	42.3462	46.643	45.8865
Glyur000082s00007593	244.629	234.294	259.709	227.353	236.141	235.491	300.386	299.019	300.305	249.496	275.478	262.81
Glyur000082s00007599	24.7643	25.4802	26.4755	24.0112	24.6736	26.497	24.1186	26.2941	24.5128	30.0164	24.3418	26.2902
Glyur000082s00007604	14.2037	17.5934	12.3483	15.9727	16.9338	19.8852	14.7787	16.879	18.5412	16.9667	16.8403	15.1248
Glyur000082s00007607	43.5601	36.608	38.0152	40.2487	39.0622	38.3061	34.5069	34.7879	32.4775	29.3133	24.4624	25.1787
Glyur000082s00007610	284.58	254.28	268.672	89.9482	95.1224	98.2889	61.4216	54.9158	61.5017	218.129	178.635	147.543
Glyur000082s00007616	46.1159	53.0588	50.4855	78.2608	72.9871	70.7897	61.961	66.1336	61.4955	59.9037	58.7958	55.2515
Glyur000083s00006939	15.1917	15.2363	12.7442	13.9976	15.7949	13.8692	16.4522	13.6782	13.9598	15.6744	20.0113	18.9669
Glyur000083s00006940	43.1011	51.9157	50.6202	52.8437	51.1142	56.1239	49.579	56.4884	54.1826	62.4157	62.3644	67.8062
Glyur000083s00006944	19.0472	20.7074	22.6152	18.2431	19.6404	17.1956	17.2066	15.7917	16.8843	17.9449	16.0266	18.8674
Glyur000083s00006945	14.8315	12.4132	13.5091	54.0946	49.1744	50.9581	31.9443	27.7781	33.5817	15.0165	17.0127	15.6322
Glyur000083s00006953	12.702	23.3089	23.0046	19.7991	19.4968	18.9487	18.7157	17.3724	21.4526	19.6627	18.9017	19.8504
Glyur000083s00006954	57.4966	61.2213	67.7884	48.9039	47.6152	52.1909	46.9765	54.115	50.4514	56.7757	63.9864	66.3125
Glyur000083s00006955	86.848	98.947	88.384	62.4905	57.1224	61.8838	62.0625	57.1902	60.3558	64.6731	52.486	62.5953
Glyur000083s00006956	16.3185	17.5637	15.0349	13.8256	11.383	12.3371	18.7777	16.1088	16.675	14.5928	14.1163	15.1716
Glyur000083s00006957	195.681	197.488	214.475	195.567	189.53	190.343	279.492	291.335	291.684	29.5725	40.9443	37.282
Glyur000083s00006959	34.42	33.0418	34.4097	47.9828	49.3453	52.0931	61.0433	62.1441	63.8455	28.9581	29.0632	25.9642
Glyur000083s00006962	153.089	155.641	137.924	62.9001	76.7727	71.0166	43.6673	48.6023	37.5291	122.928	99.197	110.728
Glyur000083s00006967	19.7804	15.86	18.299	16.1535	12.4581	12.2814	11.888	14.7559	11.0424	12.3424	17.5037	13.0847
Glyur000083s00006968	796.357	774.732	749.321	926.372	904.548	938.072	779.794	798.207	802.102	699.563	696.965	699.681
Glyur000083s00006976	15.7745	13.79	13.0067	17.8134	15.5423	19.9727	18.9224	19.1937	18.378	16.9384	16.2338	11.9054
Glyur000083s00006977	22.9425	21.286	23.9342	21.3102	21.0878	20.3312	21.2078	20.0723	19.8572	22.9709	24.1693	23.3946
Glyur000083s00006982	26.8506	26.8245	26.9205	23.4237	23.9674	22.4034	21.4705	23.5305	21.9395	26.0803	23.9909	25.7382
Glyur000083s00006984	17.3631	22.5284	20.2912	19.6252	18.4341	19.4489	24.0058	25.6852	22.8468	16.8717	14.292	19.0994
Glyur000083s00006985	39.6654	48.0713	46.6497	66.8917	67.6294	64.0272	54.2029	53.5935	51.9728	48.8844	56.2918	56.7396
Glyur000083s00006986	43.3358	42.0902	42.571	31.524	31.8863	32.8575	41.6341	41.5634	34.2847	35.5223	37.1876	37.2101
Glyur000083s00006996	23.5045	19.8919	21.5093	22.9868	24.6304	24.6803	21.0845	20.0057	20.0828	26.0852	24.1459	26.7257
Glyur000083s00007000	27.4448	24.0999	27.6443	32.4274	35.0893	30.3466	35.0281	30.662	40.4289	26.3716	29.3226	29.335
Glyur000083s00007002	152.662	147.744	166.669	150.796	154.67	144.019	146.25	136.28	147.183	115.828	111.243	103.077
Glyur000083s00007003	74.8565	70.5546	59.8697	26.5061	23.3446	25.6193	35.6081	37.488	33.9061	26.4024	21.5954	26.3711
Glyur000084s00009476	88.0146	85.2678	80.8721	69.4199	67.2972	62.8457	37.5509	37.7274	38.715	67.7577	66.492	74.1713
Glyur000084s00009488	13.194	12.8226	12.7941	15.7584	17.2437	15.507	14.6042	14.4981	13.0023	12.4556	11.2853	13.6213
Glyur000084s00009495	30.2124	24.7651	22.2851	19.3608	20.3635	20.5662	22.7453	26.5424	22.9529	25.9417	30.9827	35.5916
Glyur000084s00009498	19.9173	15.9419	20.4631	14.3339	14.4063	15.3748	16.6961	17.0635	14.7789	12.2251	13.1372	14.9961
Glyur000084s00009503	19.4131	25.4837	21.712	22.3067	18.666	18.4164	15.6533	17.4438	15.3804	32.5966	32.7282	34.4274
Glyur000084s00009504	16.4953	15.8823	23.8835	22.7714	21.9716	19.8223	19.4211	18.1107	21.3412	23.0391	25.0638	25.4903
Glyur000084s00009506	36.0215	42.9178	37.9733	36.3711	31.8281	36.9052	32.7167	35.1981	32.3566	32.1887	34.1369	32.7418
Glyur000084s00009507	22.7323	19.6932	20.9903	28.4541	34.0135	31.4013	33.4672	25.9877	34.4001	15.3001	15.8017	14.1471
Glyur000084s00009508	25.8937	22.2777	24.5272	24.3867	24.5026	24.9152	21.9369	21.4102	22.5804	28.2423	23.8098	29.5373
Glyur000084s00009514	238.869	234.197	225.957	266.689	279.276	276.386	264.263	253.639	246.995	229.081	231.937	240.485
Glyur000084s00009523	10.8469	13.8401	11.9515	14.1986	15.4324	15.3209	13.5873	14.3478	12.848	13.4339	12.7647	13.4353
Glyur000084s00009525	63.122	49.3326	53.1747	41.0709	40.9638	37.0847	49.0273	57.2179	54.5065	47.1125	49.05	52.7227
Glyur000084s00009535	13.9903	14.868	15.3296	14.6834	16.1294	13.7961	15.1448	15.0598	17.2399	21.4214	18.0231	20.4273
Glyur000084s00009539	27.6406	14.4518	23.2667	17.1731	21.2919	16.8771	22.116	23.9806	22.9923	22.562	23.5682	20.8397
Glyur000085s00008838	36.1939	36.6516	35.4091	33.7996	33.648	30.6476	35.2585	36.9332	39.5837	35.9277	40.9489	36.0498
Glyur000085s00008847	27.4766	26.9544	22.4531	21.573	21.4631	19.222	22.1299	22.0637	20.6864	23.2109	24.6364	21.3486
Glyur000085s00008849	72.9961	79.7313	82.352	174.441	169.778	167.229	128.557	125.714	139.36	102.223	102.831	103.763
Glyur000085s00008853	47.3236	44.2643	37.8642	42.1202	42.9632	51.1436	45.4976	44.1146	45.3154	59.2052	56.304	53.5128
Glyur000085s00008854	13.6528	11.4259	14.8349	23.8866	22.1087	22.9125	27.1756	25.7709	24.8713	18.6012	14.2842	19.0148
Glyur000085s00008855	10.6958	13.9461	15.401	13.388	12.6976	14.5038	13.5502	12.3155	10.5489	18.7595	22.6815	22.7719
Glyur000085s00008862	17.4313	16.4675	17.9022	19.1834	20.0617	19.9297	19.1467	20.6574	20.2443	20.3585	18.3537	19.5677
Glyur000085s00008864	254.372	239.545	254.191	309.188	295.621	298.195	285.932	284.649	283.609	261.897	256.901	263.401
Glyur000085s00008870	25.5336	27.6264	28.5309	23.2072	25.2603	26.7132	62.8864	68.9431	65.1197	43.7154	44.0767	43.7409
Glyur000085s00008872	61.4609	64.2913	61.8081	68.5829	69.8535	58.5125	55.5512	58.7861	58.7143	64.5849	68.9374	75.2125
Glyur000085s00008873	19.4457	23.598	26.4571	24.2455	27.1267	24.5505	44.7055	36.0945	37.6214	28.4124	27.6821	23.6583
Glyur000085s00008874	38.6865	43.8368	39.7655	49.8794	47.9156	53.4364	47.7693	48.409	49.5454	41.8458	40.4221	52.6036
Glyur000085s00008876	23.3006	21.1131	23.1515	18.2232	17.3641	19.5058	18.1059	18.4593	16.8087	21.0845	22.2088	21.4015
Glyur000085s00008877	60.6989	53.2713	52.1778	52.4915	58.5052	57.9317	64.6035	67.1884	59.8024	59.5487	56.4543	52.2333
Glyur000085s00008878	27.147	38.484	43.5838	36.3501	34.1113	39.9593	47.0181	46.6963	36.9384	51.3353	45.218	54.761
Glyur000085s00008880	454.16	466.03	475.596	506.902	509.379	519.698	390.117	389.687	390.492	330.878	357.793	359.28
Glyur000085s00008884	156.369	157.148	154.146	145.654	139.787	140.632	145.3	153.941	149.449	133.336	157.162	150.856
Glyur000085s00008886	47.7622	51.2209	49.4574	38.9595	40.1188	37.4702	30.4819	31.5468	27.8818	57.9496	54.4206	48.8617
Glyur000085s00008889	181.735	182.451	191.618	162.042	159.252	165.705	142.523	154.786	148.07	213.235	211.362	221.606
Glyur000085s00008890	346.274	359.753	362.423	496.214	484.093	499.282	525.502	518.969	509.846	369.49	348.604	348.915
Glyur000085s00008891	88.19	92.8853	78.4029	86.2998	92.3537	96.9233	82.6079	78.2019	67.6996	71.7053	70.1285	78.4062
Glyur000085s00008895	412.719	402.288	371.616	355.907	362.331	375.278	449.8	425.156	428.049	510.861	510.921	568.02
Glyur000086s00011495	25.1507	22.935	25.5348	30.3185	28.6718	26.8065	31.8537	29.9935	33.0669	24.8084	24.1067	26.3128
Glyur000086s00011505	40.2534	32.7933	32.7622	16.6143	18.5504	14.7654	43.905	44.5278	43.2536	18.5138	21.3634	18.9192
Glyur000086s00011508	83.7109	77.992	86.7616	51.7991	59.3891	56.8934	61.0465	56.8095	59.1414	69.695	72.5842	69.3638
Glyur000086s00011514	58.9963	58.9611	58.5191	42.9012	41.2055	43.86	57.3701	58.7939	57.8777	52.9647	56.763	55.278
Glyur000086s00011516	17.8119	25.2246	21.9684	43.8635	48.2399	46.2584	43.7406	44.0964	45.1487	25.4102	23.9318	25.1495
Glyur000086s00011521	14.4005	12.9178	13.6026	11.8441	10.5933	12.412	15.4657	14.1491	11.7019	10.6209	16.3087	13.761
Glyur000086s00011526	161.805	167.408	173.181	92.0901	98.8198	98.3406	27.598	29.6972	28.9718	411.183	412.956	415.518
Glyur000086s00011529	25.5251	39.456	35.7847	36.2197	40.8499	38.1138	42.7579	42.6603	46.5465	40.7154	49.187	48.542
Glyur000086s00011532	19.5688	21.101	20.7424	18.9432	23.2397	19.8099	26.8523	27.2613	29.4656	28.562	25.267	28.739
Glyur000086s00011539	35.3421	37.2184	33.7492	26.5029	30.5965	27.5947	27.3927	25.2418	26.3998	43.464	37.955	33.6269
Glyur000086s00011540	40.0644	36.5729	38.7411	32.9221	28.7632	29.9224	26.3607	26.2381	25.5229	29.5156	34.2887	30.1982
Glyur000086s00011549	13.4692	13.6267	14.0928	15.9206	16.5577	13.9014	19.194	18.2681	17.5387	13.4135	15.2773	14.4416
Glyur000086s00011551	173.487	165.272	182.858	207.218	206.308	196.254	221.144	209.399	205.162	156.426	173.009	162.846
Glyur000086s00011552	20.0426	27.6835	25.2712	18.7055	16.7604	15.9784	14.5666	18.888	15.6931	37.6993	44.7427	39.1841
Glyur000087s00008532	22.3834	19.8468	20.7978	52.0293	42.8603	44.3667	37.1528	35.8463	38.5313	29.6946	30.5256	39.4156
Glyur000087s00008535	29.4932	30.5708	34.727	37.5825	36.6225	38.5038	39.4548	41.2457	45.097	32.2706	34.9745	33.8525
Glyur000087s00008542	13.9731	10.9594	13.6512	15.8837	16.6312	17.6985	11.7831	11.7738	12.8096	32.6529	37.3104	40.4397
Glyur000087s00008543	47.0259	45.9649	43.7445	37.8607	40.1304	42.1204	20.8162	20.9055	21.9796	47.848	45.5038	45.9468
Glyur000087s00008553	44.4476	49.4778	56.2228	57.9953	55.4159	56.5607	53.0163	55.8011	55.3473	70.6156	78.3906	74.2855
Glyur000087s00008555	40.6919	35.5024	32.8145	15.054	15.5581	15.9879	17.6713	15.2389	16.8273	19.8401	21.1894	20.2829
Glyur000087s00008556	29.4595	32.7859	33.5047	36.9891	40.0973	41.9032	27.8429	23.2581	27.0608	15.0036	11.4597	11.1094
Glyur000087s00008558	50.5947	24.1865	19.683	24.8212	30.9442	21.2544	40.5539	36.152	53.49	39.0286	31.7255	31.5868
Glyur000087s00008559	26.6382	37.6292	46.1644	52.39	52.8921	53.544	69.1923	72.4269	67.2179	50.7975	59.3982	43.746
Glyur000087s00008563	51.8393	51.9273	49.2109	82.718	86.3701	88.6404	76.5825	84.7818	79.812	96.6805	111.357	104.953
Glyur000087s00008577	16.9612	21.0797	17.9572	19.735	17.8618	19.1782	20.7799	22.4379	19.8488	12.8092	16.5571	15.6584
Glyur000087s00008578	30.367	33.5293	29.7072	25.6935	23.6419	24.5588	24.2694	24.5139	25.3969	31.9247	30.4568	29.2645
Glyur000087s00008581	657.854	677.595	671.082	847.21	826.623	809.327	584.009	612.751	618.743	541.146	535.916	541.101
Glyur000088s00007691	119.389	116.532	109.433	95.0386	93.18	90.0649	87.1514	90.3502	96.5327	116.73	109.998	112.954
Glyur000088s00007702	39.8299	42.0488	32.2924	32.5631	36.2891	34.8291	40.9128	45.1531	43.643	31.8734	27.6231	31.293
Glyur000088s00007720	18.1397	17.99	21.8261	22.3532	23.5729	20.4739	25.1596	18.2788	20.6884	21.6574	20.6284	18.5367
Glyur000088s00007723	12.1737	13.347	12.2338	11.1821	11.9364	12.8112	18.4292	18.7973	18.1343	14.1793	12.3234	13.7213
Glyur000088s00007725	113.62	120.357	118.376	84.3833	89.9611	86.6611	108.02	111.663	110.06	81.3903	82.695	82.167
Glyur000088s00007731	19.0399	17.9466	16.0049	15.7984	15.5994	15.3523	19.0046	18.7203	19.2652	16.0964	15.9601	15.0287
Glyur000088s00007738	32.17	29.4332	26.5186	24.5842	24.2115	24.2084	23.2947	22.71	21.4588	20.1768	24.6723	20.723
Glyur000088s00007739	131.349	160.41	148.049	127.564	117.659	114.272	78.3274	84.6714	81.5898	109.99	103.111	119.955
Glyur000088s00007751	59.5509	48.6693	57.7815	39.9718	41.7785	34.156	18.6547	26.3371	19.0334	27.158	32.8858	34.9629
Glyur000088s00007753	25.2337	29.2453	25.9248	27.2249	26.4503	26.7314	25.2651	26.6179	26.5164	18.4914	20.5207	17.8361
Glyur000088s00007754	181.341	187.04	202.208	183.583	178.276	160.264	34.4974	38.5627	35.2516	246.258	238.358	240.429
Glyur000089s00008773	59.8159	42.5177	46.6104	28.6521	26.013	32.3696	20.0118	22.7997	27.4153	42.2092	30.4297	43.3955
Glyur000089s00008779	96.817	101.974	107.816	57.7885	54.2156	45.2379	75.8177	83.1216	91.0748	128.4	165.381	136.421
Glyur000089s00008782	23.7685	22.0616	21.7298	21.2955	19.1662	21.5697	17.7816	16.3229	20.1852	23.4217	17.6814	31.7249
Glyur000089s00008785	66.1256	74.5272	74.6616	70.7681	70.7052	71.3434	63.9345	67.5287	68.5112	57.871	56.1944	58.1314
Glyur000089s00008787	29.4735	29.8665	31.4153	35.0962	36.0569	35.053	90.8794	86.3496	89.6445	57.1145	51.0929	58.0235
Glyur000089s00008799	12.0105	18.1992	16.5052	23.5369	24.1215	24.014	25.3933	21.1524	20.4884	14.7458	12.4118	16.9622
Glyur000089s00008800	24.0918	23.8342	23.8322	14.0529	13.9547	13.6729	11.2572	15.0156	12.8384	14.1028	20.7727	15.9904
Glyur000089s00008810	79.3564	67.4131	80.4652	58.9276	63.1893	61.2618	69.7346	70.7371	86.2507	68.442	62.6992	77.4714
Glyur000089s00008812	23.6426	23.4983	24.0617	17.2754	17.0086	16.4791	12.1808	13.5803	12.7798	23.5824	31.188	29.6472
Glyur000089s00008813	1708.86	1697.64	1743.2	1301.66	1299.27	1321.48	814.165	834.908	816.697	1120.17	1121.71	1138.89
Glyur000089s00008818	16.1106	16.016	16.9693	18.9445	17.4987	18.9745	16.3366	16.6303	16.1459	20.6818	17.2539	17.0688
Glyur000089s00008820	38.1383	43.8982	43.0995	33.1222	33.2511	31.6123	32.714	34.253	33.11	35.233	35.5015	30.9589
Glyur000089s00008822	22.8155	26.8771	28.5457	13.3534	12.6661	13.079	16.1963	15.6372	15.1411	34.6187	27.7171	31.9097
Glyur000089s00008823	17.3091	16.7042	16.6709	17.9262	18.3273	16.8949	21.6587	18.533	19.2912	20.026	15.7469	15.2801
Glyur000089s00008824	12.2482	16.0035	15.8633	14.6752	18.9638	15.3696	23.0389	21.9586	19.8987	21.0148	18.2124	19.7953
Glyur000090s00011380	40.0612	40.8585	36.3961	24.8964	23.7346	26.55	42.7521	45.4276	41.5769	17.4294	14.9822	17.3045
Glyur000090s00011384	57.9458	48.4979	60.3126	19.9135	20.6167	18.5463	41.1761	38.3163	45.7763	35.9965	33.5449	27.8461
Glyur000090s00011386	35.5141	38.2502	40.7248	34.1533	33.0538	37.4551	30.5388	29.8381	31.6702	38.897	44.3053	40.4044
Glyur000090s00011387	15.0708	26.0969	22.9635	35.244	32.4421	30.9154	35.3012	37.7617	35.5126	11.0991	12.2659	12.0871
Glyur000090s00011389	29.5031	29.7815	33.1984	31.2193	32.5814	35.6858	38.6852	36.888	34.5263	19.7383	20.8248	25.1867
Glyur000090s00011392	15.3246	13.5059	10.1649	14.1872	16.4037	16.4839	11.0535	13.9595	12.5736	14.0934	10.5425	12.637
Glyur000090s00011393	20.077	17.2502	17.8403	19.8192	21.834	20.0055	24.0962	20.2739	23.8598	18.7689	24.2934	21.8756
Glyur000090s00011400	68.855	59.5788	53.9563	52.8812	46.4321	46.5785	47.368	45.3938	50.5224	59.0652	61.7551	61.0814
Glyur000090s00011406	16.8198	12.4696	12.5277	12.9217	10.7127	10.8703	10.1042	11.8778	12.1372	10.9904	12.2875	11.2759
Glyur000090s00011413	10.6466	10.455	11.2189	17.3146	18.3859	16.87	14.2585	14.6189	13.8248	16.0325	15.3495	15.7867
Glyur000090s00011414	2205.81	2159.57	2250.96	2039.43	2067.1	2000.39	2568.7	2561.22	2692.28	1775.06	1834.27	1826.32
Glyur000090s00011415	18.0472	23.4451	16.397	22.6272	23.3532	19.9878	18.2533	15.5867	18.1316	23.3143	24.7845	22.0091
Glyur000090s00011420	49.8679	48.8534	56.7728	52.8912	49.4099	42.7738	62.5098	62.7032	57.7002	55.9111	62.5579	61.1753
Glyur000090s00011422	34.0969	38.9506	34.3539	45.9007	42.563	43.5232	42.7506	42.6704	41.0858	41.3835	42.7879	41.1074
Glyur000090s00011424	123.192	135.425	137.485	175.319	173.191	174.998	164.692	166.742	166.48	155.19	156.031	161.553
Glyur000091s00010505	19.6209	18.6079	22.4224	23.7487	21.4555	24.6909	22.2508	22.554	22.6815	29.2993	29.8313	26.2509
Glyur000091s00010527	11.7138	10.5635	14.4653	10.2374	10.244	10.783	11.7746	11.9515	11.3292	10.9992	11.0046	10.5705
Glyur000091s00010531	14.3325	16.2861	16.74	24.2372	21.5372	23.8125	22.0552	20.907	18.8367	14.2891	20.5981	17.1656
Glyur000091s00010533	28.1568	28.6929	23.2986	23.7021	20.6142	21.27	26.1273	24.7121	28.1468	17.8381	15.3141	18.5733
Glyur000091s00010534	18.3091	13.4367	17.923	13.655	17.7972	15.366	24.4621	23.4399	24.4219	12.0109	15.728	16.0535
Glyur000091s00010535	39.8133	36.7097	41.4478	28.9126	29.1203	28.6147	32.0677	35.6866	33.9643	32.6085	32.4156	29.3605
Glyur000091s00010536	17.3186	20.4006	14.6568	13.9926	19.3046	19.5379	19.6091	16.1249	20.2961	14.8089	14.8605	20.4863
Glyur000091s00010541	22.8233	24.9807	22.9555	22.1347	25.9644	23.1738	22.1788	23.7599	23.0914	33.4658	30.8038	29.773
Glyur000091s00010548	114.584	109.55	111.403	117.23	125.04	122.024	114.934	124.179	125.442	135.628	130.599	133.577
Glyur000091s00010549	20.0809	18.5821	18.3851	18.3044	21.5105	23.8104	21.5998	21.0339	19.5836	16.3378	17.2677	16.8253
Glyur000092s00007480	31.9837	34.1709	30.9007	25.0919	27.1761	22.6084	27.5487	30.5474	32.7582	25.4185	18.969	24.2177
Glyur000092s00007483	54.9883	48.3459	47.9286	71.633	58.9752	64.3483	66.8043	66.0067	65.6657	42.0697	49.5153	45.4731
Glyur000092s00007485	23.2165	21.0076	19.5791	21.1692	18.7873	19.7476	37.1344	34.1695	29.5023	17.5075	22.7757	19.9178
Glyur000092s00007490	43.2604	43.8857	48.063	53.3369	51.6752	54.997	68.7782	71.2177	66.938	26.448	21.0331	24.2619
Glyur000092s00007491	122.978	136.117	151.602	94.3163	82.3616	102.677	84.0587	76.6624	80.9554	106.282	119.535	133.469
Glyur000092s00007501	16.8113	19.9111	24.0434	23.3219	21.6466	24.9761	19.8345	21.4228	19.781	15.9091	13.504	17.7229
Glyur000092s00007502	62.0061	69.7329	57.0149	92.2672	82.6425	97.7312	43.6204	49.4798	47.0144	95.7303	102.524	77.1088
Glyur000092s00007503	52.2667	58.5414	59.017	57.6571	65.2957	58.0648	48.7781	53.9167	50.6757	52.5224	53.8859	56.5536
Glyur000092s00007506	13.5746	23.359	19.7951	19.9506	22.8838	18.8057	25.5272	23.9862	21.5577	28.5909	25.7225	32.9276
Glyur000092s00007508	22.9499	23.0304	27.5648	32.6554	33.8334	32.4535	45.907	45.2618	48.1325	17.4163	15.2313	13.9028
Glyur000092s00007524	15.6345	18.6329	16.5714	21.0043	23.382	25.2859	20.1722	19.0354	21.0701	13.0414	14.7847	17.0185
Glyur000092s00007528	81.8434	94.068	91.2973	81.2846	82.1645	90.0839	85.8587	91.5356	90.8125	48.671	42.168	39.4485
Glyur000092s00007529	32.0339	34.577	31.8078	39.7538	39.3107	40.6204	45.2018	46.8804	47.0227	31.5759	28.3573	25.7097
Glyur000092s00007530	21.6997	26.6872	24.4618	26.0336	27.653	25.4573	26.7304	26.0646	28.4653	24.3441	24.4197	28.034
Glyur000092s00007532	45.4655	45.8348	48.0332	35.8498	35.1252	34.9141	44.5834	43.0538	41.2003	34.8561	38.5713	32.6045
Glyur000092s00007534	112.377	99.1423	107.19	96.2773	92.2717	91.9862	98.6209	98.5241	109.331	94.3183	107.745	101.514
Glyur000092s00007542	35.5754	35.2785	32.9526	20.1427	24.9729	18.9734	46.4277	51.6827	49.7903	29.7272	25.1326	22.8238
Glyur000092s00007544	58.0611	43.8601	60.0252	48.9696	47.2725	50.5474	60.9643	62.0186	66.4213	50.2329	47.6259	43.7195
Glyur000092s00007545	27.145	28.619	24.6175	22.1486	19.1054	17.5344	19.8016	20.9941	23.0617	12.849	22.9043	20.1378
Glyur000092s00007547	18.4846	15.7444	20.1337	27.5104	26.2549	27.9749	27.4184	26.0059	28.268	30.1837	30.9172	31.4848
Glyur000092s00007551	32.5013	32.5637	32.0875	57.2121	58.9415	60.2058	82.1359	79.855	77.6452	56.1782	54.7717	50.4865
Glyur000093s00009365	15.8978	11.3419	13.6394	14.3104	12.9927	15.4731	27.2644	27.9761	29.8146	27.561	26.733	24.8732
Glyur000093s00009370	24.409	24.3839	20.6547	11.5378	11.4325	12.0459	11.4107	11.7599	10.0361	23.8358	24.2261	23.5094
Glyur000093s00009371	24.2192	21.8658	22.2161	16.6329	18.8105	18.4857	20.7427	19.2465	20.3822	22.0621	23.2927	17.4054
Glyur000093s00009372	15.0671	10.8936	11.4095	18.1577	16.8235	17.081	13.5648	13.6152	12.7165	14.5472	14.7097	15.8773
Glyur000093s00009384	186.907	194.14	187.73	762.488	762.898	754.925	681.736	661.235	678.987	190.687	189.916	180.9
Glyur000093s00009389	65.1303	65.4666	58.8481	110.33	109.587	104.21	105.284	101.174	102.644	62.5925	61.0937	55.6161
Glyur000093s00009395	58.9215	54.7716	60.4565	56.3187	55.1274	54.0687	56.592	59.3139	56.4534	66.8923	70.2814	67.884
Glyur000093s00009398	17.9809	16.5358	14.0965	11.8881	12.256	16.5085	11.1383	12.4032	11.7906	13.4444	11.239	11.6762
Glyur000093s00009401	41.5107	40.578	34.1152	31.8179	30.1698	30.9903	43.8076	38.9517	42.5056	32.242	31.142	26.9342
Glyur000094s00007833	73.1147	82.5036	69.3826	99.9468	107.541	107.122	128.768	123.684	128.084	136.1	137.229	127.376
Glyur000094s00007844	22.3026	20.589	17.3431	28.4132	29.3531	26.5923	30.8544	29.8654	26.4431	26.1256	23.4351	22.7315
Glyur000094s00007850	27.5688	23.7587	25.4414	21.2018	23.4089	23.6948	22.197	22.7689	23.9169	20.3101	22.0619	18.6079
Glyur000094s00007856	61.225	48.8824	56.4193	36.0633	30.635	32.8934	35.9555	35.4287	42.5979	38.358	33.4832	38.4785
Glyur000094s00007859	14.8315	11.8642	14.1937	80.525	84.9899	83.5396	67.7991	76.1921	73.8309	30.1134	23.5337	23.0979
Glyur000094s00007861	36.5641	35.1449	30.6231	45.3714	42.4228	39.9543	37.9475	40.7442	35.3528	29.8005	26.0873	28.0056
Glyur000094s00007864	45.2077	48.2204	58.6705	73.2817	77.6232	84.3131	100.129	94.8588	82.4585	92.0077	87.8273	69.3375
Glyur000094s00007865	73.2437	68.9049	69.9672	85.937	91.9046	81.9122	78.7236	87.9082	91.0586	77.5226	78.1888	77.6429
Glyur000094s00007866	25.3063	38.1036	28.9196	23.6639	28.0306	23.6204	34.6279	29.7332	33.2894	46.5341	56.9464	37.1467
Glyur000094s00007868	30.6909	30.8561	36.9502	44.2348	46.9598	42.6095	110.937	111.188	114.23	30.4602	29.257	31.6801
Glyur000094s00007872	13.2029	13.1672	17.7733	13.6367	15.0374	14.6931	14.0443	13.861	16.3633	15.8104	11.4277	10.6511
Glyur000094s00007875	11.9991	15.7082	13.3544	12.8309	12.629	11.4714	17.2544	15.1349	16.0268	18.1881	17.4342	15.0442
Glyur000094s00007876	118.562	114.391	115.64	139.267	147.277	139.019	105.113	106.428	115.988	143.274	145.25	140.39
Glyur000095s00007009	18.6241	21.4582	26.8882	18.6297	17.8891	18.8144	21.9415	24.5297	22.8287	18.4843	23.8438	22.7945
Glyur000095s00007013	38.8266	45.9018	41.712	42.9352	36.7228	41.6594	41.1594	39.7454	40.5947	45.5172	55.8377	47.169
Glyur000095s00007019	25.5059	19.8366	20.0412	26.0536	24.6175	21.7515	21.0657	20.8312	21.5779	35.5805	34.3199	29.9582
Glyur000095s00007038	78.3303	64.2174	72.9857	45.0596	45.7663	49.857	50.2822	43.2651	52.4457	80.3514	86.3333	64.4807
Glyur000095s00007042	21.1582	22.2929	22.7292	143.882	138.483	140.744	99.6529	97.2807	106.073	27.1302	25.4674	24.5794
Glyur000095s00007044	23.4635	20.2515	19.2122	23.3281	23.7321	22.7725	20.8005	19.8227	19.7781	14.4808	11.3235	12.6691
Glyur000095s00007052	234.039	206.309	208.852	214.013	211.431	213.535	208.738	208.225	221.156	221.148	206.215	210.872
Glyur000095s00007053	30.0519	31.6417	30.8832	39.8887	36.5187	35.3553	35.8625	32.4943	36.8549	46.2437	42.1131	47.278
Glyur000095s00007056	40.1252	34.0826	39.508	28.4832	27.0921	30.8372	18.8899	16.6137	18.3911	49.9294	53.0566	51.0831
Glyur000095s00007057	16.9061	21.6576	21.1246	16.3188	13.8365	17.3889	15.6081	17.0941	16.9417	22.193	21.8538	22.6768
Glyur000095s00007062	33.33	33.2096	27.046	23.648	20.1775	23.3382	31.861	29.9717	32.9233	36.6944	32.1242	28.3321
Glyur000095s00007066	58.851	52.1833	56.6874	51.0922	53.5651	48.5379	38.708	37.249	35.5433	58.0137	53.1046	52.7165
Glyur000095s00007068	42.5814	43.1431	37.1443	40.2317	41.3358	37.8175	57.5407	50.5006	51.4792	41.5085	39.1362	45.6349
Glyur000095s00007073	24.7108	16.557	16.7461	23.8417	26.0538	25.9138	24.9433	25.1171	25.3248	20.3749	21.4476	19.0286
Glyur000095s00007074	24.0905	28.9422	25.1652	30.8891	28.4652	28.8389	34.5082	34.5734	30.2365	23.3873	20.0458	23.1691
Glyur000096s00005898	40.9245	32.888	29.1172	27.7282	27.3993	30.1135	33.8273	31.4099	33.6119	30.3939	29.4452	30.1189
Glyur000096s00005899	13.5446	16.6731	15.5739	25.7105	24.7992	28.5488	32.8127	34.9512	33.0195	16.0255	17.3915	17.9441
Glyur000096s00005901	34.2867	33.8388	38.8416	20.9978	21.3226	23.2769	17.636	16.9895	17.0754	14.6502	18.9154	17.7438
Glyur000096s00005905	89.1672	94.8902	81.7632	26.87	25.6138	26.4549	33.9103	36.4117	32.0583	27.3	23.6038	26.3243
Glyur000096s00005908	260.685	218.53	226.005	226.144	215.577	208.406	139.424	148.276	136.966	155.41	155.919	147.536
Glyur000096s00005909	321.189	332.985	342.303	368.662	388.262	373.03	407.734	401.069	394.4	533.191	527.493	515.537
Glyur000096s00005910	70.6933	64.833	67.0128	73.3546	78.1324	72.1044	66.7857	69.5025	65.1726	125.727	127.791	118.924
Glyur000096s00005916	19.309	13.3738	16.1498	14.979	14.1035	14.7774	18.8222	18.9878	17.6975	16.1292	14.9305	13.4626
Glyur000096s00005921	31.879	33.7893	29.2391	19.5288	17.6696	15.288	21.9258	16.3716	20.7532	19.0339	17.1444	17.8425
Glyur000096s00005929	18.8018	18.2304	17.5708	23.7739	23.5725	21.6886	20.3022	23.9176	16.3881	21.6008	19.3415	19.4809
Glyur000096s00005931	146.936	139.862	144.899	142.546	147.841	146.208	154.721	154.821	155.961	117.323	131.861	118.172
Glyur000096s00005932	173.727	163.593	167.214	73.0106	75.0248	71.0038	60.0855	59.7314	65.4279	72.4502	74.8522	61.2398
Glyur000096s00005937	39.0083	34.7866	38.3321	31.2056	28.0525	27.3302	28.6127	30.2137	27.7576	27.0887	28.0576	30.2098
Glyur000096s00005938	16.5584	17.1733	19.9186	23.0451	22.4489	24.2278	20.5197	24.34	23.7845	15.6633	16.1633	11.9311
Glyur000096s00005965	39.0119	38.0707	38.1141	34.5346	33.6942	38.2081	46.3126	42.9185	42.2977	41.9522	37.8704	43.0035
Glyur000096s00005969	94.1233	101.168	104.629	93.3246	74.1094	77.4597	94.9939	80.9305	92.7658	154.849	124.349	117.363
Glyur000097s00008293	10.4389	12.8783	13.1751	16.8014	12.7711	15.1805	13.9627	13.792	14.2033	16.5247	16.4029	15.5341
Glyur000097s00008295	353.308	388.468	375.09	356.935	359.031	362.98	329.196	331.461	316.121	1000.14	1021.98	1008.77
Glyur000097s00008300	168.046	156.569	160.361	179.198	168.822	172.346	168.275	175.862	174.982	131.276	128.186	133.415
Glyur000097s00008304	18.6311	22.0204	21.9202	22.0104	21.5265	23.8972	23.8233	21.5786	21.4842	16.8816	22.0897	16.3748
Glyur000097s00008306	16.8306	19.3992	19.3788	21.3473	21.5917	21.7286	27.9526	27.6884	24.3526	36.3506	32.6786	32.4499
Glyur000097s00008311	37.9598	38.2865	35.912	39.8298	36.0731	35.7374	37.6754	42.1006	39.0637	31.5358	32.9985	34.0389
Glyur000097s00008313	14.5538	12.6005	15.1447	18.1982	19.061	17.6431	20.5498	19.7149	22.9713	12.6701	17.9573	12.4433
Glyur000097s00008314	87.9931	106.404	113.838	376.982	374.485	388.54	177.01	197.994	196.493	128.721	177.835	157.024
Glyur000097s00008316	56.8543	73.4888	67.2589	30.8248	38.297	32.0333	38.4386	44.5937	37.4203	15.484	18.9006	14.0969
Glyur000097s00008324	85.9403	78.6359	67.0822	51.9815	58.5378	52.0113	49.8633	51.0479	50.6265	66.9045	63.2303	69.9618
Glyur000097s00008344	25.1142	10.3907	21.3613	19.013	20.8062	18.071	12.3871	12.2611	14.2456	14.2854	13.4022	21.7155
Glyur000097s00008348	56.12	57.6183	48.9436	50.0187	52.7373	53.4514	50.7887	52.8481	57.4112	52.9103	39.7726	41.1057
Glyur000098s00007963	25.0832	24.718	23.0491	32.9365	29.1601	32.2134	31.3957	27.8984	27.6641	42.4091	52.1001	43.0164
Glyur000098s00007964	56.6677	56.7485	55.2797	50.2572	52.3667	45.1889	57.9909	55.3029	55.8336	62.3255	69.1902	62.7955
Glyur000098s00007969	26.4648	20.6217	11.8082	29.1738	32.1193	28.6344	77.2979	69.157	65.9656	421.87	396.997	398.13
Glyur000098s00007975	29.6872	30.4559	28.3603	39.6127	38.7378	41.3604	24.6812	26.2309	25.4335	53.7689	50.0466	57.1229
Glyur000098s00007978	22.6857	21.1372	21.382	20.9376	23.499	23.5831	29.8637	30.5433	31.3235	23.4789	24.5732	19.8859
Glyur000098s00007982	45.9941	44.9865	45.6012	38.2641	40.5016	40.9812	32.2515	31.6185	31.4788	37.918	37.2137	40.948
Glyur000098s00007987	51.4887	41.8596	41.9003	20.522	18.2861	19.6081	15.8287	10.9696	14.3951	47.2664	49.9242	43.5403
Glyur000098s00007989	30.424	34.3978	34.3412	21.5561	19.3379	19.3435	27.4399	28.2482	35.1081	40.6691	41.8435	33.9879
Glyur000098s00007994	24.8737	24.3269	22.6431	18.0236	17.6056	18.2592	15.0657	14.4536	12.6057	25.5292	30.9696	29.9276
Glyur000098s00007995	27.4948	33.4618	30.1089	32.1695	32.2012	30.2395	31.2168	30.8515	29.6304	44.0061	38.3298	48.2294
Glyur000098s00008005	52.8677	47.3334	41.4178	63.6441	67.7718	62.8823	57.3262	58.1356	51.3445	53.9608	61.7431	58.0476
Glyur000098s00008006	10.4735	13.243	11.3664	15.2815	18.382	20.1501	15.5369	16.7653	15.9953	19.7017	22.359	18.8866
Glyur000098s00008011	334.138	316.742	330.021	353.49	351.94	354.784	469.193	510.214	533.645	206.222	185.655	203.852
Glyur000098s00008012	240.87	202.573	217.325	186.727	202.922	206.32	249.252	254.887	286.028	176.193	187.829	187.211
Glyur000098s00008013	11.8019	17.0239	16.7425	12.0008	12.6317	18.0629	17.8511	20.979	15.6916	12.2686	17.6657	21.9586
Glyur000098s00008015	58.8797	73.7489	71.4797	57.7429	54.398	59.7507	51.5497	57.6581	51.6951	67.7303	82.5643	67.0638
Glyur000098s00008016	173.677	193.413	192.713	202.23	195.647	205.898	109.004	108.081	104.042	254.777	248.9	257.778
Glyur000099s00014926	73.8112	83.0044	59.9107	79.2499	77.1767	72.3003	165.381	170.911	165.94	56.9924	52.0399	54.2999
Glyur000099s00014928	37.2584	35.7458	39.8954	56.9113	57.6064	57.0079	67.6978	65.7939	69.6221	40.759	37.2444	38.8859
Glyur000099s00014934	33.7164	31.912	41.5309	26.3996	29.0946	27.1801	41.0466	42.7601	35.7355	26.8479	22.0473	20.9332
Glyur000099s00014937	51.0099	72.9587	67.5548	30.3596	34.7046	35.697	38.6211	16.6636	20.7274	28.1421	20.3481	26.8383
Glyur000099s00014943	81.6426	74.3557	82.4219	43.7359	44.5292	40.0982	59.7587	62.3294	63.2995	46.832	46.0985	35.4507
Glyur000099s00014949	58.5054	50.0568	50.7232	51.1752	47.4407	49.8977	55.3111	58.064	57.3597	53.7201	50.8204	62.2268
Glyur000099s00014950	132.156	142.911	150.646	227.198	216.745	220.989	210.055	213.924	211.18	108.708	98.3098	93.9765
Glyur000099s00014961	92.6435	84.2934	89.6435	45.2787	46.1849	45.0719	13.4073	16.0588	15.2027	55.973	53.8575	43.4895
Glyur000099s00014965	29.6795	32.5344	32.6685	22.4385	23.1852	22.1462	21.2367	19.4915	19.5434	23.8299	23.2593	25.3312
Glyur000099s00014967	12.9255	15.217	16.5832	15.7537	14.7021	15.9707	18.7714	20.2733	19.7086	13.91	13.8584	13.3287
Glyur000100s00008355	310.466	307.714	298.509	471.824	507.949	489.178	352.905	340.69	358.421	420.549	423.239	426.745
Glyur000100s00008364	17.7947	21.0862	21.2078	17.4954	17.0441	15.8352	19.5152	19.4712	18.3178	17.0304	18.0355	17.4818
Glyur000100s00008367	25.4889	26.3985	25.6776	32.8622	32.6744	26.3524	27.7136	28.0303	27.5312	37.153	33.575	31.5443
Glyur000100s00008376	178.533	207.838	216.942	160.526	159.922	156.891	126.356	135.436	128.405	178.101	183.04	185.039
Glyur000100s00008377	30.957	28.7642	31.0529	1118.42	1141.83	1113.65	786.577	775.021	779.104	64.7748	63.7163	65.778
Glyur000100s00008383	90.5784	93.8486	92.345	57.9126	61.4193	65.1063	62.796	63.0535	61.8556	42.5266	49.7535	52.9152
Glyur000100s00008387	50.7986	56.9215	53.2142	58.6737	60.1558	60.8277	56.2503	57.4806	58.4849	57.1391	56.7087	52.9531
Glyur000100s00008390	24.396	24.1757	24.922	25.1591	23.344	26.7128	23.9057	26.0481	25.3986	25.7193	22.1866	24.8267
Glyur000100s00008391	63.6104	51.4728	49.8785	34.456	33.1728	36.7485	53.6369	58.1517	55.995	38.3918	38.3889	36.3282
Glyur000100s00008396	94.3281	88.2987	88.1072	91.7977	91.1339	92.1896	99.503	96.3222	105.004	78.3667	76.8654	76.5719
Glyur000101s00010287	192.825	188.859	184.414	195.575	197.678	202.203	139.037	140.874	139.704	408.085	397.284	386.949
Glyur000101s00010289	32.7976	36.621	33.3743	31.6463	31.1665	34.3476	41.4431	38.6696	41.9598	35.0738	31.1165	30.5973
Glyur000101s00010291	36.2497	37.2093	37.7029	28.5724	29.4836	29.0828	44.6658	49.8452	43.7176	18.4517	23.674	25.2791
Glyur000101s00010293	48.7681	61.8046	62.3387	34.1567	37.4445	40.3155	28.4107	29.6556	30.1631	40.2536	34.8715	32.5497
Glyur000101s00010294	68.3641	76.3096	73.0936	69.9739	57.6185	72.2598	69.7656	66.4708	77.9893	49.7657	66.1784	46.4926
Glyur000101s00010296	113.765	112.635	106.318	55.7385	53.3431	55.7171	86.4748	80.9865	86.7923	88.0859	80.8786	84.5665
Glyur000101s00010300	37.5494	41.4916	42.7173	31.371	24.5367	28.4606	11.6337	11.9583	10.2027	16.8499	22.7238	17.4546
Glyur000101s00010302	23.0442	26.1974	19.4284	19.4689	16.8091	17.3674	16.9372	24.1689	20.3243	17.2246	23.2839	21.7523
Glyur000101s00010306	22.328	20.3564	23.8571	29.715	30	28.4303	31.2848	30.9496	30.9139	25.1267	22.1992	22.5714
Glyur000101s00010309	55.0364	55.4251	50.5739	28.6362	33.2342	36.4347	65.4174	66.5565	67.3132	33.4091	36.157	33.5272
Glyur000101s00010313	51.9251	42.0305	43.6199	42.1042	39.2813	41.5217	174.07	163.694	168.027	288.518	285.826	286.301
Glyur000101s00010314	93.2877	88.7041	99.9032	73.7282	74.423	76.2786	87.1443	79.4238	84.1624	86.7233	82.8209	84.1906
Glyur000101s00010315	41.0299	38.7887	42.0953	34.4384	39.5186	38.9258	45.5504	47.9461	46.4898	35.5575	45.3107	35.8377
Glyur000101s00010317	19.809	19.1157	18.3052	16.9427	14.5311	15.5149	22.3754	23.6036	29.1841	18.564	18.9373	17.8167
Glyur000101s00010318	13.02	13.998	12.6673	15.3261	13.5309	13.1091	18.5945	23.4545	21.4592	14.8844	14.9005	14.3475
Glyur000101s00010323	47.3029	42.4147	39.5917	38.4909	38.1566	34.264	43.1589	44.2786	42.0488	39.8864	43.2272	37.6914
Glyur000101s00010326	57.0304	60.7235	65.7091	49.2712	47.5944	42.3292	49.7713	50.678	50.5255	71.136	83.5501	76.0625
Glyur000101s00010331	34.7275	33.9265	27.5942	22.0937	19.0416	20.4164	23.2458	22.2208	25.7879	25.3899	21.1844	22.7256
Glyur000101s00010340	35.6366	33.8063	31.1082	47.0215	45.2916	45.3104	17.4122	15.0259	15.313	184.49	172.493	168.61
Glyur000102s00010947	18.443	17.8858	17.2578	17.6772	20.7526	17.1442	16.406	18.6037	19.2841	19.6464	19.691	19.5441
Glyur000102s00010950	57.3812	57.9579	60.0474	37.8913	40.1523	37.0339	45.1882	42.2468	44.5045	66.4256	64.6877	65.3454
Glyur000102s00010952	24.3823	21.6341	27.5726	26.9712	29.6303	28.6324	25.8056	23.0837	22.9322	24.4596	23.1144	29.3154
Glyur000102s00010953	29.0706	24.6146	30.7642	28.2361	28.3196	25.953	31.3117	33.3349	31.7612	17.5103	21.9389	20.7764
Glyur000102s00010954	45.0651	41.1067	37.2511	36.5514	31.8525	33.0604	39.5706	36.6114	38.1463	43.1061	46.336	52.0917
Glyur000102s00010965	22.6503	15.0971	15.1991	18.5417	20.5829	20.4494	18.2199	17.651	18.7975	13.076	17.9807	16.0476
Glyur000102s00010972	81.762	80.6671	81.5937	48.4255	48.6693	47.705	55.8327	52.8564	51.4788	63.8805	63.5016	63.3278
Glyur000102s00010973	35.0618	42.086	36.407	17.3922	24.5174	21.0843	23.3189	25.9822	23.1142	17.0418	15.3741	10.9305
Glyur000102s00010979	22.727	14.9088	14.0482	12.1807	11.82	11.5271	17.6327	16.152	12.325	11.4837	15.8446	11.6008
Glyur000103s00007417	87.5666	69.3581	72.067	85.7242	76.6438	88.8181	90.5979	92.4449	90.9952	67.0393	72.8374	68.9936
Glyur000103s00007430	111.338	90.4362	90.4024	83.6869	79.6861	87.6739	87.0773	91.5909	90.0232	101.054	88.0154	92.6437
Glyur000103s00007434	29.9705	30.0595	26.4779	43.8153	47.3057	46.9452	51.1147	46.6459	45.1029	24.7004	21.0731	22.351
Glyur000103s00007440	11.9086	12.2667	12.5325	10.7115	11.6794	12.2563	16.1498	12.1736	15.196	11.5084	12.1706	11.5007
Glyur000103s00007441	18.3583	18.5794	17.7444	21.4759	22.6263	21.4281	28.743	29.8096	31.4858	17.1463	15.2567	15.0593
Glyur000103s00007443	42.0489	37.3054	35.963	27.5141	25.8807	27.1338	21.5763	21.627	22.9585	34.7618	36.0687	38.2498
Glyur000103s00007463	30.5328	36.1812	32.9122	37.0673	36.9392	43.6059	41.5336	42.0167	44.6026	39.4936	38.8624	37.4299
Glyur000103s00007464	11.7728	12.6703	11.2032	17.2512	17.0573	18.0974	15.1889	16.0627	14.2837	21.4006	18.6357	17.7845
Glyur000103s00007469	38.5329	36.3121	37.9696	36.0821	31.1858	34.4515	34.1034	34.457	30.8714	37.0381	46.9912	30.5858
Glyur000103s00007470	64.6171	73.5179	69.2455	52.4752	53.3889	49.5196	51.005	51.2106	51.1202	55.7633	55.7378	55.141
Glyur000103s00007474	45.4555	63.2133	55.6622	56.0771	50.9911	50.9662	49.3806	55.3175	56.5918	46.9979	33.5004	32.9852
Glyur000104s00005975	42.0442	41.6485	38.9833	41.8449	46.6184	44.3221	41.2447	39.2796	40.7083	42.203	43.678	44.6527
Glyur000104s00005976	27.5894	23.9404	28.0976	59.2045	60.4802	58.6297	54.0918	56.9776	55.1202	42.5455	43.2938	37.2102
Glyur000104s00005977	12.7347	12.6588	11.9814	14.4317	12.6585	14.4609	17.4938	17.5087	16.2873	25.674	23.9603	22.3531
Glyur000104s00005981	55.2548	52.5401	65.4706	67.5341	75.8883	69.228	137.577	148.89	138.921	127.335	148.658	116.092
Glyur000104s00005993	52.6162	49.4453	56.337	44.0315	49.2659	44.2883	50.1592	55.0674	48.0712	55.1712	50.2922	50.9456
Glyur000104s00005995	36.9395	38.3665	41.4424	40.7179	36.564	38.4811	41.6238	42.4878	47.5433	31.6952	32.3452	31.986
Glyur000104s00005999	13.5578	13.5805	14.234	12.0422	12.5301	12.6268	10.5283	14.5616	13.2571	12.7063	12.8821	10.944
Glyur000104s00006000	22.0499	22.1931	26.029	15.283	14.624	14.7737	15.1062	18.0464	17.0264	15.5176	14.0086	14.3025
Glyur000104s00006002	43.2073	37.4301	42.8942	26.9892	24.826	27.2915	26.6769	25.56	25.7147	30.8545	36.8367	35.1255
Glyur000104s00006004	23.8567	29.1857	30.1841	12.8893	14.3135	13.4369	30.2043	30.9497	26.5139	39.3395	36.9441	43.0243
Glyur000104s00006007	22.4884	34.731	26.4508	31.5508	32.6241	33.2903	29.0686	28.9332	28.9608	32.9483	34.4147	33.1146
Glyur000104s00006009	22.9689	16.4772	19.3771	14.3923	14.815	16.9341	31.8728	30.9077	23.766	24.1475	25.6643	19.9408
Glyur000104s00006014	20.0743	18.4086	18.8018	20.9052	21.0918	22.6663	13.454	10.5316	12.5036	43.3838	50.8965	51.0514
Glyur000104s00006017	61.7257	52.2349	53.4387	70.3878	72.9391	71.8352	73.0451	69.6639	70.0914	68.0525	63.1612	55.7839
Glyur000104s00006018	17.6449	15.9221	14.2741	15.5734	14.5789	15.0948	16.7069	17.0957	17.5047	13.4304	13.9172	13.6708
Glyur000104s00006019	43.2921	37.9937	35.3608	51.282	51.1894	51.1125	48.0729	48.5298	47.6052	55.4669	56.8844	49.085
Glyur000104s00006020	18.4951	18.0305	20.1194	23.0016	22.4314	25.6406	19.4184	19.8971	20.1247	25.0064	28.0223	23.1696
Glyur000104s00006022	18.3664	17.951	16.4507	23.5849	27.2409	23.3506	20.8968	20.4592	21.4548	23.6604	21.6918	21.7557
Glyur000104s00006023	27.0087	37.7362	41.8415	25.599	27.0308	24.3131	14.2865	18.061	13.9063	14.1949	17.937	22.8559
Glyur000104s00006029	531.354	605.345	593.686	580.835	570.434	585.016	635.478	674.051	630.846	674.525	737.763	680.514
Glyur000104s00006031	38.7913	47.9632	50.1512	51.5314	53.9768	53.2791	49.8575	54.7846	56.1973	47.0704	46.1914	49.4208
Glyur000104s00006040	256.477	243.649	241.76	240.48	237.94	237.511	283.811	285.179	295.674	229.096	230.886	237.688
Glyur000105s00014168	139.322	131.131	135.733	92.8478	90.5374	88.2952	103.086	100.669	98.03	105.179	103.58	111.085
Glyur000105s00014169	25.8375	26.7941	32.0825	29.1447	30.3871	28.6786	29.6089	29.709	29.112	39.5581	34.9303	33.9771
Glyur000105s00014171	14.49	15.8495	18.7334	40.6585	46.7177	37.7861	24.7394	30.3952	33.3886	30.2064	26.3276	24.7195
Glyur000105s00014178	12.341	10.1579	13.4195	15.002	14.6323	13.0182	13.1301	13.723	14.6123	13.9602	13.7254	14.5654
Glyur000105s00014179	21.7309	18.1638	16.7689	11.0088	14.6027	11.1574	24.6179	25.1279	22.4027	25.6423	22.3029	23.9171
Glyur000105s00014180	85.0387	86.685	90.6708	84.4926	82.6962	81.281	63.3485	59.5077	58.6077	95.862	98.3675	98.2856
Glyur000105s00014185	45.6355	36.2441	43.1337	906.939	913.378	902.474	279.086	286.433	294.456	179.817	183.722	181.494
Glyur000105s00014197	11.8905	12.2145	13.7589	10.3657	13.1495	12.2871	13.8346	13.2991	12.8544	15.5253	15.1199	14.5867
Glyur000105s00014200	17.7294	19.7472	18.2389	21.1763	21.8379	21.1987	25.4481	27.9772	25.2573	25.5617	25.9656	23.762
Glyur000105s00014207	20.5409	24.7964	20.4568	19.6903	20.0483	21.5173	20.9628	20.4885	21.1246	20.3227	24.7685	26.7265
Glyur000106s00011707	16.2656	18.2444	18.739	21.941	19.9287	19.3384	24.0437	22.5807	22.6735	15.1562	16.7794	15.9732
Glyur000106s00011710	38.5869	38.5297	36.8364	48.075	46.652	49.7406	47.2213	52.8807	47.1229	41.2406	34.8856	40.2357
Glyur000106s00011711	32.399	27.3277	20.9809	20.9885	23.5856	18.5873	25.4912	26.9797	26.3437	32.9303	34.3525	17.6869
Glyur000106s00011717	66.8876	65.4473	71.301	48.2147	50.1818	48.6573	31.4717	29.2047	27.5448	125.174	122.541	122.636
Glyur000106s00011726	21.7474	19.8459	18.8108	28.1188	30.6552	25.9392	29.4386	25.1717	26.3379	26.6656	26.4068	23.9872
Glyur000106s00011735	179.3	195.096	195.908	544.205	509.464	531.06	407.569	416.484	412.013	726.448	700.543	706.724
Glyur000106s00011736	46.481	29.4118	49.0317	21.3738	21.3567	25.7516	24.6349	24.9138	20.189	43.9489	14.9381	22.3653
Glyur000106s00011742	24.6661	25.1542	23.2058	19.1156	17.4664	16.4813	43.5164	37.451	41.7009	24.9161	25.1564	22.6721
Glyur000106s00011744	62.3203	67.0573	64.6276	67.0899	68.0737	64.2061	79.1224	73.1608	78.665	69.6709	63.138	66.5119
Glyur000106s00011745	15.9984	14.814	12.0523	14.2785	14.289	13.5597	16.6937	15.3677	15.8214	18.2377	13.3974	21.6131
Glyur000107s00007219	21.4214	17.9705	20.5673	37.8898	33.7288	34.4633	23.7452	24.6856	26.1501	33.8811	37.0839	32.8782
Glyur000107s00007220	119.702	115.095	121.177	99.5549	98.7886	96.8762	105.995	97.4357	104.978	165.364	172.309	172.71
Glyur000107s00007223	83.2848	81.3129	74.5767	71.7785	75.7066	66.5579	63.7287	63.7474	64.4207	84.5304	91.4215	89.2191
Glyur000107s00007225	270.256	265.66	278.316	198.727	209.516	200.899	199.024	198.409	226.117	191.562	194.209	200.236
Glyur000107s00007229	1203.51	1196.04	1193.69	1208.75	1174.47	1232.35	1185.93	1216.07	1306.65	1467.74	1450.99	1447.12
Glyur000107s00007235	23.6186	22.0831	20.4043	23.1356	24.8615	23.9456	23.7268	26.6216	26.4841	18.6564	19.8218	16.7797
Glyur000107s00007244	16.1864	14.1297	17.881	17.417	20.1222	19.6577	23.1502	22.4649	18.3404	16.6525	15.0788	20.3787
Glyur000107s00007248	47.4531	59.8883	44.4918	1246.31	1181.13	1182.34	696.522	672.038	713.764	226.62	218.874	216.696
Glyur000107s00007249	42.6546	43.9906	47.2158	892.053	855.578	842.558	611.48	548.404	576.343	199.976	190.902	195.701
Glyur000107s00007253	34.1655	28.007	33.959	23.2495	22.1575	21.3117	17.6815	17.6847	15.9269	35.787	33.4694	30.4167
Glyur000107s00007257	27.44	30.7015	31.8642	32.8038	31.6964	31.2445	35.4438	36.3821	34.49	24.9829	24.9349	21.1093
Glyur000107s00007258	38.9966	37.1977	36.31	35.0596	30.7461	35.6607	30.9456	26.1875	28.5886	47.2349	46.5139	47.6321
Glyur000107s00007260	27.8803	29.6613	33.3253	27.196	27.5011	27.6136	24.3152	23.6452	22.3912	28.4139	22.1957	24.6661
Glyur000107s00007262	13.5268	11.7166	11.1548	11.9688	16.2038	14.5084	11.9927	12.8876	10.128	18.0102	18.6814	15.9251
Glyur000107s00007266	69.2569	81.6582	79.5878	67.9714	62.1819	65.0778	80.103	83.3324	79.0862	53.593	48.9534	53.0684
Glyur000108s00010412	17.7517	13.8836	19.496	22.5287	23.3024	21.2564	38.8525	40.9438	34.627	19.9853	12.6517	16.8134
Glyur000108s00010413	36.0576	41.4706	39.2111	40.0699	39.4666	41.8525	38.7366	36.5928	37.2703	28.297	28.2174	28.3369
Glyur000108s00010414	35.0216	35.7642	32.764	32.11	32.6722	34.8892	29.5003	32.8319	33.5123	36.1599	36.5391	35.2964
Glyur000108s00010415	212.204	222.456	214.732	216.873	217.344	211.029	419.061	390.851	398.517	133.834	129.217	126.67
Glyur000108s00010421	27.5765	32.1168	30.76	36.6873	35.6404	36.0569	30.8466	33.0291	31.7347	30.7633	34.541	33.6643
Glyur000108s00010422	21.8807	26.0443	25.1844	16.5628	17.4662	16.7269	21.727	22.4543	20.6287	12.3069	12.4955	12.4247
Glyur000108s00010423	15.6084	14.3678	16.186	25.9758	29.5295	26.6416	23.1969	24.9316	23.9198	12.0877	13.922	13.7582
Glyur000108s00010429	1749.33	1866.36	1793.36	1514.29	1514.71	1541.2	1193.03	1175.7	1154.54	1400.55	1396.75	1335.08
Glyur000108s00010435	116.541	120.64	117.167	135.784	122.541	114.408	91.9332	85.8705	84.492	84.273	81.9073	91.4928
Glyur000108s00010436	98.734	126.714	117.559	62.8042	62.5785	61.1521	51.747	58.9749	45.4102	139.577	119.846	133.018
Glyur000108s00010444	41.2591	40.3714	43.1288	25.5163	27.3231	27.3447	23.3138	24.7412	24.8574	31.1984	32.2574	30.5317
Glyur000108s00010446	47.9849	45.6766	49.274	59.4127	58.4744	57.9266	64.4016	66.1985	66.8992	29.0031	30.7888	29.4795
Glyur000109s00010625	73.2163	70.7721	70.6108	86.2587	82.1453	83.9146	87.8734	91.844	91.1729	84.2624	76.1729	80.4132
Glyur000109s00010630	119.349	116.965	126.006	111.381	116.526	121.329	99.9162	97.0225	99.9162	114.162	130.47	116.67
Glyur000109s00010631	43.5394	33.044	30.9523	21.3654	20.0847	23.7616	18.3985	16.5835	19.4694	10.3982	14.937	15.4704
Glyur000109s00010632	20.4192	19.7347	23.4632	19.5788	17.8917	19.3942	17.4125	19.2284	18.2316	21.8061	20.8083	16.1217
Glyur000109s00010633	162.255	178.255	181.323	127.13	124.61	124.87	131.01	143.803	147.399	177.294	194.289	188.586
Glyur000109s00010645	21.1101	18.2437	19.1114	16.7568	17.058	16.5795	17.9449	17.6313	17.5444	21.7202	23.2797	24.3829
Glyur000109s00010647	12.0155	13.2138	11.6203	14.3427	13.2649	14.833	11.2746	11.8045	11.6983	14.675	15.307	12.8835
Glyur000109s00010658	33.851	38.4655	34.1808	23.3547	26.4816	25.5788	25.2154	27.581	28.015	30.1538	35.2228	32.7357
Glyur000109s00010660	16.2669	14.5824	13.6232	14.3587	13.5297	14.1696	15.9105	15.9856	16.7494	12.9725	15.6804	19.2622
Glyur000110s00011771	258.616	260.822	256.494	291.643	292.858	295.947	302.364	303.249	301.489	111.554	108.593	117.296
Glyur000110s00011783	424.6	413.445	421.232	624.008	628.927	617.86	424.597	424.458	425.805	431.216	442.521	426.627
Glyur000110s00011785	31.9978	27.5235	23.5749	33.5904	29.4701	30.1932	25.4234	30.0067	26.3262	26.7182	25.573	24.6459
Glyur000110s00011786	13.4723	12.3095	13.1406	15.1864	15.2164	13.7989	15.2526	15.5272	16.7064	16.224	17.3711	17.6465
Glyur000110s00011791	40.0452	39.1506	35.3674	49.7954	52.1208	55.0683	49.8419	51.8086	54.603	46.3886	51.917	46.4884
Glyur000111s00011056	62.9847	56.3873	67.45	56.1051	60.3648	61.1537	51.5163	55.201	55.0827	59.3783	53.8728	54.191
Glyur000111s00011057	638.768	662.995	605.284	599.862	578.617	591.684	578.522	580.135	570.855	855.79	848.075	808.827
Glyur000111s00011059	18.026	15.128	28.2922	14.03	14.183	11.603	16.0891	15.4824	14.8168	18.9849	21.4496	18.3343
Glyur000111s00011060	33.1044	30.0004	26.7103	28.0539	29.8595	28.853	31.7763	32.1604	31.0622	24.0416	30.7976	26.1983
Glyur000111s00011062	142.226	145.764	147.868	151.055	156.087	154.881	226.768	228.832	227.509	106.17	108.261	119.309
[truncated: 5,375 more rows]

## Sheet: Differentially expressed genes 
gene_id	S vs CK_log2FoldChange	S+GB+6h vs S_log2FoldChange	S+GB+24h vs S_log2FoldChange
Glyur000166s00010574	0.470407	-0.0331156	-0.944333
Glyur000822s00038921	-0.0746109	-0.321618	-0.169183
Glyur000017s00002425	0.31225	-0.265329	-0.0967252
Glyur001463s00032086	0.88124	0.592315	-0.408699
Glyur000963s00023047	0.228863	0.0576114	-0.594287
Glyur000426s00022725	-0.121891	0.108111	0.0748319
Glyur000651s00026839	0.171962	0.219942	0.0196653
Glyur000276s00017172	-0.898839	-0.347783	0.66566
Glyur000296s00018768	0.0885146	-0.146122	-0.327689
Glyur000574s00030981	1.04899	-0.305801	-0.650392
Glyur000422s00020645	-0.116675	0.204618	0.0864386
Glyur000218s00011602	0.407775	-0.554564	-0.533401
Glyur000090s00011414	-0.100392	0.376892	-0.182473
Glyur001990s00033281	0.174974	-0.182901	-0.0440557
Glyur000973s00026301	1.12727	-0.972121	1.02413
Glyur000073s00007764	0.0733825	-0.0934021	-0.553045
Glyur000397s00020477	0.0343124	0.125586	-0.000247371
Glyur001203s00034514	0.129411	-0.026162	-0.256398
Glyur001207s00025866	0.49046	0.0307165	-0.318308
Glyur001937s00037270	-0.0925306	-0.156631	1.50012
Glyur000059s00006314	0.476389	-0.0711994	-0.438142
Glyur000773s00021457	0.269756	0.163211	-0.159682
Glyur001422s00031022	-0.0464619	-0.0337759	0.338541
Glyur000169s00018354	0.413226	0.272905	-0.223853
Glyur001077s00026243	-0.0884461	-0.0785184	-0.457158
Glyur000960s00023959	0.204583	-0.00230427	-0.492656
Glyur000722s00018853	0.159389	-0.095981	0.0256432
Glyur001386s00028376	0.216277	-0.187574	-0.260311
Glyur000009s00001390	0.162195	0.0223879	-0.4596
Glyur002367s00033922	0.118612	-0.0766759	-0.559175
Glyur002722s00044429	-0.736267	-0.473595	1.05073
Glyur000377s00019614	-1.03092	-0.505008	1.50243
Glyur000089s00008813	-0.377561	-0.649761	-0.228858
Glyur000192s00009309	2.01322	-0.524471	-1.63618
Glyur000525s00018823	-0.47817	-0.233612	0.259457
Glyur000553s00020408	0.549219	-0.124728	-0.00103139
Glyur000137s00013343	-0.223007	0.217047	0.157658
Glyur000108s00010429	-0.227952	-0.355199	-0.159588
Glyur000763s00023742	-0.0364351	-0.222079	-0.741888
Glyur000072s00008140	0.283552	-0.205948	-0.641158
Glyur000013s00003209	0.267115	-0.173607	-0.734691
Glyur004427s00043200	0.166921	-0.0842483	-0.363376
Glyur000110s00011783	0.58622	-0.533434	-0.539146
Glyur000123s00008433	1.96242	-1.16232	-0.845048
Glyur001973s00030832	0.62881	-0.0264229	1.71685
Glyur000111s00011057	-0.0923531	-0.0135504	0.491026
Glyur000172s00014900	2.94938	1.05785	-2.90757
Glyur000020s00001821	0.560311	-0.397552	-1.20896
Glyur000665s00020422	0.278151	-0.380848	-0.450451
Glyur000276s00017177	0.291536	-0.06832	-0.405356
Glyur000183s00013015	-0.854191	0.294418	1.1608
Glyur001048s00031762	0.801977	-0.709147	-1.3361
Glyur001341s00032155	0.485965	0.125765	-0.0584154
Glyur003114s00040695	-0.0608668	-0.352361	-0.660027
Glyur000314s00018014	-0.754437	1.47169	2.728
Glyur000023s00004938	0.407554	-0.385288	-0.531063
Glyur000010s00000943	0.169946	-0.0234004	-0.00574611
Glyur003419s00039752	0.763634	-0.644317	0.586306
Glyur000596s00021307	-0.0875975	0.232306	-0.128543
Glyur000290s00015796	0.182876	0.142729	-0.425008
Glyur000070s00008088	0.506274	-0.29419	-0.74501
Glyur000083s00006968	0.270041	-0.198614	-0.416009
Glyur000087s00008581	0.322713	-0.432222	-0.632204
Glyur000078s00005450	-0.0499085	1.30601	0.0914406
Glyur000661s00022623	0.360666	-0.00830483	-0.878782
Glyur000178s00013218	0.178078	0.0438794	-0.563854
Glyur000380s00017141	0.057894	-1.01212	-2.85449
Glyur000864s00030252	4.50454	0.616597	-3.24407
Glyur000737s00020113	0.492994	-0.0151055	-0.205118
Glyur000761s00025816	0.386625	0.422186	-1.00882
Glyur002170s00033270	-0.583495	0.167	0.238231
Glyur000426s00022741	1.14657	-0.396093	-1.70125
Glyur001574s00034445	0.229055	-0.0617014	-0.804898
Glyur004762s00047508	-0.416029	0.115421	1.06336
Glyur000988s00029118	0.174106	-0.0263212	-0.301958
Glyur000255s00016809	-0.360504	0.142386	0.584625
Glyur000002s00000212	0.441901	-0.291905	-0.121438
Glyur000173s00011844	0.382321	-0.0526041	-0.142553
Glyur000476s00022369	4.595	-0.340653	-2.81385
Glyur000066s00006225	0.670933	-0.375938	-1.03274
Glyur003119s00047084	0.0701725	-0.0576236	1.08196
Glyur000072s00008124	-0.464207	-0.298964	0.380449
Glyur000026s00001923	0.217513	-0.174787	-0.248569
Glyur000097s00008295	-0.0345793	-0.123222	1.47568
Glyur000823s00027909	-0.659868	-0.912762	0.672735
Glyur000016s00003041	-0.167604	0.111022	-0.249974
Glyur000869s00032501	-0.741322	0.269249	1.43299
Glyur000304s00027651	1.32516	-0.382839	-0.508917
Glyur000490s00023923	3.43279	-0.97533	-1.67683
Glyur000742s00025067	-0.388457	-0.549629	0.250513
Glyur000015s00000808	4.95678	-0.181811	-6.08471
Glyur000261s00014345	0.829611	-0.149283	-0.246525
Glyur000552s00024340	0.0616321	-0.190258	0.169028
Glyur000081s00006793	-0.215397	0.517591	0.774028
Glyur001041s00027448	0.0290265	-0.0692028	0.177484
Glyur000472s00019569	0.562026	-0.094661	-0.494183
Glyur001133s00027784	0.375462	-0.0504451	-0.72662
Glyur000456s00017924	-0.357014	0.0504821	-0.418443
Glyur000342s00013727	0.0539659	0.249336	-0.948426
Glyur000702s00024639	0.415217	-0.155808	-0.355611
Glyur000029s00003589	0.448257	-0.957598	0.0711801
Glyur000182s00014523	-0.0445515	-0.0437969	-0.664075
Glyur000426s00022724	1.93187	-0.200223	-2.01988
Glyur001894s00031739	-0.14748	-0.075265	-0.241622
Glyur000205s00012934	-0.344685	-0.000406185	4.52347
Glyur002022s00030449	0.156321	-0.378244	1.03325
Glyur000036s00004671	-0.266449	-0.296388	0.387492
Glyur000116s00009244	-0.330752	-0.183433	0.347424
Glyur000079s00008942	0.0654035	-0.4395	-1.01506
Glyur002184s00035331	3.71289	-0.135934	-3.09534
Glyur000049s00003133	3.18794	-0.363231	-3.23286
novel_710	1.70658	0.361122	-0.148658
Glyur000008s00001267	0.658027	-0.124051	-0.518454
Glyur000187s00024033	3.78076	-1.75072	-2.03869
Glyur000002s00000312	-1.36157	-0.46415	0.76722
Glyur000096s00005909	0.196693	0.110798	0.465944
Glyur000226s00010848	0.185592	-0.635836	-0.0141039
Glyur000101s00010287	0.0879723	-0.485008	0.98744
Glyur000053s00006432	-0.045039	-0.999448	-0.500077
Glyur000172s00014913	-0.190054	0.174619	-0.101871
Glyur000065s00004264	0.510051	0.0563103	-0.729316
Glyur000111s00011078	-1.00111	0.221899	0.239436
Glyur000085s00008864	0.286652	-0.0602781	-0.221611
Glyur000175s00012048	0.386492	-0.0486792	-1.11289
Glyur000238s00016773	0.0840554	-0.263808	-0.634949
Glyur000363s00015359	-0.185363	0.175452	0.00999117
Glyur000075s00007188	2.85341	-0.411365	-1.1181
Glyur000604s00024572	0.349191	-0.302115	-0.349753
Glyur000093s00009384	2.01861	-0.153625	-2.03594
Glyur000003s00001144	1.23834	0.0524599	-0.902403
Glyur000971s00030751	-0.953219	-0.222487	3.23908
Glyur000811s00031137	0.095123	0.192346	0.408558
Glyur001720s00031700	0.233639	-0.66739	-0.941312
Glyur000321s00019390	0.172269	-0.111092	-0.526263
Glyur000335s00017450	2.15508	-0.0189444	-1.89602
Glyur000325s00013519	1.35255	-0.129421	-0.344248
Glyur001899s00032510	0.334887	-0.0753998	-0.258991
Glyur001108s00026762	0.456553	-0.330973	0.284393
Glyur000007s00002795	0.353871	0.0117363	-0.388021
Glyur000001s00000140	0.1347	0.0937989	-0.304244
Glyur000027s00001594	0.906793	-1.97305	-0.228398
Glyur000970s00028368	0.277559	-0.146517	-0.465561
Glyur000718s00020280	-0.441705	1.77294	0.055264
Glyur000572s00019035	-0.208005	0.0948929	0.34468
Glyur000740s00028698	0.456479	-0.224476	-0.0320982
Glyur002455s00031745	0.978255	-0.444985	-1.27965
Glyur000080s00008693	0.00765098	-0.23742	-1.03804
Glyur003440s00037452	5.04117	-0.550547	-3.26949
Glyur000034s00002917	-0.158639	-0.310886	0.42308
Glyur000104s00006029	0.0202383	0.180424	0.25486
Glyur001053s00027288	1.65988	-0.532228	0.14008
Glyur000004s00000499	-0.28639	-0.289951	0.189339
Glyur000239s00017876	0.250005	-0.479694	0.33165
Glyur000699s00025418	-0.309638	-0.154218	0.0388636
Glyur000021s00002687	-1.06313	-0.134165	2.27071
Glyur000247s00015507	-0.0709011	0.17404	-0.000308385
Glyur000062s00005488	-0.170384	-0.115203	0.292988
Glyur000479s00019703	0.0697724	0.107497	-0.465437
Glyur000050s00005714	3.52504	-1.44216	-2.89177
Glyur000085s00008890	0.485038	0.0911954	-0.48572
Glyur000066s00006230	0.939158	0.144415	-0.933688
Glyur000540s00023670	0.473386	-0.358112	-0.502084
Glyur000348s00020049	0.111416	-0.22305	-0.42315
Glyur001158s00022951	0.0707691	0.464718	-0.234172
Glyur000119s00012163	-0.695503	0.0574264	1.34214
Glyur001643s00028422	-0.302636	-0.0580164	-0.174547
Glyur000214s00016025	0.158152	0.462902	-1.06591
Glyur000008s00001345	-0.0255955	0.200372	-0.900229
Glyur000999s00024094	0.392546	0.265306	-0.491653
Glyur000055s00004597	0.269162	-0.189382	-1.25796
Glyur000212s00017504	0.0957628	-0.385858	-1.16919
Glyur002220s00035920	-0.30686	-0.517286	0.819457
Glyur000182s00014545	0.586994	-0.503187	-0.617324
Glyur000210s00014433	0.0476117	0.0591146	0.501965
Glyur000080s00008670	0.144265	0.0767056	0.0543186
Glyur000515s00023218	-0.836047	0.946693	2.18771
Glyur000194s00016329	0.502476	0.0308304	0.22803
Glyur000110s00011771	0.197473	0.0629811	-1.39819
Glyur001610s00030569	-0.206039	-0.00212892	0.783603
Glyur000191s00015611	0.177759	0.03221	-0.207173
Glyur000034s00002943	0.278907	0.674916	2.01084
Glyur000204s00012408	-0.185041	0.537951	0.150627
Glyur002808s00037997	0.47852	-0.083448	-0.581987
Glyur000046s00004814	-0.107376	0.180356	-0.510505
Glyur000014s00002506	0.286299	-0.203445	0.0336902
Glyur000179s00010680	0.17669	0.00156587	-0.212739
Glyur000100s00008377	5.23086	-0.507519	-4.13273
Glyur000035s00004970	1.12323	0.536599	-1.23898
novel.368	0.51692	-1.22457	0.91796
Glyur003924s00044060	-1.88437	0.686784	-3.71035
Glyur000015s00000878	0.0606579	0.244205	-0.083745
Glyur002174s00038642	0.656214	-0.0453085	0.223121
Glyur000012s00000594	-0.465657	1.4887	0.91645
Glyur002752s00035573	-1.03541	2.50371	1.55704
Glyur000137s00013337	0.145449	1.27818	2.20662
Glyur000034s00002950	-1.06257	-0.824401	1.21744
Glyur000028s00003544	0.263028	0.447376	-0.542617
Glyur000192s00009361	-0.252365	0.0343296	0.246744
Glyur000608s00025887	-0.0770277	0.219968	0.661024
Glyur000547s00026286	0.397309	0.413189	0.171618
Glyur000068s00006867	0.860113	-0.466778	-0.381111
Glyur002717s00038040	2.36287	-1.57662	-2.99128
Glyur000841s00026261	1.44956	0.640818	-1.55012
Glyur000027s00001534	1.75811	-0.870096	-0.542994
Glyur000085s00008880	0.153414	-0.372381	-0.566444
Glyur000063s00005820	-0.745863	-0.292237	0.196273
Glyur000306s00014011	1.80188	-1.08663	-0.0139663
Glyur000053s00006440	0.237948	0.0198499	0.404352
Glyur001069s00022473	-0.835432	-0.794792	-0.839726
Glyur000107s00007229	0.0240955	0.0559063	0.25767
Glyur002063s00039889	0.428646	0.122067	-0.581449
Glyur000221s00012512	-0.256772	0.736588	-0.481057
Glyur007690s00043317	0.16501	0.104189	0.391082
Glyur000090s00011424	0.417797	-0.0525134	-0.161666
Glyur000054s00005344	0.325155	-0.185761	-1.13835
Glyur000586s00021833	0.0541239	0.0763384	-0.252764
Glyur001281s00028022	-0.306107	-0.35848	-0.0834274
Glyur005338s00040308	-0.44029	-0.441432	0.66174
Glyur001171s00030964	-0.61335	0.78206	0.698731
Glyur000127s00009135	0.0865172	-0.192198	-0.0689708
Glyur000519s00019105	0.0137859	0.0250549	0.100362
Glyur000843s00027190	0.46587	-0.174071	-0.03936
Glyur000008s00001352	-0.206724	-0.520412	-0.554075
Glyur001652s00038196	0.0785648	0.323695	0.0394378
Glyur000226s00010847	0.0456272	-0.0914777	-0.218327
Glyur001026s00034299	-0.0657609	-0.170491	0.353853
Glyur001023s00038985	1.39083	-0.149944	-0.594672
Glyur000119s00012141	-0.123371	-0.370268	0.575034
Glyur000429s00022714	-0.601744	-1.96555	1.78591
Glyur000332s00014993	-0.0530119	0.773379	-0.164313
Glyur000583s00027213	0.00195283	-0.300835	-0.128454
Glyur000100s00008355	0.695339	-0.461881	-0.223783
Glyur000587s00026614	0.0536425	0.051341	-0.426593
Glyur000683s00025160	-0.0372061	0.223849	0.239285
Glyur000332s00014977	-0.427874	-0.479	0.907111
Glyur000327s00026468	0.377237	-0.160704	-0.904075
Glyur000117s00007633	0.22137	0.458653	-0.287188
Glyur001718s00031995	0.138624	0.20313	-0.155333
Glyur000009s00001459	0.201458	-0.66739	0.408743
Glyur000762s00020833	0.26407	-0.166448	-0.142869
Glyur000072s00008118	0.07935	-0.00920252	0.322282
Glyur000364s00018057	0.358263	-0.00413712	-0.140818
Glyur000678s00024769	-0.645895	-0.0813667	-0.511234
Glyur000054s00005354	-0.961212	-0.278424	0.0341071
Glyur000669s00020850	0.487687	0.251596	-0.473851
Glyur000061s00006555	-0.591679	-0.148382	0.128381
Glyur003705s00036791	0.522461	-0.0326274	-0.339023
Glyur000986s00028874	-0.574174	0.199216	1.14599
Glyur000400s00020173	-0.365841	0.489713	0.185142
Glyur000596s00021324	0.348342	-0.851893	-0.315559
Glyur001221s00033771	0.517051	-0.184375	-0.435271
Glyur000367s00029070	0.13614	0.223293	0.139604
Glyur001542s00036587	-0.629832	-1.50942	1.48
Glyur000026s00001897	-0.256133	0.954122	1.65491
Glyur000283s00016935	0.350075	0.505802	-0.0331419
Glyur000048s00002218	0.505871	-0.327004	-0.195154
Glyur000486s00021136	-0.306775	0.232436	0.550252
Glyur000034s00002931	-0.388295	-0.0749782	0.248745
Glyur000158s00011350	0.823152	-0.179153	-0.384659
Glyur000506s00021882	-0.728393	0.22245	0.0992749
Glyur000199s00018219	-0.136075	0.332748	-0.382095
Glyur000207s00015917	-0.0385889	-0.0410609	-0.292323
Glyur000033s00008607	0.704344	0.0354406	-0.505957
Glyur000709s00024183	3.75006	-0.331627	-3.15979
Glyur002887s00038683	-0.666502	-0.34378	0.153273
Glyur000052s00005761	-2.54675	0.313029	4.61354
Glyur000051s00003446	-0.193525	0.337766	-0.535093
Glyur000272s00017844	0.144898	-0.181824	1.00019
Glyur000053s00006469	0.0777929	0.794829	-0.34218
Glyur000511s00022058	-0.0244916	-1.10966	-1.16932
Glyur000007s00002776	0.388207	-0.0879946	-0.68653
Glyur000012s00000620	-0.00244667	0.120484	0.720479
Glyur000138s00011662	-0.1931	0.495344	0.495861
Glyur000131s00012967	-0.0250822	0.171093	-0.00971357
Glyur000434s00017225	-0.196144	0.529495	0.19747
Glyur002873s00043368	0.0378259	-0.316846	0.025231
Glyur000043s00003803	0.133438	0.439503	0.382858
Glyur000106s00011735	1.49013	-0.338695	0.414803
Glyur000009s00001400	0.121809	0.402208	0.0519279
Glyur000022s00001979	0.249199	0.236717	0.0168063
Glyur000202s00015404	-0.555262	-0.660139	0.701186
Glyur000098s00008016	0.12444	-0.890448	0.320306
Glyur000154s00013396	1.4442	-1.28733	-1.05418
Glyur000653s00025440	0.66104	-0.307835	-0.835516
Glyur000232s00013749	-0.426422	0.132024	0.117366
Glyur001062s00037246	-0.295942	0.373349	0.45505
Glyur000051s00003472	0.0634763	0.00344319	-0.441585
Glyur000497s00020182	0.192356	0.32037	-0.951643
Glyur001053s00027287	0.272064	0.0438503	0.261126
Glyur000049s00003164	0.219842	0.150371	-0.138598
Glyur000177s00010907	-0.173374	-0.00179001	0.259449
Glyur002401s00033804	-0.0627026	-0.78677	-0.433565
Glyur001090s00029963	-0.18542	0.0911415	0.187512
Glyur000525s00018810	1.1821	0.446005	-1.67607
Glyur000481s00027083	2.02223	-0.22842	-2.37709
Glyur000963s00023046	0.58768	-0.400622	-0.950126
Glyur000879s00025352	-0.686508	1.64934	1.52227
Glyur001354s00030737	-0.460704	0.117519	-0.333885
Glyur000100s00008396	0.0380864	0.148163	-0.2614
Glyur000010s00000982	0.10187	-0.0923766	-0.756533
Glyur001306s00030549	0.216948	-0.0669129	-0.925671
Glyur000927s00024255	-1.08784	1.18071	0.535892
Glyur000937s00031576	-0.151832	0.0291753	0.0268314
Glyur000170s00011001	-0.0451591	-1.63332	-1.4737
Glyur001843s00031854	-0.550094	-0.298493	0.327214
Glyur000232s00013771	0.38173	-0.107899	-0.693217
Glyur000121s00009688	0.229054	0.0689386	0.525038
Glyur000439s00019014	3.58439	-1.2121	-1.61226
Glyur000280s00015692	-0.578814	0.113694	0.308549
Glyur000363s00015358	-0.91174	-0.780312	0.88927
Glyur000095s00007052	-0.00796819	0.0173539	-0.0157531
Glyur000072s00008105	-0.0969088	-0.782955	0.206878
Glyur000413s00015465	-0.547212	0.254114	0.390163
Glyur000473s00018947	-0.459486	0.896801	1.54077
Glyur000445s00020004	0.104897	0.611199	-0.225296
Glyur000774s00027673	0.29379	-0.254274	0.783015
Glyur003098s00042656	0.316516	-0.507598	0.0782157
Glyur000006s00001702	0.570492	-0.0142645	-0.988368
Glyur004599s00040385	2.23233	-0.247005	-1.95273
Glyur000061s00006522	0.15185	0.0888221	-0.462141
Glyur001404s00041101	0.0485554	0.345627	-0.300738
Glyur000010s00000980	-0.0511938	0.0538551	-0.023044
Glyur000060s00004697	-0.253449	0.264238	0.447777
Glyur000043s00003805	0.0168473	-0.588048	0.186351
Glyur000413s00015462	0.207996	0.546849	0.474182
Glyur000339s00020816	0.741586	-0.0826596	-0.130508
Glyur000866s00031708	0.157263	-0.0829242	-0.728977
Glyur001502s00031891	-0.353768	-0.740534	0.213782
Glyur001234s00026347	-0.32614	0.211494	-0.0133234
Glyur000346s00018187	0.587535	-0.380557	0.747374
Glyur000910s00020570	-0.229336	-0.16647	0.154777
Glyur000026s00001865	-0.0422194	-0.652827	-0.373521
Glyur000097s00008300	0.116636	0.0161229	-0.419906
Glyur000141s00009809	0.701488	0.494646	-0.904317
Glyur001582s00029508	-0.485013	-0.106556	0.38137
Glyur000597s00020333	0.00808616	0.0610034	-0.355055
Glyur004465s00040479	-1.35892	-1.0458	0.961203
Glyur000205s00012937	0.0550669	-0.223742	0.0109214
Glyur000385s00019797	-1.17691	-0.708677	1.37511
Glyur001505s00031330	-0.23137	0.140262	-0.119474
Glyur000084s00009514	0.249371	-0.0839814	-0.243922
Glyur000008s00001256	-0.53126	1.17944	1.18825
Glyur000140s00011468	1.76996	-1.21704	-2.2076
Glyur000003s00001140	-0.321688	-0.38713	-0.438746
Glyur000327s00026461	-0.718619	-1.43178	1.43305
Glyur000063s00005870	3.63377	-1.12465	-1.87249
Glyur000405s00021259	-0.0263317	0.0483774	0.597466
Glyur000003s00001198	-0.286789	0.427868	0.0527815
Glyur000001s00000188	0.388248	0.0731364	-0.656728
Glyur000274s00012554	1.43784	0.341577	-1.89601
Glyur000237s00014418	0.40274	0.521927	-0.2661
Glyur001467s00033958	-0.00167977	-0.180398	-0.405811
Glyur000583s00027212	0.872026	0.102104	-3.73611
Glyur000029s00003643	-0.291608	-0.295952	-0.419794
Glyur000359s00016708	-0.369664	-0.0261585	0.0446946
Glyur000005s00001057	0.615998	0.126496	-1.25009
Glyur000047s00003982	0.372171	0.140548	-0.575376
Glyur000249s00015865	-0.589716	-0.867393	1.99711
Glyur003249s00039257	-0.110928	0.00415559	0.139835
Glyur000481s00027082	-0.0795102	-0.804652	-1.85142
Glyur000253s00020235	-0.0429244	2.40247	-0.224387
Glyur000685s00029736	0.818734	0.042743	-0.689608
Glyur001425s00026823	-0.00427611	0.040226	-1.23008
Glyur000008s00001274	0.551255	-0.0837001	-0.134922
Glyur001263s00024653	1.80031	-1.07471	-1.17908
Glyur001006s00028645	0.833261	-0.341219	-0.371279
Glyur000358s00021167	-0.446192	0.315774	0.0806746
Glyur000992s00036049	0.337563	-0.247224	-0.0901308
Glyur000012s00000517	0.0764107	-0.0935555	-0.133826
Glyur000043s00003827	1.95308	-0.693415	-0.949604
Glyur000931s00028711	0.329424	0.113459	0.103957
Glyur000692s00016549	4.06665	-2.32256	-2.50738
Glyur000031s00004372	0.853439	-0.239831	-0.627592
Glyur000217s00014839	0.376874	0.0489759	-0.433616
Glyur000191s00015621	1.6787	0.0233635	-3.27775
Glyur003792s00046197	-1.19457	0.504653	1.01934
Glyur000469s00029353	-1.33945	0.941262	1.31717
Glyur001732s00023317	-0.0748353	0.123278	0.0184436
Glyur001680s00029822	-0.0206411	0.176063	-0.188262
Glyur000082s00007593	-0.064275	0.384166	0.157818
Glyur000204s00012402	0.284935	-0.50791	-0.0282121
Glyur000202s00015400	0.583918	0.0442359	-0.28324
Glyur002595s00035357	1.02318	-0.307929	-0.734366
Glyur000085s00008889	-0.175296	-0.109116	0.393512
Glyur000336s00018113	0.403165	-0.107061	-0.216844
Glyur000204s00012407	-0.457413	0.675306	0.651294
Glyur000193s00013962	0.0353088	-0.122743	-0.598624
Glyur000152s00012721	-0.473307	0.00637737	0.113105
Glyur000362s00017683	-0.0296221	-0.0702029	0.13843
Glyur000022s00002042	0.0139097	0.279039	0.178929
Glyur000057s00009018	-2.09766	0.171097	5.71485
Glyur000083s00007002	-0.039996	-0.0452441	-0.459032
Glyur000533s00015049	0.0121198	-0.10509	-0.160416
Glyur000268s00013359	-0.197979	-0.31342	-0.350312
Glyur000050s00005738	-0.0969641	0.111165	0.264565
Glyur000506s00021885	0.142788	-0.253804	-0.397881
Glyur000515s00023216	0.841355	-0.0600641	-0.696305
Glyur000068s00006876	0.552305	-0.280296	-0.409343
Glyur000064s00005598	-0.100535	-0.0527921	0.0758979
Glyur000140s00011449	-0.327842	-0.100938	0.462798
Glyur001066s00037414	-0.959723	-0.945379	2.24213
Glyur000116s00009253	-0.192163	-0.70073	-0.18251
Glyur000368s00021718	1.79007	-0.802449	-1.9386
Glyur000064s00005629	0.171925	-0.271569	-1.17547
Glyur000588s00020444	0.060262	0.121245	-0.132022
Glyur000020s00001811	-0.67779	-0.791374	1.71474
Glyur000236s00014231	-0.482818	0.0777246	0.936985
Glyur002161s00032826	-0.285437	-0.140252	0.306442
Glyur000067s00006365	0.28084	-0.143271	-0.185843
Glyur000075s00007180	0.152792	-0.433563	-0.0364316
Glyur003385s00046731	-0.0767311	-0.198159	0.246665
Glyur000858s00035412	0.43558	-0.311575	-1.0676
Glyur000026s00001933	-0.147103	0.400351	-0.574576
Glyur000016s00003072	0.155601	-0.181158	-0.412314
Glyur000022s00002035	0.0252306	0.489461	1.56389
Glyur000428s00019740	0.333588	-0.193345	-0.0566381
Glyur000205s00012961	0.270987	0.0826414	-0.313253
Glyur000263s00013586	-0.409475	0.00924936	0.345351
Glyur000009s00001401	0.152554	0.237288	0.0448831
Glyur000252s00012657	0.0648122	0.140873	-0.0841227
Glyur000105s00014185	4.45967	-1.64348	-2.33529
Glyur000360s00014631	-0.504037	0.0926708	0.366818
Glyur000957s00027274	0.0790353	-0.00383547	-0.436365
Glyur000307s00023013	-0.110684	-0.100674	0.102269
Glyur000334s00019194	-0.573845	0.280625	0.535519
Glyur000567s00021958	0.422368	-0.853213	-1.17597
Glyur000001s00000053	0.264143	-0.779144	-1.18478
Glyur001716s00035283	1.00029	-1.30857	-0.743083
Glyur000373s00018541	0.689431	-0.290644	-0.488057
Glyur000139s00009286	1.27318	-0.401908	-1.91071
Glyur000005s00001104	0.155997	-1.93984	1.68697
Glyur000696s00018509	0.759836	-0.0238425	0.376978
Glyur000010s00000879	0.539038	0.0864684	-0.810453
Glyur000002s00000323	0.0577579	0.511961	-0.278433
Glyur000129s00012476	-1.86393	-0.168464	1.11969
Glyur000347s00029044	0.159039	0.137646	-0.0590213
Glyur000117s00007619	3.27316	-0.543902	-2.39621
Glyur005750s00044398	-1.55666	-1.46089	2.19063
Glyur001718s00031993	0.535948	-0.0329007	0.0511378
Glyur000011s00000666	-0.359982	0.340053	0.841874
Glyur000014s00002571	0.560012	-0.502942	-0.565357
Glyur000261s00014365	0.660278	0.984945	-0.314024
Glyur000191s00015629	1.31395	-3.21366	-0.529804
Glyur000814s00023373	-0.668828	0.108887	0.507542
Glyur000373s00018527	-0.119632	-0.616213	-0.189577
Glyur000139s00009305	0.295356	0.137378	-0.390908
Glyur000355s00013927	-0.882305	-0.480398	-0.430559
Glyur000105s00014168	-0.565123	0.171915	0.220856
Glyur000758s00019978	0.733453	0.469176	-0.374696
Glyur001854s00043533	0.935918	-0.783596	-0.87523
Glyur000514s00017572	-0.918295	-0.286461	1.98511
Glyur002520s00037981	0.253427	-0.92203	-0.286975
Glyur000049s00003156	0.19801	0.191376	-0.298503
Glyur000349s00021097	-1.43614	-0.854184	-0.6514
Glyur000194s00016348	0.0800512	-0.0787324	0.338439
Glyur002112s00040765	-0.69632	0.428885	0.0612052
Glyur000026s00001910	-0.116629	0.220093	0.797868
Glyur000611s00026452	-0.0975547	-1.08845	0.51713
Glyur000074s00005543	-0.420126	-0.188066	-0.704347
Glyur000335s00017469	0.437428	-0.596724	-0.439951
Glyur000086s00011526	-0.781181	-1.7259	2.08527
Glyur000641s00026549	0.283755	-0.636882	-1.14593
Glyur001310s00030808	0.172483	0.0971975	-0.432733
Glyur000108s00010415	0.00605446	0.925322	-0.741376
Glyur000020s00001791	0.316273	0.0107852	0.0639594
Glyur000149s00009572	-0.21019	-0.0221493	1.14276
Glyur000372s00017116	-0.889581	0.127597	0.914695
Glyur000113s00009456	-0.0271209	-0.261165	0.199752
Glyur000082s00007577	-0.889454	-0.224881	1.32752
Glyur000753s00021276	0.477945	-0.146936	-0.105048
Glyur000273s00014661	-0.87572	-0.490591	0.666526
Glyur000495s00023462	-0.192787	-0.138042	0.414123
Glyur000321s00019398	0.285932	-1.00566	0.152911
Glyur000060s00004728	-0.0951331	-0.0462988	0.00262505
Glyur000129s00012444	-0.528531	0.714305	0.309999
Glyur000986s00028876	-0.0884858	-1.06255	-0.624771
Glyur001310s00030811	0.0978076	0.0940569	-0.738829
Glyur001726s00035056	0.0437529	0.226166	-0.503999
Glyur002157s00034198	3.84724	-2.17801	-1.51826
Glyur000342s00013721	-0.50586	0.0160168	0.467631
Glyur001277s00024296	0.204338	0.12902	-0.379108
Glyur000006s00001696	-0.822522	-0.0755957	0.746547
Glyur000051s00003428	-1.41881	-2.86951	3.18531
Glyur000260s00013530	1.25232	0.162259	-0.435177
Glyur000413s00015458	-0.0104049	0.0675874	-0.126973
Glyur000184s00008195	-1.09271	1.26875	0.49432
Glyur001002s00038915	0.527922	0.103041	0.700034
Glyur001669s00041500	1.69236	0.0581851	-2.45291
Glyur000136s00007910	0.178478	-0.348692	-0.349877
Glyur000266s00012609	-0.0590119	0.178149	-0.293175
Glyur001258s00037325	-0.15931	-0.0181316	-0.0569357
Glyur000022s00001965	-0.424081	0.173225	-0.0630727
Glyur000328s00018339	-0.631815	0.0208219	0.288316
Glyur001281s00028026	-0.00785787	-0.364483	-0.200384
Glyur000854s00021827	0.609205	-0.0137198	-0.689272
Glyur000566s00023617	0.0398642	0.0926606	0.00027073
Glyur000227s00015126	-1.14637	1.54973	2.19689
Glyur005214s00042312	-0.175011	0.145796	0.0133393
Glyur000698s00016577	-0.690145	-0.154468	0.121542
Glyur000723s00020864	-0.132651	-0.150236	0.396897
Glyur000617s00023876	0.78667	-0.0102184	0.0624639
Glyur000023s00004893	0.261986	-0.199987	-0.247846
Glyur000449s00027102	-0.590733	0.215471	0.23193
Glyur003456s00036217	0.220145	-0.176852	-0.195784
Glyur000195s00012832	-0.477516	-0.119662	-0.181678
Glyur000197s00010099	0.334468	-0.571713	-0.897933
Glyur000293s00015222	0.00756367	-0.321393	0.390255
Glyur000540s00023686	1.77214	-0.955557	-1.25444
Glyur000075s00007156	0.129581	-0.162094	-0.616086
Glyur000181s00013091	-0.0550834	-0.329781	-0.000818543
Glyur000279s00013259	0.645563	-0.0599688	-0.687531
Glyur000330s00019533	0.695895	0.0944845	-0.132563
Glyur001129s00037019	-0.210361	0.373326	-0.137647
Glyur000713s00015591	0.298392	-0.261366	-0.272063
Glyur001369s00030289	-0.590234	0.538182	0.997318
Glyur000189s00009601	-0.480224	1.09631	0.754307
Glyur000032s00003894	-0.0341873	0.450686	-0.342866
Glyur000088s00007725	-0.417632	0.357185	-0.0983792
Glyur001278s00025612	2.12431	-0.359264	-1.58087
Glyur000695s00020671	-0.925785	-0.0922077	0.88161
Glyur000710s00027828	4.89805	-0.167222	-3.89891
Glyur000683s00025154	-0.806432	-0.591162	0.877868
Glyur002700s00036101	0.991325	0.515234	0.31286
Glyur000064s00005647	0.434056	0.181457	-0.252964
Glyur000156s00012005	-0.536901	-0.222471	1.2103
Glyur000151s00010736	-0.0546369	-0.0571972	0.208659
Glyur000064s00005645	1.7683	-0.838944	-1.27285
Glyur000355s00013948	0.358378	0.0742705	-0.253363
Glyur000166s00010585	0.871081	-0.416543	-0.420457
Glyur000916s00027850	-0.368272	1.16743	-0.00424711
Glyur000051s00003411	0.397052	0.222251	-0.467444
Glyur000115s00008246	0.0807323	0.261437	0.18665
Glyur000340s00024363	-0.801289	0.171045	0.816907
Glyur000274s00012557	0.444885	-1.51919	0.588018
Glyur000011s00000694	0.0603178	0.107662	0.739619
Glyur000037s00002613	-0.680933	1.43076	0.186439
Glyur002595s00035354	-0.389425	0.165525	0.992252
Glyur000161s00011275	-0.679231	-0.232302	1.15296
Glyur000041s00007137	0.637713	0.0749682	-1.60991
Glyur000770s00019667	-0.20616	0.230027	-0.375526
Glyur000001s00000026	-0.765632	-1.10468	0.482562
Glyur000107s00007225	-0.403398	0.0525321	-0.0704601
Glyur000153s00013707	-0.59222	0.374809	-0.415388
Glyur000213s00016101	0.607716	0.304518	-0.432451
Glyur000569s00020977	-0.0719261	0.377964	0.641773
Glyur000306s00014010	-0.203357	0.432112	-0.258956
Glyur000008s00001324	-0.271455	0.261906	-0.0186381
Glyur000016s00003033	0.612725	0.446764	-1.34488
Glyur000027s00001572	0.600912	-0.585243	-0.909063
Glyur000125s00010047	0.0612598	0.04298	0.859293
Glyur000111s00011068	-0.0393164	0.236787	0.160745
Glyur000060s00004755	-0.923546	-0.839398	1.14186
Glyur000010s00000915	-0.966843	1.09945	-0.157338
Glyur000755s00017976	0.0828114	-0.26878	-0.246742
Glyur000128s00010775	0.138093	0.0572457	-0.49884
Glyur005491s00045600	2.41754	0.243157	-2.68577
Glyur000013s00003259	0.1698	0.389033	0.0956195
Glyur000026s00001919	-0.293005	0.0665416	0.271537
Glyur000026s00001851	0.972675	-0.173443	-2.10878
Glyur002881s00043901	-0.216505	0.77295	0.35026
Glyur000674s00021150	2.03935	-0.929035	-1.75715
Glyur001140s00032333	0.477216	0.305821	-1.33038
Glyur000008s00001272	0.0917341	0.129931	-0.532916
Glyur000842s00023837	-0.798524	0.0253535	0.254366
Glyur000151s00010747	0.263147	0.00504004	0.325772
Glyur000063s00005851	0.417118	0.0537115	-0.419349
Glyur001009s00021077	0.652818	-0.141055	-0.453489
Glyur000167s00012292	-1.08063	-0.527382	0.470809
Glyur001034s00029012	0.361401	0.113255	-0.925661
Glyur000815s00035010	-0.400126	0.247099	0.890654
Glyur000139s00009284	-0.442058	-0.393187	0.160529
Glyur001700s00031787	1.44827	-0.215964	-1.14761
Glyur000062s00005478	1.03702	-0.157216	-0.993008
Glyur000793s00026509	0.599821	-0.156517	-0.501706
Glyur000259s00016743	-0.405004	0.0922237	0.195061
Glyur000131s00012996	0.469959	-0.219718	-0.613592
Glyur000179s00010699	-0.753236	-0.212663	-0.481434
Glyur000225s00014723	0.570126	-0.148157	0.0417623
Glyur000038s00004480	-0.101858	-0.336515	0.746247
Glyur001058s00023532	-0.453074	-0.277402	-0.104677
Glyur001841s00029498	0.152613	-0.0826279	-0.765419
Glyur000004s00000374	-0.366017	-0.251845	0.217842
Glyur001983s00033207	-0.0217655	0.0926441	-0.0355479
Glyur000406s00019724	0.684718	-0.17077	-0.624504
Glyur000015s00000859	-0.899068	-0.836364	-0.140872
Glyur001155s00025129	0.105411	0.140744	-0.218791
Glyur003111s00038647	-0.669809	-0.80405	0.372303
Glyur001030s00028210	-0.0695472	-1.07812	-0.0123954
Glyur000400s00020174	-0.442861	1.22111	-0.469952
Glyur000104s00006040	-0.0364507	0.291741	-0.051896
Glyur000058s00006168	-0.31199	-0.13841	0.0272015
Glyur000416s00028508	-0.0621095	0.0840714	0.604093
Glyur003567s00041497	0.718517	-0.178948	-0.638254
Glyur000649s00025286	0.0696518	0.141119	0.191403
Glyur000660s00025394	0.0190431	0.235818	-0.972289
Glyur000569s00020974	-0.127854	-0.11004	-0.468313
Glyur006631s00043312	0.100929	-0.0129155	-0.362427
Glyur001200s00029489	1.95646	-0.80252	-1.20612
Glyur002640s00038030	-0.175856	-0.123597	0.214279
Glyur000048s00002211	-0.519121	0.194323	0.49377
Glyur000008s00001323	-0.75782	1.99508	-3.41118
Glyur000476s00022389	-0.851486	-0.729175	0.426283
Glyur000538s00027553	0.00852849	0.0654365	0.331277
Glyur000054s00005330	0.023953	-0.403206	-0.0237261
Glyur000387s00017690	0.36065	-0.0979055	-0.857718
Glyur000573s00021785	-0.922179	-0.0706489	0.923854
Glyur000179s00010697	0.183439	-0.317621	-0.254471
Glyur000989s00020264	0.549788	-0.109112	-0.110218
Glyur000131s00012985	0.569837	-0.34149	0.350676
Glyur000357s00018134	0.317523	-0.0204629	-0.311007
Glyur000558s00030266	0.176032	0.202207	-0.672235
Glyur000075s00007181	0.487346	0.221166	-0.257992
Glyur000237s00014412	0.0953356	0.00248944	0.00155097
Glyur000240s00016389	-0.0394359	-0.128217	-0.876987
Glyur000292s00034054	0.133372	0.0653546	-0.871827
Glyur000606s00017345	-0.790882	-0.355442	2.23254
Glyur002298s00031155	0.388657	0.198403	0.0241598
Glyur000036s00004677	0.506295	0.128374	-0.652045
Glyur000022s00001993	0.448169	-0.919375	-0.730846
Glyur000080s00008699	-0.0736305	-0.0522046	-0.0385458
Glyur000356s00026082	-0.283227	-0.0933798	0.177326
novel.400	-3.58281	2.03986	0.666411
Glyur002081s00034183	-0.121945	0.58569	-0.959924
Glyur000249s00015873	0.108793	0.303421	0.262282
Glyur000069s00004035	0.97108	-1.28709	-0.287342
Glyur001446s00035038	-0.327536	-0.606353	1.31215
Glyur001647s00032308	-0.811391	0.269096	0.112276
Glyur000258s00015249	0.588194	-0.0954581	-1.00504
Glyur002478s00041716	-0.455475	0.740486	-0.474542
Glyur000635s00022451	0.226235	-0.0936604	-0.46324
Glyur000981s00037088	-0.092515	0.227794	-0.402222
Glyur000023s00004933	0.355601	-0.179104	0.102597
Glyur000699s00025413	-0.0586105	0.65138	1.13783
Glyur000210s00014440	0.555194	0.49518	-1.44636
Glyur000153s00013685	-0.014783	0.271592	-0.351017
Glyur001064s00029629	0.111753	-0.375104	-0.509511
Glyur002456s00039882	0.0510884	0.0272537	-0.00658003
Glyur000055s00004575	0.261299	-0.227575	-0.3407
Glyur000300s00017258	-0.0672335	-0.317937	-0.23573
Glyur000148s00009051	0.420868	0.263274	-0.754757
Glyur000557s00018779	1.17002	0.14566	-1.05228
Glyur000223s00013789	-1.17453	-1.08988	1.19004
Glyur000593s00016431	0.868714	-0.473459	-0.238522
Glyur001132s00025477	-0.0393512	0.228602	-0.390438
Glyur000260s00013528	-0.290188	0.25962	-0.325974
Glyur001414s00037880	-0.143705	-0.0338827	0.230434
Glyur000042s00005085	-0.471261	-0.00693283	0.355107
Glyur000096s00005931	0.0313583	0.112372	-0.263788
Glyur000036s00004639	-0.471548	-0.517794	0.615921
Glyur000028s00003489	-0.235123	-0.0824844	0.571814
Glyur000913s00026124	0.0983652	-0.431951	0.153585
Glyur001179s00026680	-0.00550923	0.282797	0.0418702
Glyur000600s00022491	0.634432	-0.917631	-1.17388
Glyur000037s00002596	-0.538196	0.347362	-1.24256
Glyur006747s00046110	0.900311	-0.423136	-1.21609
Glyur000420s00021421	0.357074	0.143877	-0.403711
Glyur001083s00026397	0.428771	0.754689	-0.890297
Glyur000148s00009044	-1.31714	0.113337	0.416987
Glyur000071s00005288	-0.0661726	0.0133406	-0.308064
Glyur000231s00022063	-0.341967	0.417458	-0.393932
Glyur000384s00022285	-1.3872	-0.577486	1.71814
Glyur000776s00026216	0.923148	-0.773065	-0.266965
Glyur000175s00012042	2.47958	-0.070494	-1.42496
Glyur000313s00016922	0.262842	-0.394413	-0.0400663
Glyur000138s00011702	0.431499	-0.517368	-0.507302
Glyur000744s00021930	-0.594872	0.250699	0.755744
Glyur000118s00009666	0.553511	-0.76923	-0.658996
Glyur001278s00025618	-0.0796707	-0.428631	-0.122112
Glyur000144s00012240	0.161911	-0.0629181	0.149363
Glyur000166s00010590	0.334985	0.390015	1.06235
Glyur000328s00018336	-0.122535	-0.106528	0.515642
Glyur000809s00030671	-0.16968	0.447045	-0.617229
Glyur000347s00029040	-0.66756	-0.424636	-0.28848
Glyur000379s00015008	1.13794	0.758925	-1.51099
Glyur001087s00023154	-0.115479	-0.210014	-0.113409
Glyur000542s00017561	-0.323859	0.736013	0.23226
Glyur000175s00012059	0.260126	-0.16591	-0.0197982
Glyur000205s00012936	0.980148	-0.7243	-0.948317
Glyur000105s00014180	-0.0632082	-0.432798	0.220822
Glyur000500s00018160	-0.0745907	0.361051	0.381501
Glyur000055s00004535	-0.287435	-0.0100343	0.161814
Glyur000348s00020045	0.113268	0.0847454	-0.367645
Glyur000017s00002467	0.195256	0.06296	0.544651
Glyur000036s00004672	0.508807	-0.369884	-0.837305
Glyur000184s00008171	0.135569	0.324324	-0.359884
Glyur000234s00015066	0.0439263	0.101971	0.0929578
Glyur000559s00020521	-0.84865	-0.159522	0.126997
Glyur000093s00009389	0.789575	-0.0484698	-0.867969
Glyur000126s00013645	-0.0347793	-0.125905	-0.111057
Glyur000206s00012588	0.320751	0.491702	-0.581279
Glyur007537s00047510	-1.08067	-0.244523	1.11137
Glyur000640s00024121	-0.100041	-1.27503	0.484801
Glyur000112s00012328	-0.103345	0.331044	0.126485
Glyur000136s00007933	-0.920901	0.11264	0.928151
Glyur000270s00013277	-0.0644805	-0.526355	0.596412
Glyur000060s00004725	0.825093	0.0626217	-0.299628
Glyur003547s00042040	-0.752708	0.990004	0.526755
Glyur000555s00023336	-0.00532986	0.483776	-0.737565
Glyur000360s00014632	-0.569492	0.106571	0.245387
Glyur000879s00025347	-0.662903	0.53333	-0.250857
Glyur000103s00007470	-0.401085	0.000736024	0.0865835
Glyur001278s00025614	-0.124918	1.21337	-0.814424
Glyur000309s00018420	-0.188295	-0.0296208	0.16405
Glyur000030s00002294	0.101219	0.121533	-0.216278
Glyur000226s00010834	-0.148563	-0.140521	0.708302
Glyur000113s00009457	0.423313	0.0105735	-0.817587
Glyur000130s00006878	0.468798	0.0424651	-0.690247
Glyur000536s00018922	0.136547	-0.00103734	-0.349543
Glyur000220s00014777	0.0185772	-0.054519	-0.0945481
Glyur000519s00019087	0.178177	-0.253948	0.120216
Glyur000348s00020050	-0.323707	-0.171572	0.0284737
Glyur000328s00018323	-0.31645	0.241592	0.282466
Glyur001278s00025616	0.945472	-0.164158	-0.727153
Glyur000958s00027849	-0.882123	0.312852	0.50794
Glyur000004s00000453	0.096279	-1.05405	-0.686823
Glyur001820s00032857	1.20389	0.0745421	-0.689257
Glyur001700s00031786	0.480446	0.186822	-0.346616
Glyur000001s00000160	0.236252	-0.145545	-0.0551241
Glyur000272s00017846	0.301241	0.181345	0.20088
Glyur000129s00012455	-0.609506	-0.294015	0.308525
Glyur000113s00009421	-0.0165338	-0.0300212	0.0205524
Glyur000079s00008939	-0.00219703	-0.211687	-0.115277
Glyur000865s00029159	-0.0585931	-0.0955827	-0.24811
Glyur003237s00045127	-0.55548	0.309314	0.124816
Glyur000372s00017103	-0.1261	0.117328	-0.0100304
Glyur000336s00018105	-1.86554	-5.72609	4.16157
Glyur001303s00026795	0.0252573	-0.0353068	-0.310507
Glyur000209s00013466	-1.17967	-0.233523	1.13187
Glyur000159s00010235	0.488694	0.116809	-0.132413
Glyur000960s00023956	-0.17328	-0.392482	-0.740492
Glyur000174s00018472	0.469608	0.0620495	-0.289574
Glyur001413s00028468	0.289079	0.0874599	-0.314014
Glyur003833s00037808	-0.0816941	0.0771746	-0.440688
Glyur001163s00025219	0.304077	0.239329	-0.153292
Glyur002071s00034582	-0.631171	2.64226	0.319726
Glyur000785s00024164	0.42108	-0.986185	0.738102
Glyur000086s00011551	0.240677	0.080554	-0.323654
Glyur001281s00028023	0.0455611	1.04642	-0.0337906
Glyur000159s00010265	1.3289	-0.0733587	-0.725927
Glyur000070s00008028	0.0108758	0.0250632	0.182088
Glyur000588s00020443	2.56756	-1.84411	-1.36625
Glyur000131s00012966	-0.598022	0.888926	0.415698
Glyur000908s00027278	0.337777	1.53778	-1.11493
Glyur000112s00012326	-2.05582	0.770849	1.27738
Glyur000491s00023691	-0.187557	-0.390528	0.154412
Glyur000462s00025044	0.299941	0.108434	-0.281481
Glyur001480s00032560	0.343763	0.0990606	-0.140378
Glyur000797s00025503	0.588879	0.303741	-0.473645
Glyur001722s00041548	0.137592	0.0481091	-0.114317
Glyur002052s00038821	0.729375	-0.907702	0.162736
Glyur000173s00011845	0.246145	0.353415	-0.799209
Glyur002219s00033067	-0.167219	0.162357	-0.0444807
Glyur000162s00009900	2.81804	-0.434673	-1.62486
Glyur000117s00007682	-0.0209163	-0.351491	-0.294177
Glyur001762s00040929	0.424386	0.126559	-0.497927
Glyur000178s00013196	-0.267446	0.184529	0.144288
Glyur001366s00034400	0.548534	-0.173926	-0.678515
Glyur000074s00005517	0.0167329	0.107509	-0.37621
Glyur000806s00031680	-0.110728	0.107918	-0.203651
Glyur000143s00011191	-0.0423071	0.09416	0.268496
Glyur000383s00019447	-1.78974	-0.815984	1.22
Glyur000209s00013464	-0.256363	-0.139902	0.24278
Glyur000191s00015615	-0.00129231	-0.649203	-0.484924
Glyur000009s00001434	0.344568	-0.270193	0.568658
Glyur000003s00001134	0.332636	0.030214	-0.289871
Glyur000749s00022598	-0.329443	0.159326	0.925703
Glyur001066s00037421	-0.462119	-0.199243	0.266658
Glyur000621s00034372	-0.644861	-0.36412	0.752328
Glyur000007s00002854	0.607645	0.132775	-1.02452
Glyur001679s00031671	0.347453	0.0554032	-0.536296
Glyur000022s00001996	-0.0759502	0.578838	0.514311
Glyur000514s00017584	0.632545	-0.533873	-0.05244
Glyur000192s00009355	0.171688	-0.423339	1.33192
Glyur000973s00026300	0.469681	-0.188614	-1.5145
Glyur000020s00001739	-0.315418	0.0396066	0.594614
novel.385	-1.0767	1.5224	-1.8632
Glyur001691s00029482	-0.404409	0.0492053	-0.335415
Glyur000079s00008920	-0.0722399	-0.0179308	0.464538
Glyur001807s00034284	0.234521	-0.0585593	-0.0481409
Glyur000142s00009099	0.140705	-0.0169243	-0.0957934
Glyur000050s00005675	-0.282128	-0.0964289	-0.448761
Glyur000594s00025969	0.052792	-0.775077	-0.489681
Glyur000979s00026381	-0.440869	-0.517416	-0.074036
Glyur001201s00028275	-0.478465	0.105392	0.337383
Glyur002009s00041783	-0.262343	0.0756355	0.0693694
Glyur000063s00005893	-0.188776	-0.264297	0.154808
Glyur000252s00012676	4.16485	-0.399436	-2.53996
Glyur001519s00034469	-0.0844215	0.277194	-0.643188
Glyur000731s00024678	0.144656	-0.345611	0.188499
Glyur000073s00007800	0.124765	0.0180106	-0.119818
Glyur000124s00011937	0.496974	-0.395548	-0.58408
Glyur000054s00005312	-0.491477	0.114635	-0.167923
Glyur000657s00033590	0.450411	0.239562	-0.807313
Glyur000074s00005567	-0.0865354	0.207447	0.353171
Glyur000049s00003137	0.25798	0.326607	-0.242676
Glyur000617s00023877	-0.0664513	0.434914	0.104262
Glyur000017s00002390	-0.0771351	-0.425031	0.408815
Glyur000608s00025877	-0.231611	0.16178	-0.340266
Glyur001242s00026113	0.339526	0.584472	-1.47442
Glyur000749s00022597	-0.391905	-0.0361031	0.676492
Glyur000755s00017985	-0.142555	-0.100663	-0.56807
Glyur000115s00008273	0.119897	-0.0609504	-0.149966
Glyur000552s00024339	-0.150993	-0.164433	-0.39492
Glyur000124s00011948	-1.76769	0.360812	3.40136
Glyur000085s00008884	-0.119196	0.0943141	0.0357209
Glyur000121s00009707	0.459518	-0.420104	0.321381
Glyur001992s00038065	0.116074	0.179108	-0.207106
Glyur000048s00002278	-0.257502	-1.10602	1.77801
Glyur001349s00028254	0.243957	-0.0659892	-0.623339
Glyur000191s00015616	0.358239	0.136752	-0.109978
Glyur001279s00031469	0.018974	-1.3076	-1.52007
Glyur000447s00016650	0.229389	0.116353	-0.292849
Glyur000161s00011292	-0.598174	-0.15454	0.050021
Glyur000031s00004349	0.176206	-0.36322	0.238607
Glyur001170s00029947	-0.726909	-0.305609	0.558289
Glyur002948s00043488	0.018414	-0.0912695	0.46945
Glyur000083s00006959	0.567754	0.343493	-0.845123
Glyur000676s00021521	-0.155665	-0.023929	0.141369
Glyur002305s00040660	0.119523	-0.13007	0.158411
Glyur000877s00023928	0.383013	-0.127826	-0.222471
Glyur000676s00021519	0.345745	-0.4721	-1.478
Glyur000025s00003373	0.343137	-0.0672985	-0.450887
Glyur000601s00025450	-0.0180957	-0.174176	-1.14671
Glyur000162s00009936	0.173021	-0.183369	-0.519625
Glyur000062s00005476	0.074847	-0.647329	0.373779
Glyur000019s00002171	0.00844314	0.21161	-0.0920079
Glyur000569s00020981	0.139667	-0.0296642	-1.03323
Glyur000001s00000207	-0.801234	0.371447	1.52979
Glyur000027s00001567	0.0665983	0.298775	-0.415535
Glyur000761s00025815	0.650328	-0.394012	-0.82074
Glyur001184s00030522	-0.0406049	0.0821253	-0.300211
Glyur000055s00004561	0.959253	0.101406	-1.70519
Glyur000001s00000201	-0.288529	-0.0977167	1.00808
Glyur000062s00005466	-0.194342	0.298834	0.109156
Glyur001220s00034102	0.146931	-0.130923	0.317168
Glyur000658s00024842	-0.0930388	0.205441	0.205551
Glyur000107s00007248	4.58656	-0.77424	-2.46046
Glyur000237s00014415	0.100309	-0.0590901	-0.0516657
Glyur000350s00020077	0.795056	0.0568279	-0.356616
Glyur000295s00015299	-0.0982257	0.079496	-0.216444
Glyur000075s00007198	1.74426	-1.26704	-1.49398
Glyur000259s00016742	-0.145832	0.0521426	1.70184
Glyur000260s00013522	0.59762	-0.0171295	-0.279643
Glyur000478s00024539	-1.02557	-0.11632	0.548186
Glyur000052s00005749	-0.138319	0.53848	0.072426
Glyur000140s00011485	0.506879	-0.0564497	-0.464384
Glyur000042s00005087	0.935019	-0.425966	-0.756791
Glyur000226s00010820	-0.102416	-0.237956	0.374255
Glyur000135s00007279	0.120632	0.43345	-0.709417
Glyur000438s00022655	0.0178352	0.399273	-0.350853
Glyur000157s00015824	0.247075	-0.191053	0.403916
Glyur000128s00010809	-0.0388919	-0.135704	0.0785013
Glyur001089s00021507	0.102816	-0.201621	-0.567519
novel_2865	-2.75281	2.80258	-0.0206468
Glyur001030s00028208	-0.824992	-0.0801092	2.57105
Glyur000151s00010745	0.782273	0.209637	0.175883
Glyur000127s00009185	-0.0504067	-1.02919	0.0726567
Glyur000015s00000757	-0.436729	0.684498	2.32303
Glyur000042s00005076	-0.143753	-0.12216	-0.281593
Glyur000077s00006727	0.293211	-0.126056	0.124884
Glyur008322s00046198	0.66945	-0.223774	-0.966767
Glyur000048s00002244	0.349747	-0.134696	-1.29852
Glyur000001s00000003	-0.118352	0.0996992	-0.119917
Glyur000081s00006776	-0.179376	0.306881	-0.209191
Glyur000413s00015469	0.239888	-0.644573	-0.954221
Glyur002298s00031162	-0.087885	0.145491	0.18244
Glyur000814s00023374	-0.0803047	0.132521	0.0878668
Glyur000099s00014950	0.659075	-0.0462685	-1.15688
Glyur000017s00002439	-0.0626751	-0.269574	1.01405
Glyur000099s00014926	0.0926625	1.15457	-0.49973
Glyur003225s00041284	2.83862	0.571147	-5.19815
Glyur000081s00006742	0.163648	0.509872	-1.00826
Glyur000270s00013288	0.0190479	-0.252429	-0.551983
Glyur000673s00024281	0.481968	-0.187537	-0.264072
Glyur000553s00020407	-0.0819032	0.0498501	-0.285464
Glyur000036s00004653	-0.263676	0.0488698	0.535488
Glyur000600s00022493	0.111335	-0.0442636	-0.026428
Glyur000015s00000776	0.3356	0.205558	-0.250267
Glyur000047s00004013	-0.402853	0.537621	-0.0783934
Glyur000175s00012023	1.04135	-0.299381	-0.934277
Glyur001481s00033620	-0.115422	-0.203827	0.584126
Glyur000480s00023804	0.492978	0.341038	-0.886258
Glyur000141s00009797	-0.0893432	-0.275387	-0.106537
Glyur000377s00019608	-0.22004	-0.02081	0.188338
Glyur001132s00025475	-0.0695919	-0.266837	-0.219811
Glyur000479s00019699	0.191626	-0.249177	0.11912
Glyur000690s00025175	-0.489768	0.0801237	0.0062513
Glyur001264s00041263	0.064246	0.137905	-0.167184
Glyur000136s00007958	-0.0505499	-0.0321183	0.343315
Glyur000500s00018154	0.135522	-0.100567	-0.241523
Glyur001500s00038264	0.109035	-0.413664	-1.59027
Glyur000012s00000559	0.0592461	-0.177956	-1.0271
Glyur000158s00011369	-0.14289	-0.0915998	1.54824
Glyur000096s00005908	-0.10254	-0.594107	-0.516851
Glyur000197s00010101	0.260196	-0.342642	0.195778
Glyur001422s00031018	-0.508952	0.0111218	1.12443
Glyur000369s00020556	-0.188886	0.0318412	0.39114
Glyur003011s00033764	-0.404218	0.800571	0.731373
Glyur001090s00029972	0.540457	-0.0930781	0.355214
Glyur000802s00023719	-0.00342152	-0.0231658	0.0359603
Glyur000165s00008530	1.19172	-0.921916	-0.702542
Glyur000231s00022070	-0.562906	-0.420676	0.135861
Glyur000124s00011967	-0.0881074	0.365562	0.397422
Glyur000178s00013194	0.0844795	0.225376	-0.28052
Glyur000107s00007220	-0.254754	0.0827276	0.775093
Glyur003616s00034786	-0.20321	0.34625	0.435584
Glyur000003s00001219	-0.0142651	-0.406871	0.413977
Glyur000111s00011062	0.0994805	0.584126	-0.484195
novel.775	2.44	-1.85271	1.05054
Glyur000123s00008434	0.804023	-0.23254	-1.08237
Glyur000779s00022840	0.476133	0.176603	-0.647129
Glyur000041s00007125	0.693402	-0.429794	-0.0468827
Glyur000262s00020208	-0.838218	-0.806268	-0.0997346
Glyur000012s00000622	0.242968	0.167934	0.39262
Glyur000720s00020694	0.641138	0.00872368	-0.485438
Glyur000287s00022143	0.302126	-0.0843176	-0.79229
Glyur000197s00010106	0.0557885	-0.0414425	-0.0880141
Glyur000096s00005910	0.157568	-0.129954	0.721963
Glyur000243s00013133	0.503928	0.187263	-0.666834
Glyur000156s00012017	-0.098382	-0.494151	0.16071
Glyur000088s00007691	-0.296617	-0.00337365	0.273499
Glyur000002s00000257	-0.00985911	0.615737	0.130784
Glyur000166s00010568	-0.150335	0.0193303	2.00537
Glyur000126s00013670	0.37797	-0.0822761	-0.775127
Glyur000106s00011717	-0.454285	-0.715755	1.31833
Glyur000263s00013573	0.525319	-0.0461128	-0.142331
Glyur000156s00011980	0.316525	-0.409673	0.272868
Glyur000947s00021189	0.742684	0.555969	-0.840171
Glyur000143s00011212	-0.0156034	0.17422	-0.792533
Glyur000363s00015366	0.173791	-0.347464	0.123953
Glyur000046s00004862	0.146076	0.0563823	0.0246064
Glyur002259s00033472	-0.428799	0.0282077	-0.432087
Glyur000894s00023638	-1.05894	0.170896	-0.201149
Glyur000900s00031450	0.64874	0.621673	-0.758555
Glyur000656s00026162	-0.33408	-0.241261	0.159015
Glyur000092s00007503	0.107595	-0.21913	-0.166207
Glyur000781s00024261	0.916725	-0.244619	-1.1847
Glyur001841s00029495	0.381465	-0.210694	-0.311248
Glyur001527s00038269	0.403273	-0.454928	-0.669765
Glyur000744s00021942	0.240931	0.259981	-0.970104
Glyur000355s00013935	1.07692	0.674058	-0.652449
Glyur000969s00032267	0.101874	-0.118423	0.106527
Glyur000259s00016753	-0.283993	0.386567	-0.798032
Glyur000553s00020391	-0.0707052	-0.239027	-0.414522
Glyur000020s00001759	0.505739	-0.387201	0.237623
Glyur000341s00020153	-0.0204043	0.104111	-0.191849
Glyur000896s00028925	0.784813	-0.725437	-1.40106
Glyur000615s00024003	-0.410525	0.199713	0.538018
Glyur000459s00027588	-1.72278	0.966875	3.78498
Glyur000345s00015656	-0.161756	0.179206	0.0204407
Glyur001115s00021440	-0.118434	-0.244631	0.291479
Glyur000178s00013189	1.15345	0.207525	-1.09243
Glyur002136s00034526	-0.161682	-0.0944532	0.150892
Glyur000049s00003111	-0.208985	0.238985	1.23596
Glyur000200s00011163	0.361935	0.163498	0.0861379
Glyur000659s00029689	-0.469668	0.16565	0.249572
Glyur002953s00038824	0.143483	-0.0457356	-0.24287
Glyur000021s00002735	-0.889434	1.88811	0.26936
Glyur000717s00025332	-0.15933	0.237527	-0.190331
Glyur000002s00000304	-0.154527	0.119775	0.0129335
Glyur000952s00025638	-0.234957	0.305785	0.620127
Glyur000071s00005291	2.73345	-1.94858	-2.00917
Glyur000181s00013109	0.475116	0.174247	-0.0289295
Glyur000129s00012439	5.91129	-0.667929	-4.10282
Glyur000074s00005523	0.573834	-1.08082	-0.437347
Glyur000510s00021554	1.77978	-1.12017	-0.44557
Glyur001319s00033782	0.0323385	-0.0321514	-0.431555
Glyur000147s00013853	-0.366405	0.0406832	0.756038
Glyur000217s00014846	0.0273573	0.549555	0.252216
Glyur001880s00033690	-0.341768	0.958939	0.363775
Glyur001165s00032783	0.486066	0.276721	-0.0916825
Glyur000006s00001623	-1.97524	1.8686	1.55622
Glyur000275s00017042	-0.118111	-0.0147518	0.277007
Glyur000061s00006502	-0.0547441	-0.052546	-0.484544
Glyur000189s00009607	0.157788	0.434491	-0.0299692
Glyur006204s00044799	-0.0353612	0.30108	0.626723
Glyur000004s00000435	-0.0446086	0.247701	0.195843
Glyur001310s00030813	-0.00393041	0.0234615	-0.35166
Glyur000269s00013897	0.762411	-0.190033	-0.973303
Glyur000155s00012791	-0.169578	-0.138391	-0.063712
Glyur000920s00028993	0.166477	0.156261	-0.559147
Glyur000141s00009831	0.133194	0.252473	-0.596273
Glyur001736s00033404	0.197076	-0.0407748	-0.920886
Glyur001321s00031436	0.351045	0.22122	0.185832
Glyur000434s00017224	-0.080492	-0.380346	-0.457079
novel_653	-0.424894	0.154753	0.163311
Glyur000063s00005884	-0.451843	-0.215502	0.199564
Glyur000904s00024071	0.0721931	0.189822	-0.199183
Glyur000674s00021148	-0.271705	-0.0955438	-0.234364
Glyur000042s00005049	-0.0316762	-0.0712005	0.905579
Glyur000422s00020635	0.265021	-0.190917	0.101214
Glyur000052s00005790	-0.0270227	-0.181569	0.468393
Glyur002243s00038747	-0.210535	-0.334257	-0.723021
Glyur000060s00004717	0.427578	0.146625	-0.372237
Glyur000131s00012988	0.320423	-0.44816	-0.370972
Glyur003578s00039367	0.216658	-0.0431077	2.09564
Glyur002974s00035228	1.38824	0.222217	-1.00034
Glyur000144s00012207	-0.487475	-2.09311	-0.6295
Glyur000162s00009926	0.593192	0.27562	-0.618127
Glyur000030s00002353	-0.0249189	0.249391	0.0430651
Glyur000195s00012834	1.00917	0.295325	-1.60977
Glyur000391s00016046	-0.0330417	0.25079	0.3511
Glyur000596s00021315	-0.574601	-0.235686	-0.420095
Glyur005102s00040028	-0.256199	-0.280916	0.707449
Glyur000532s00020755	-0.337619	-0.11325	0.192012
Glyur000277s00017309	0.581321	-0.178196	-0.136061
Glyur000228s00011909	1.735	-1.22738	-1.32303
Glyur000118s00009676	-0.260625	-0.312001	0.731477
Glyur000614s00017197	-0.427231	-0.100078	0.144745
Glyur000284s00027070	-0.171922	0.184802	0.140955
Glyur000363s00015375	-0.271117	0.0283836	0.691652
Glyur000184s00008186	0.474746	-0.438648	-0.582275
Glyur000979s00026383	0.0625381	-0.078567	0.352638
Glyur001036s00023766	0.088636	0.00565609	-0.54763
Glyur000251s00019368	0.0526578	0.0698309	0.0448411
Glyur000356s00026077	0.130076	-0.120993	0.224029
Glyur000827s00023981	0.219593	0.0804933	-0.122871
Glyur001569s00034156	-0.357702	0.122281	0.212105
Glyur000010s00000977	0.235668	0.0343488	0.17002
Glyur000017s00002435	-0.62221	1.50346	0.732417
Glyur000559s00020526	0.0390378	-0.23313	0.268212
Glyur001104s00026655	0.0281578	0.301734	0.159629
Glyur001066s00037419	-0.964489	-0.0959236	0.222194
Glyur000847s00024872	-0.601551	-0.433745	1.06173
Glyur000189s00009589	0.398052	0.110835	-0.237131
Glyur000959s00024514	0.284349	-0.658947	0.069021
Glyur000031s00004430	-0.337472	-0.491539	0.419888
Glyur000120s00006078	-0.0138655	0.258383	-0.106
Glyur003610s00041430	-0.571691	0.0946825	0.329177
Glyur000434s00017235	0.67163	-0.0835371	-0.702068
Glyur001417s00045110	0.649977	-1.26891	0.698782
Glyur000250s00014092	0.236921	-0.377769	0.00301391
Glyur000324s00015437	-0.145782	-0.104911	0.169466
Glyur000026s00001939	0.100411	-0.242842	0.421303
Glyur000024s00006583	-0.0510049	-0.893191	0.280258
Glyur000675s00024222	0.11116	-0.283034	0.0504666
Glyur000363s00015355	-0.103497	-0.193231	-0.139148
Glyur000814s00023353	-0.121285	-1.14166	0.0468951
Glyur000290s00015805	0.0206425	-0.149814	-0.366941
Glyur000013s00003269	0.256995	0.148472	-0.315893
Glyur000091s00010548	0.133633	0.0203709	0.120023
Glyur000592s00020597	-0.00178801	-0.501962	0.0248309
Glyur000203s00012910	0.262465	-0.144814	-0.562173
Glyur000191s00015625	0.266268	0.0315559	-0.189632
Glyur001147s00029001	0.0887677	0.0174127	-0.187064
Glyur000252s00012675	0.806959	-0.795249	-0.454098
Glyur000025s00003361	0.381506	0.173352	-0.157063
Glyur002652s00039337	-0.212389	0.273683	-0.0579877
Glyur000051s00003450	-0.462663	0.350647	0.418472
Glyur000544s00017424	0.496038	0.472914	-2.23604
Glyur000004s00000500	-0.0721887	-1.20511	-0.725215
Glyur000288s00019872	0.0859519	-0.159572	-0.563902
Glyur002293s00025514	-0.00625689	-0.0454815	0.218861
Glyur001425s00026826	0.867964	-0.702673	-2.22391
Glyur001251s00033102	0.23386	0.0592705	0.220582
Glyur004316s00042459	-0.657215	-0.853481	0.829331
Glyur001776s00029307	0.82303	-0.682291	-0.8177
Glyur000134s00009789	0.601984	0.1619	-0.163362
Glyur000065s00004266	0.00306678	0.225762	-0.120557
Glyur000074s00005585	-0.198698	-0.257362	-0.335791
Glyur000520s00025570	0.420824	0.0714973	-0.241369
Glyur001007s00026104	0.238857	0.361578	0.0993057
Glyur000108s00010446	0.313965	0.187289	-0.992562
Glyur000342s00013731	0.22122	-0.472716	0.879408
Glyur001260s00039857	-1.08366	-0.00352383	0.846581
Glyur000026s00001886	-0.398296	0.190864	0.402433
Glyur003343s00045195	0.140813	-0.374357	1.15846
Glyur000207s00015900	1.62149	1.70475	-0.31551
Glyur000015s00000774	0.31299	-0.304708	-0.197419
Glyur000195s00012839	-0.374885	-0.157378	-0.135805
Glyur000620s00017794	0.191302	-0.0136026	-0.401257
Glyur000116s00009246	0.128425	-0.285262	0.131047
Glyur000064s00005641	-0.000191998	-0.0672642	-0.37783
Glyur000201s00012353	-0.503182	-0.159268	-0.312871
Glyur000294s00011848	0.314169	0.113583	-0.0603003
Glyur000299s00021239	-0.455726	2.14787	0.809368
Glyur001303s00026798	-0.614451	0.0391415	-0.068924
Glyur000280s00015682	-0.0258719	0.0508844	0.415214
Glyur000069s00004027	0.140578	-0.288247	-0.534182
Glyur000028s00003476	0.171252	-0.138449	-0.0667266
Glyur001050s00033455	0.157034	-0.282536	-0.454883
Glyur000345s00015662	0.0512245	-0.275531	-0.126073
Glyur000151s00010746	-0.706802	0.13858	0.177978
Glyur000749s00022606	-0.124454	0.0317555	-0.0312238
Glyur000343s00025694	-0.00513407	-0.840788	-0.508537
Glyur002599s00039033	0.135935	0.25101	-0.808812
Glyur000001s00000059	1.39534	-0.309853	-0.714368
Glyur002448s00031642	0.496736	-0.541139	-0.483162
Glyur000047s00004011	0.0601954	-0.398341	-0.735877
Glyur000179s00010690	0.0639134	0.0768122	-0.460636
Glyur000128s00010817	0.239885	-0.000344337	-1.0808
Glyur000847s00024871	-0.0460237	-0.154149	0.458295
Glyur000027s00001562	0.0992567	0.290693	-0.390853
Glyur000217s00014852	-0.14031	0.0816111	-0.571751
Glyur000243s00013114	-0.438805	-0.162185	0.347938
Glyur000167s00012291	0.186729	-0.0313741	-0.0498956
Glyur000062s00005494	0.196564	0.100463	-0.581572
Glyur000081s00006792	-0.338906	-0.0838236	0.318137
Glyur006376s00042199	0.735955	-0.102909	-0.434082
Glyur000623s00024140	0.442798	0.35299	-0.485684
Glyur000294s00011880	-0.265835	-0.0437589	0.544997
Glyur000114s00010502	-0.227278	-0.14042	0.136665
Glyur000170s00011008	0.0191501	-0.594943	1.09259
Glyur000243s00013122	-0.0746225	0.0255635	-0.660422
Glyur000238s00016786	0.291635	0.194394	-0.00608983
Glyur000572s00019043	-0.436381	0.191692	0.520819
Glyur000410s00016187	0.0894517	-0.0595277	-0.223587
Glyur000014s00002517	0.105215	-0.191565	-0.083528
Glyur000492s00023510	-0.351706	0.0329097	-0.313574
Glyur000039s00004243	2.00218	-1.19517	-1.45974
Glyur000020s00001819	0.274111	-0.4587	-0.320429
Glyur000022s00001995	0.137819	0.5687	0.182765
Glyur000263s00013556	0.831025	0.122734	-1.10969
Glyur000249s00015884	-1.07934	0.694016	-0.346669
Glyur000293s00015216	0.387811	0.352077	-0.611461
Glyur000047s00004016	0.13855	-0.0633286	0.0788729
Glyur000029s00003592	0.0297757	0.107401	0.263278
Glyur000383s00019458	-0.81014	0.017191	0.510776
Glyur000437s00025661	0.587081	0.333431	-0.461846
Glyur000098s00007964	-0.175511	0.214458	0.380065
Glyur000130s00006897	-0.343453	0.0143296	-0.29961
Glyur000439s00019020	-0.0749377	1.10048	-0.452247
Glyur001032s00027426	0.593372	-0.580518	-0.535211
Glyur000177s00010930	-1.10549	-0.12078	0.172498
Glyur004315s00043114	0.242739	-0.032657	0.0890656
Glyur000092s00007529	0.297474	0.236502	-0.496392
Glyur002987s00039402	-0.0149708	-0.297816	-0.332367
Glyur000126s00013635	-0.451466	0.302642	0.386263
Glyur000037s00002667	-0.106393	-0.101632	-0.00679817
Glyur000009s00001380	-0.539253	0.141193	0.477578
Glyur001748s00034951	0.435207	0.505915	-0.979565
Glyur000041s00007098	-0.376201	-1.00997	-1.28376
Glyur000332s00014986	-0.298397	-0.186948	1.45396
Glyur000916s00027861	0.203575	-0.344316	-0.158041
Glyur000444s00022233	-0.394086	-0.00982177	0.872566
Glyur000025s00003343	0.489644	-0.500354	-0.257176
Glyur002408s00032639	0.0143176	-0.485446	1.08581
Glyur000143s00011229	-0.230682	-0.528926	0.162683
Glyur000195s00012843	-0.890121	-0.031892	2.03365
Glyur000012s00000534	-0.63463	0.314299	1.68617
Glyur000053s00006492	-0.190919	-0.0303448	-0.268729
Glyur001341s00032153	0.581885	-0.0681095	-0.55178
Glyur000012s00000523	0.389238	-0.22651	-0.961745
Glyur000776s00026208	0.440954	-0.313242	-0.269937
Glyur000360s00014623	1.08032	-0.0745742	-0.637771
Glyur001979s00036874	-0.842481	-1.02705	1.01818
Glyur000116s00009213	-0.273003	1.32566	-0.522683
Glyur000006s00001657	0.178118	-0.48074	-0.866196
Glyur000595s00018303	0.192324	-0.229376	0.288959
Glyur000001s00000169	0.275263	0.340143	-0.563627
Glyur000463s00026774	-0.548919	-0.373281	0.618891
Glyur000085s00008895	-0.103127	0.27322	0.52512
Glyur001095s00030013	0.0629047	-0.188681	-0.01234
Glyur000006s00001611	0.181312	-0.293559	0.203654
Glyur000049s00003165	-0.171666	0.0856789	1.26391
Glyur000066s00006212	-0.221297	-0.198931	-0.0534817
Glyur000037s00002655	-0.977499	1.06753	-0.530891
Glyur000439s00019018	-0.645473	0.716819	0.00902015
Glyur000290s00015809	-0.885935	-0.0624515	0.0197327
Glyur000743s00019293	0.504146	-0.361108	-0.116273
Glyur000732s00027544	2.22221	-1.78455	-2.40591
Glyur000451s00016532	-0.00283019	0.166083	-0.202239
Glyur000349s00021107	-0.50771	0.954738	0.964957
Glyur000713s00015589	0.297601	-0.388854	-0.144929
Glyur006388s00043251	0.122456	0.200031	-0.146025
Glyur001663s00027483	-0.0736833	0.261575	-0.271916
Glyur001073s00034673	0.726462	0.371044	-0.744917
Glyur000101s00010313	-0.148138	2.06084	2.79332
Glyur001386s00028385	4.7152	-1.45592	-5.95996
Glyur000277s00017307	-0.661337	-0.28818	0.498895
Glyur000193s00013984	0.0830195	0.285046	0.95681
Glyur001118s00030855	0.225107	0.155357	-0.816192
Glyur001089s00021501	-0.0352272	-0.641853	-0.143809
Glyur000391s00016072	0.317821	0.714848	-0.975709
Glyur000013s00003200	0.205202	0.400014	0.172631
Glyur000428s00019750	-0.407897	0.151859	-0.404229
Glyur002375s00041476	NA	11.1308	2.1776
Glyur000244s00014807	-0.17461	-0.851677	1.38959
Glyur000319s00018986	0.539444	-0.111603	-0.213408
Glyur002098s00031938	0.282271	0.264843	-0.617273
Glyur001263s00024663	0.22094	0.150386	-0.233674
Glyur000182s00014528	-0.59418	1.37336	1.38842
Glyur000525s00018813	0.575673	0.00724736	-0.908957
Glyur000128s00010797	-0.231933	0.510278	0.230003
Glyur000020s00001757	-0.6152	0.166328	0.736796
Glyur000037s00002591	-0.298016	-0.000182609	0.332319
Glyur000319s00018960	-0.364835	0.346036	-1.26561
Glyur000056s00004139	-0.701725	0.440914	0.734702
Glyur000220s00014764	0.194721	0.652423	0.108119
Glyur000423s00024435	0.435863	-0.126055	-1.1642
Glyur000039s00004189	0.158427	-0.0312614	0.201299
Glyur000134s00009747	0.0994165	-0.0252165	-0.00768201
Glyur001091s00033713	0.36022	0.264706	-1.0442
Glyur000740s00028693	-0.00143896	0.719721	0.579794
Glyur000159s00010280	0.466426	0.0225534	-0.0598346
Glyur000270s00013280	0.306599	-0.632822	-0.581752
Glyur000048s00002196	-0.480484	-0.285463	0.747039
Glyur000258s00015255	0.461617	0.00329742	-0.374544
Glyur000312s00021983	0.873714	-0.288316	1.87221
Glyur001024s00028113	-0.255252	0.214157	0.178365
Glyur003474s00034634	0.0370691	-0.314313	0.0584787
Glyur000826s00029640	0.257993	-0.122884	-0.439689
Glyur000776s00026207	-0.187015	-0.421916	-0.231872
Glyur000291s00016215	-0.104461	0.111062	-0.0282559
Glyur001052s00025683	-0.407648	0.68656	0.245489
Glyur000503s00017757	-0.250584	0.38792	-0.638347
Glyur001416s00028546	-0.277735	0.105819	0.214368
Glyur001148s00039100	1.04814	-0.280537	0.197832
Glyur000252s00012681	-0.0849726	0.094996	0.468495
Glyur001048s00031767	0.839402	-0.0326614	-0.517803
Glyur000134s00009765	0.18813	-0.241763	0.690249
Glyur004941s00042208	1.02569	-0.480934	-0.754975
Glyur001739s00036902	-0.391739	-0.0101129	0.041054
Glyur000043s00003850	0.27679	-0.0827583	0.138641
Glyur002430s00039737	0.810087	3.3197	0.260298
Glyur000041s00007122	0.0209568	-0.2488	-0.0893861
Glyur000073s00007788	0.047536	-0.399957	-0.347226
Glyur004080s00040149	0.137354	-0.161593	-0.0666983
Glyur000045s00009957	0.433379	0.00188658	-0.870221
Glyur000114s00010470	-0.143816	-0.40986	0.537625
Glyur002383s00031063	0.0944927	0.452028	0.0423458
Glyur000698s00016587	0.456139	-0.275305	-0.302421
Glyur000581s00027340	-0.405736	0.0483849	0.0430574
Glyur000197s00010088	0.253874	-0.0924013	0.0432129
Glyur000001s00000154	1.03473	-0.53525	0.816889
Glyur000660s00025404	-0.139388	0.36219	-0.49371
Glyur000186s00009848	-0.44633	0.0807877	-0.249647
Glyur000004s00000470	-0.446774	0.692676	0.239392
Glyur000502s00019271	-0.245266	1.53008	0.636275
Glyur000136s00007904	-0.185045	-0.287396	0.111653
Glyur000140s00011445	-0.118676	0.00096563	0.121375
Glyur000283s00016958	-0.581204	-1.61377	0.177776
Glyur000137s00013317	-0.772747	0.582122	0.221919
Glyur000339s00020802	0.048021	-0.123715	0.298738
Glyur000106s00011744	0.0547723	0.231817	-0.0142783
Glyur000548s00021040	-0.415236	-0.150639	0.589905
Glyur000519s00019094	0.487148	-1.05207	-1.06508
Glyur000182s00014509	0.991397	0.166565	-0.0251345
Glyur000264s00019964	0.0929178	-0.43099	-0.105778
Glyur000062s00005500	-0.346882	1.07083	1.48685
Glyur002448s00031641	0.0787759	-0.121341	-0.109673
Glyur000423s00024437	1.39971	-0.128522	-1.10181
Glyur000679s00026729	0.696637	-0.146934	-0.398691
Glyur000482s00021738	-0.128887	-0.0261117	-0.0592618
Glyur000391s00016058	0.14665	-0.0651127	-0.190928
Glyur000758s00019987	-0.902797	2.79135	0.409902
Glyur000896s00028920	-0.00300282	-0.548507	0.6467
Glyur001196s00027117	0.252749	-0.207561	-0.0612616
Glyur000045s00009962	0.135009	-0.072352	-0.963449
Glyur000048s00002236	0.598996	-0.398529	-0.91624
Glyur003057s00039115	0.0842322	0.08241	-0.00554318
Glyur000630s00024940	-0.199627	-1.43759	0.272044
Glyur000470s00020959	-0.254629	0.0487636	0.138906
Glyur000113s00009441	0.385046	-0.183946	-1.06409
Glyur000058s00006138	0.204293	-0.148251	-0.0401974
Glyur000044s00005168	-0.187212	0.634366	0.293938
Glyur000082s00007607	0.00784446	-0.188149	-0.588435
Glyur000012s00000612	0.349538	-0.211522	0.156774
Glyur000261s00014363	-0.388397	-0.202808	0.360518
Glyur001064s00029632	-1.69809	0.527202	-0.0786127
Glyur000098s00007975	0.450757	-0.629185	0.412447
Glyur001109s00030195	0.141507	0.277576	-0.104128
Glyur000027s00001595	-0.0599334	-0.772305	-0.803545
Glyur000357s00018118	-0.00954208	-0.0953029	0.0100017
Glyur000162s00009898	-0.0918645	-0.0339357	-0.137602
Glyur000623s00024132	-0.0257201	-0.097888	0.278674
Glyur000271s00015150	0.808177	-0.0199977	1.08856
Glyur000500s00018157	0.146961	0.0761963	-0.340189
Glyur001933s00036040	-0.279527	0.378758	-0.603623
Glyur000010s00000894	-0.197562	0.168516	-0.0677749
Glyur000454s00019910	-0.0475731	-0.0162223	0.196153
Glyur000109s00010630	-0.0377228	-0.214546	0.0342571
Glyur002257s00039815	0.0505644	-0.0984419	-0.140984
Glyur000516s00022254	-0.0109044	0.387209	0.156849
Glyur000007s00002872	0.424778	-0.410735	-0.169047
Glyur000432s00027014	-0.334956	0.461019	-0.172738
Glyur000025s00003363	0.04717	-0.501972	-0.0200993
Glyur000421s00024807	0.179665	1.40027	-0.574383
Glyur000235s00019543	-0.0414943	0.0532871	0.190337
Glyur001147s00028998	0.18049	0.466387	-0.174347
Glyur000221s00012529	-0.01702	-0.0403905	-0.103326
Glyur000163s00011122	0.34799	0.125039	-0.387781
Glyur000148s00009026	0.980349	-0.16451	-0.0787517
Glyur000497s00020194	0.203856	-0.381604	-0.111362
Glyur000580s00024211	0.180574	-0.15518	0.089107
Glyur001427s00032575	0.0597174	-0.375567	-0.189148
Glyur000245s00014697	-0.0416867	-0.238398	0.864296
Glyur000575s00024822	0.419622	0.153356	-0.837935
Glyur001808s00027709	-0.32544	0.264851	0.174139
Glyur000573s00021773	0.325754	-0.11202	0.592181
Glyur000379s00015005	0.212106	0.00955364	0.494049
Glyur000401s00023652	0.944507	-0.726428	-0.227664
Glyur003120s00035872	-0.117841	-0.171565	0.181254
Glyur000018s00003690	-0.364871	0.207089	0.0192983
Glyur000100s00008383	-0.570369	0.0455698	-0.360518
Glyur000156s00011997	-1.08078	-1.33893	2.69344
Glyur000541s00027319	-0.305572	-0.0844109	0.608928
Glyur000572s00019037	0.833982	-0.225332	-0.369046
Glyur001232s00031527	1.03466	-0.219882	-0.499231
Glyur000443s00016860	-0.982904	0.395156	0.800884
Glyur000077s00006704	-0.23357	-0.239984	-0.62513
Glyur000002s00000274	0.0783198	-0.248032	-0.237941
Glyur000108s00010421	0.276605	-0.161158	-0.146223
Glyur000008s00001355	-0.300339	0.337698	-0.395935
Glyur000038s00004461	2.2907	-1.70762	-3.84503
Glyur000557s00018785	1.14978	-0.299353	-0.940058
Glyur000028s00003548	0.941468	0.0285747	-1.06778
Glyur004695s00039094	-0.3325	-0.285589	0.087026
Glyur000198s00008754	0.13259	0.367698	-0.612141
Glyur000502s00019267	-0.649779	-0.399232	-0.386671
Glyur001841s00029506	-0.93469	-2.51864	0.397635
Glyur000032s00003918	-0.0908108	0.430867	-0.414398
Glyur000774s00027675	0.912257	-0.555235	-0.541898
Glyur000015s00000793	0.115536	-0.458773	-0.0406808
Glyur001936s00032191	-0.0178019	0.340668	0.475412
Glyur000476s00022374	0.18186	-0.128241	0.0928039
Glyur000100s00008376	-0.322262	-0.270853	0.179684
Glyur000703s00022098	-0.186161	0.0905201	-0.0831985
Glyur000032s00003909	-0.162677	0.0558782	-0.258828
Glyur000776s00026210	2.93409	-1.94866	-1.75506
Glyur000435s00027240	0.177441	0.385978	0.220496
Glyur000017s00002384	-0.468555	0.461816	1.78132
Glyur000960s00023950	0.502128	-0.533465	0.758386
Glyur000450s00024058	0.117462	-0.328579	-0.119161
Glyur000227s00015131	0.101894	0.262909	0.580272
Glyur000341s00020139	-0.557374	-0.227367	0.44186
Glyur000454s00019927	0.189913	-0.421273	-0.381321
Glyur000156s00011985	0.175947	0.480144	0.670283
Glyur000086s00011508	-0.548684	0.0947958	0.318116
Glyur000385s00019803	0.152281	-0.168294	0.203681
Glyur000334s00019197	-1.55899	-2.24509	3.36974
Glyur000136s00007938	0.518597	-0.254667	-0.133164
Glyur001406s00030099	-0.502188	0.469601	1.46554
Glyur000098s00007982	-0.174687	-0.308419	-0.0595183
Glyur000041s00007110	0.345021	-0.910418	-1.21346
Glyur002719s00034968	-0.402354	0.0101299	0.241204
Glyur000245s00014685	-0.0153159	-0.38742	-0.681408
Glyur000033s00008601	-0.0571775	0.170134	0.0756462
Glyur000277s00017314	0.64962	-0.0224097	0.103642
Glyur000263s00013597	0.0612711	0.174433	-0.507325
Glyur000043s00003781	0.176697	-0.0345248	0.229928
Glyur000363s00015356	0.553407	0.468398	-0.877825
Glyur001572s00035823	-0.000320056	-0.0185031	-0.836744
Glyur000313s00016927	0.156353	-0.691969	0.140718
Glyur000384s00022277	-0.133423	0.259983	-0.154098
Glyur000326s00025800	-0.0914922	-0.636107	-1.85986
Glyur000094s00007876	0.302864	-0.358924	-0.00298172
Glyur000892s00021910	0.107068	-0.301929	-0.128422
Glyur000113s00009440	-0.0250768	-0.174844	-0.464406
Glyur000842s00023842	0.63125	-0.778297	-0.318686
Glyur000836s00028095	0.466536	-0.235465	-0.111271
Glyur000246s00016997	1.41508	-0.200588	-2.64276
Glyur000079s00008900	-0.157092	0.99649	0.361948
Glyur000065s00004316	0.0755404	0.255612	-0.600943
Glyur000067s00006395	-0.439521	0.590007	-0.156136
Glyur000058s00006167	0.11747	0.0713007	0.492799
Glyur000013s00003181	0.718936	0.00132251	-0.908258
Glyur001117s00026961	0.519979	0.100815	-0.611673
Glyur000017s00002379	1.14171	-0.456451	0.0575247
Glyur000028s00003523	-0.175069	0.13863	-0.420764
Glyur000374s00017951	0.177393	-0.233853	-0.12091
Glyur000006s00001646	0.370015	-0.158677	-0.585873
Glyur000254s00017620	-0.411714	0.35133	-0.384974
Glyur001611s00032568	-0.023643	-0.117568	0.178425
Glyur002834s00043435	-0.297982	-0.462847	0.234985
Glyur000102s00010972	-0.737776	0.166207	0.382972
Glyur000930s00030241	0.237587	-0.546778	0.196111
Glyur001077s00026248	0.0633138	0.501802	0.208655
Glyur000052s00005800	-0.0922225	-0.237814	-0.119072
Glyur000790s00021796	-0.0110364	0.289445	0.288216
Glyur000001s00000102	0.6516	0.154815	-0.3871
Glyur000354s00015202	0.334405	-0.120719	-0.255921
Glyur001501s00031073	0.227812	-0.13232	-0.432709
Glyur000090s00011422	0.31272	-0.0409409	-0.0898144
Glyur000616s00026610	-0.735385	0.388562	2.05549
Glyur000170s00011004	0.485311	-0.135169	-1.3767
Glyur000315s00012762	1.11898	-0.283984	-1.24714
Glyur000136s00007942	0.153101	-0.120865	0.836765
Glyur000620s00017804	-0.853106	-0.57138	0.0679535
Glyur000059s00006313	0.889305	-0.117554	-1.19645
Glyur000247s00015495	0.607631	-0.0663972	-0.815948
Glyur003644s00040093	4.02131	-2.12903	-1.37192
Glyur001347s00032236	0.10588	0.258189	-0.739432
Glyur000269s00013920	0.216748	0.315646	-0.59612
Glyur003410s00041788	0.318238	-0.0348965	-0.278723
Glyur000109s00010633	-0.454926	0.183797	0.557914
Glyur000072s00008136	0.00632239	1.06345	-0.360183
Glyur001696s00038372	0.145997	-0.717102	-0.706166
Glyur000010s00000896	0.121374	-0.0560259	-0.041992
Glyur000334s00019186	0.424291	0.364415	-1.4668
Glyur000330s00019510	-0.00312523	-0.0274768	-0.212984
Glyur001341s00032160	-0.586184	0.951857	1.26646
Glyur002392s00037545	-0.884067	0.963319	0.556997
Glyur000435s00027247	-0.390497	0.265396	0.550256
Glyur003982s00042414	0.610201	-0.0449684	0.374262
Glyur003371s00038970	-0.209632	0.000377343	-0.746266
Glyur001271s00028152	-0.0194871	-0.521923	-0.143944
Glyur000263s00013580	-0.075578	-0.280196	0.606939
Glyur001793s00029325	0.125168	0.0239014	0.211961
Glyur000178s00013181	0.150274	0.213055	0.0815261
Glyur000560s00027506	0.280796	0.435378	-0.348702
Glyur000092s00007551	0.875314	0.462824	-0.141458
Glyur000480s00023793	-1.27728	0.913158	0.256705
Glyur000063s00005868	0.170176	0.0370847	-0.426781
Glyur000079s00008931	0.177464	0.245289	0.218211
Glyur001855s00032357	0.215414	-0.465829	-0.448341
Glyur000324s00015449	0.0865948	-2.39546	0.702707
Glyur000075s00007162	-0.526133	0.443215	0.534206
Glyur000362s00017682	0.217478	-0.0913957	-0.203943
Glyur000487s00025935	-0.128939	-0.281535	1.01571
Glyur000092s00007528	-0.0602673	0.100768	-0.973629
Glyur002182s00040255	-0.389372	0.275947	-0.134896
Glyur000524s00019118	1.42183	-1.64687	-0.599644
Glyur000535s00027371	-0.205305	-1.41152	-0.448803
Glyur000607s00021608	0.306875	0.209086	-0.254464
Glyur000243s00013146	-0.810044	1.11313	0.541496
Glyur001375s00028617	-0.107052	-0.0534642	0.0513454
Glyur000671s00022538	0.127422	-0.160831	-0.0938103
Glyur000082s00007585	-0.0145481	0.123442	0.0252983
Glyur003428s00039061	-0.254091	0.320169	0.0603774
Glyur000491s00023694	0.31797	0.0988606	-0.446859
Glyur000165s00008482	0.410756	-0.032448	-0.232132
Glyur000368s00021702	-0.096552	0.298016	0.048418
Glyur000060s00004744	-0.0528263	-0.171347	0.0886707
Glyur000030s00002305	0.496121	0.0452251	-0.61131
Glyur000916s00027860	1.27722	-0.610727	-1.55239
Glyur000219s00011570	-0.117547	0.354949	0.0396231
Glyur001207s00025871	-0.338203	0.209539	0.373559
Glyur000272s00017864	6.68863	-1.8057	-3.96005
Glyur000031s00004424	-0.329248	-0.172641	0.578633
Glyur000016s00003078	0.809004	0.155706	-0.368528
Glyur000351s00019064	0.136092	0.2879	0.138964
Glyur000319s00018976	-0.165907	0.0596607	0.0709525
Glyur000199s00018217	-0.169371	0.155474	-0.116583
Glyur001841s00029496	-0.00960118	0.00349491	-0.419614
Glyur000701s00019651	-0.620774	-0.0951225	0.00243687
Glyur000293s00015223	0.546281	-0.268282	-0.520268
Glyur001105s00029437	0.121598	-0.144046	0.0110059
Glyur001931s00037072	0.207538	-0.106828	-0.619219
Glyur000014s00002511	-0.82814	-0.150263	0.795281
Glyur000135s00007319	-0.277865	0.0892896	-0.324196
Glyur000011s00000655	0.363329	-0.10875	-0.115235
Glyur000280s00015711	-0.942855	0.317233	0.7322
Glyur000516s00022250	0.0836861	0.175308	-0.146135
Glyur004014s00041952	1.19619	0.128458	-1.62759
Glyur000173s00011834	0.711559	0.153594	-0.434762
Glyur000002s00000315	-0.561002	0.383767	-2.14875
Glyur000860s00039262	0.628488	0.225967	-0.24883
Glyur000440s00021876	-1.04176	1.06686	-0.275449
Glyur000743s00019285	0.722702	0.0306104	-0.0621502
Glyur000412s00023292	0.265978	-1.33908	-0.537175
Glyur000074s00005560	0.222419	-0.335435	0.529609
Glyur000624s00026874	-0.143859	0.138648	-0.0298622
Glyur000049s00003163	0.720044	-0.245188	-0.634345
Glyur000352s00022305	0.488788	-0.177719	-0.134192
Glyur000748s00025529	0.674218	0.0284948	-0.452493
Glyur000039s00004219	-0.299064	-0.468327	1.60753
Glyur000279s00013238	0.133163	-0.302916	0.119776
Glyur000702s00024636	-0.689896	-0.618984	0.866846
Glyur000032s00003946	-0.63053	-0.580848	0.227879
Glyur000194s00016358	0.65033	-0.0378902	0.404125
Glyur000998s00023002	0.214332	0.0397233	-0.225657
Glyur000127s00009200	0.483727	-0.236595	-1.0814
Glyur000121s00009699	-0.37398	-0.929683	-0.490244
Glyur000033s00008625	0.32922	0.464562	-0.75132
Glyur000557s00018784	-0.128482	-0.192191	0.0763645
Glyur000942s00027145	-0.0910153	0.104906	0.212576
Glyur000142s00009115	0.0179714	-0.41744	-0.092103
Glyur000198s00008721	-0.252388	0.0417865	-0.119784
Glyur000910s00020580	-0.239117	0.24651	0.105644
Glyur000705s00027474	-0.576915	1.52572	2.47458
Glyur000172s00014911	0.0122878	0.00768374	0.311016
Glyur000062s00005469	0.0405924	-0.134071	-0.472515
Glyur000056s00004143	-0.191668	-0.45728	-0.277339
Glyur000027s00001531	-0.254324	0.380746	-0.227948
Glyur000709s00024188	0.630397	0.909887	-0.838926
Glyur002795s00038391	-0.336655	-0.091462	0.670925
Glyur000573s00021779	-0.567146	0.26739	0.0605735
Glyur000269s00013910	-0.690289	0.187176	-0.108212
Glyur003074s00037788	-0.00666262	0.0568788	-1.08806
Glyur000910s00020568	0.0666971	-0.0741796	-0.19956
Glyur000993s00027661	-0.538836	0.0760853	-0.359324
Glyur000280s00015694	-0.222053	0.0918093	1.28145
Glyur000762s00020830	-0.253023	0.0694456	-0.111178
Glyur000480s00023799	-0.872879	-0.148467	0.269031
Glyur001607s00029752	-0.44101	-0.372655	-0.138465
Glyur000034s00002975	1.36773	-1.15091	-0.805007
Glyur000029s00003637	0.602009	-0.698014	0.00607085
Glyur001421s00031587	0.359399	-0.376926	-0.32906
Glyur000652s00019441	0.307587	-0.0710908	-0.16259
Glyur000711s00037596	2.02818	-0.389838	-1.71652
Glyur000948s00036428	-0.122076	-0.185681	0.353727
Glyur000558s00030270	0.434723	0.148026	-0.697767
Glyur001282s00029596	-0.022337	-0.059697	-0.392036
Glyur000002s00000322	-0.366714	0.190528	0.270342
Glyur000878s00027526	-1.26587	-0.592551	0.439614
Glyur000231s00022075	-0.358871	0.396141	0.167074
Glyur000677s00026169	-0.656065	0.189794	0.413517
Glyur000225s00014750	-0.0456339	0.0227986	0.34768
Glyur001083s00026396	0.143256	0.116985	-0.186083
Glyur000473s00018943	-0.0985127	-0.15754	0.0285334
Glyur001032s00027429	-0.556846	0.178813	0.71266
Glyur002043s00033355	0.0721305	-0.115413	-0.0389786
Glyur000702s00024652	-0.92125	-0.5197	0.646165
Glyur000026s00001953	-0.560362	0.0959282	0.563649
Glyur000263s00013593	0.358109	0.134814	-0.298588
Glyur003816s00038230	-0.167143	-0.218467	-0.0157112
Glyur000080s00008704	-0.103885	0.00287182	0.031863
Glyur000069s00004049	-0.121849	0.214865	-0.425403
Glyur000353s00015545	0.382709	0.258833	-0.8433
Glyur000161s00011256	-0.50819	-0.219467	-0.00533327
Glyur000038s00004466	0.234412	0.546614	-0.367908
Glyur000152s00012715	0.733369	0.109014	-0.494401
Glyur000665s00020410	-1.03685	0.744276	0.86165
Glyur000014s00002577	0.400857	0.0160752	-0.771904
Glyur000261s00014367	0.260686	0.0394015	-0.0303054
Glyur002719s00034965	-0.556354	0.301734	0.91611
Glyur000644s00020343	0.302419	-0.150596	0.0864641
Glyur000363s00015377	1.53186	-0.896977	-1.71785
Glyur002719s00034969	0.17909	0.212803	-0.313302
Glyur008277s00044033	-0.250778	0.486248	-1.74503
Glyur000109s00010625	0.248606	0.121983	-0.0810862
Glyur000029s00003613	-0.0735229	0.125282	0.0398214
Glyur000473s00018940	0.0835279	0.359873	-0.0969125
Glyur001472s00033061	0.436328	-0.00677826	-0.510509
Glyur000023s00004864	-0.147167	1.87812	1.47202
Glyur000133s00010400	0.190432	0.138073	-0.345392
Glyur000566s00023619	0.709597	-1.38863	-2.61846
Glyur000068s00006873	0.385279	-0.0112939	-0.0677982
Glyur000449s00027093	0.455162	-0.279999	-0.974346
Glyur000201s00012359	-0.145342	1.12447	0.00601039
Glyur000229s00018866	-0.209595	0.150028	0.262908
Glyur000352s00022303	-0.990444	-0.0952568	0.672808
Glyur001422s00031012	0.767511	-0.00850879	-0.0240145
Glyur004598s00042380	0.611935	-0.206871	-0.517564
Glyur000182s00014548	-1.06927	-0.507179	-2.72378
Glyur000494s00017398	0.580877	0.194047	-0.150266
Glyur000020s00001842	-1.27258	-0.0926411	0.664224
Glyur001124s00023886	0.0190494	-0.083321	-0.0912032
Glyur000116s00009242	-0.274622	-0.287679	0.0522945
Glyur000722s00018847	-0.227472	-0.441111	0.125682
Glyur001406s00030096	-0.26616	0.389317	-0.119398
Glyur000139s00009274	0.101291	-0.00644452	-0.0574012
Glyur000362s00017669	0.128945	0.0723253	0.18954
Glyur000190s00015718	0.16529	-0.145917	-0.451034
Glyur001230s00027571	-0.553283	0.319439	0.630698
Glyur000708s00035900	-0.194501	-0.0324456	0.230659
Glyur000094s00007856	-0.726569	0.213958	0.133312
Glyur000030s00002344	-1.17653	-1.41292	0.041223
Glyur000274s00012555	0.225156	-0.0334957	-0.148686
Glyur000163s00011119	0.141177	0.245658	-0.199736
Glyur000293s00015231	-0.35346	0.400539	0.127401
Glyur000939s00023557	-0.306477	0.302202	-0.344633
Glyur000001s00000105	0.329996	-0.0654612	0.238687
Glyur001117s00026956	-0.24475	0.0313099	0.205805
Glyur000443s00016852	0.358215	-0.0955742	-0.781483
Glyur000006s00001625	1.72138	-1.76171	-2.12129
Glyur002638s00042496	-0.576296	-0.797744	0.467577
Glyur000275s00017053	0.0957711	-0.153503	0.469874
Glyur000307s00023007	0.419005	-0.106637	-0.109235
Glyur000070s00008075	0.888255	-0.312541	-0.595275
Glyur000053s00006472	0.570076	0.262537	0.0301262
Glyur000107s00007223	-0.145343	-0.137775	0.294298
Glyur001899s00032507	0.352681	0.16612	-0.230603
Glyur000986s00028877	0.182369	-0.0875005	-0.218799
Glyur000047s00003959	-0.346979	0.907981	-0.639521
Glyur000275s00017059	-0.214005	0.27426	0.0375339
Glyur000001s00000082	-0.168167	-0.124161	0.176173
Glyur000139s00009268	-0.0189025	0.2365	0.128067
Glyur000453s00023818	1.0486	0.0400503	-0.211355
Glyur001961s00036672	0.168545	-0.0155652	-0.171638
Glyur000178s00013192	-0.127308	0.349368	0.309743
Glyur000551s00023174	0.578095	0.621812	-1.10303
Glyur000001s00000050	-0.211408	-0.204114	0.0993567
Glyur000116s00009220	0.203563	0.276953	0.320253
Glyur000103s00007430	-0.204201	0.117659	0.152394
Glyur001974s00028593	0.375654	0.030133	0.29
Glyur000056s00004132	-0.851477	0.557531	0.480023
Glyur000202s00015419	0.064598	0.101699	0.0523624
Glyur000617s00023882	0.541267	0.148458	-0.994809
Glyur002932s00039303	-0.411012	0.120513	0.354407
Glyur000212s00017518	0.24542	-0.238859	0.00923282
Glyur000808s00032297	0.317235	0.134465	-1.08834
Glyur000184s00008177	0.10974	-0.53372	-0.0776735
Glyur000148s00009041	0.464383	-0.0423208	0.418349
Glyur000185s00016467	-0.795681	-1.03813	-1.13466
Glyur000267s00016689	-0.0777346	1.16339	0.556872
Glyur000164s00014486	-0.108415	-0.49518	2.12161
Glyur003293s00040624	-0.172036	0.0049531	0.130709
Glyur000384s00022291	-0.600865	0.558082	0.180816
Glyur000378s00022520	-0.175841	1.2602	-0.97724
Glyur000027s00001548	-0.835805	0.480703	-0.0265803
Glyur000016s00003043	0.297596	0.107635	-0.423585
Glyur000035s00004996	-0.401396	-0.219308	0.406557
Glyur000218s00011609	0.299985	-0.0518551	-0.342273
Glyur000512s00017073	0.223002	0.042054	-0.15731
Glyur000006s00001667	-0.766676	-0.0503325	0.311728
Glyur000063s00005834	-0.145005	-0.155437	1.0014
Glyur000763s00023755	-0.143582	0.134281	0.0974708
Glyur000159s00010260	-0.369535	-0.649297	-0.117878
Glyur000208s00014268	0.501261	-1.07853	-0.686614
Glyur000748s00025519	0.458831	-0.667654	0.327634
Glyur000363s00015367	-0.202755	0.370034	0.133983
Glyur000013s00003219	-1.72679	-1.05825	1.31107
Glyur001249s00034773	0.312288	-0.097204	-0.0727539
Glyur000030s00002345	0.390351	0.214343	-0.585167
Glyur000162s00009924	-0.526967	0.452128	0.606532
Glyur000494s00017387	-0.0945427	0.116535	-0.18962
Glyur000563s00023598	-0.0376539	-0.539629	-1.18904
Glyur000063s00005871	0.527611	-0.380397	-0.10263
Glyur000077s00006688	0.316377	-0.162439	-0.143025
Glyur004602s00036976	0.0704706	-0.354233	-0.168812
Glyur000108s00010436	-0.863346	-0.235224	1.05901
Glyur001681s00028849	0.429235	0.297176	-0.394052
Glyur000879s00025348	0.284656	-0.362932	0.317868
Glyur000587s00026613	-0.334598	-0.0253839	-0.0952571
Glyur003893s00036357	0.870667	-0.442869	-0.767145
Glyur000020s00001756	-1.77327	-3.24764	3.55252
Glyur000267s00016687	0.326942	-0.0576787	-0.0706681
Glyur000688s00027120	-0.298418	0.0319352	-0.412445
Glyur000280s00015704	0.54419	0.218668	-1.2542
Glyur002100s00035986	-0.520559	0.310634	0.054699
Glyur000975s00029571	0.448425	0.208177	-0.925622
Glyur000040s00007402	-0.196294	-0.233692	0.156501
Glyur000204s00012422	-0.44411	-0.0136288	-0.236364
Glyur000036s00004667	0.00469918	0.283874	0.406657
Glyur000058s00006149	-0.423313	0.258563	0.396525
Glyur000711s00037595	0.512489	-0.106168	-0.100027
Glyur000038s00004446	-0.55098	-0.0678496	0.416121
Glyur000115s00008231	0.456302	-0.609668	-1.14125
Glyur000068s00006866	-0.118871	-0.22561	-0.0689311
Glyur000733s00026522	0.157948	-0.450867	-0.12252
Glyur001168s00035205	-0.0207312	0.180208	-0.02883
Glyur000702s00024649	-0.0103732	0.247534	1.18348
Glyur000374s00017967	-0.706521	-0.30192	-0.0809767
Glyur001075s00028480	-0.0916442	-0.158564	0.0677666
Glyur000294s00011857	-0.212111	0.656649	0.12671
Glyur000200s00011153	-0.81227	-0.377337	0.863598
Glyur000001s00000061	0.0885918	0.000825438	0.0563838
Glyur000406s00019715	0.145544	-0.0516003	0.291505
Glyur001929s00041463	0.130205	-0.568356	0.433217
Glyur000015s00000798	-0.0763441	-0.0718283	0.339515
Glyur001808s00027715	-0.732318	0.303308	0.359696
Glyur000017s00002413	-0.510674	-0.289928	0.168916
Glyur000035s00005015	0.366141	-0.837284	-0.195026
Glyur000026s00001929	-0.057673	-0.287133	0.465208
Glyur001086s00029541	-0.0052149	0.193103	0.211187
Glyur001494s00040550	-0.279802	-0.36754	0.885052
Glyur000005s00000998	-0.428114	-0.422228	0.896733
Glyur000768s00019895	-0.829368	0.279325	0.162198
Glyur000498s00016177	0.231007	0.211732	-0.504396
Glyur000241s00022768	1.044	0.2445	-1.1951
Glyur001041s00027455	0.890714	-0.398105	-0.927648
Glyur000769s00037466	-0.341944	0.217987	0.19098
Glyur000200s00011170	0.0884052	-0.66368	-1.15747
Glyur000101s00010326	-0.382775	0.136865	0.71445
Glyur000326s00025798	1.14781	-0.329691	-1.02072
Glyur000025s00003376	-0.277498	-0.747197	0.430846
Glyur000126s00013661	-1.76507	0.194207	-0.0216275
Glyur001607s00029751	1.96535	-3.36293	-5.43851
Glyur000046s00004851	0.37135	-0.275173	0.011236
Glyur000177s00010888	-0.492737	-0.384652	-0.237957
Glyur000297s00023388	0.41035	-0.33565	-0.650435
Glyur000145s00010161	0.00669935	-0.249486	0.484384
Glyur000073s00007786	0.20649	-0.053906	-0.200174
Glyur000010s00000954	0.148665	-0.213712	-0.902421
Glyur003091s00037488	-0.819095	-0.343658	0.652238
Glyur003473s00042321	1.09957	-0.541266	-1.0476
Glyur000206s00012584	0.264274	0.135688	-0.35539
Glyur000094s00007865	0.307237	0.00744567	-0.168984
Glyur000144s00012206	0.636633	-0.2677	-0.333434
Glyur000678s00024768	-0.18857	-0.913415	1.88331
Glyur000520s00025566	0.653719	0.185629	-0.895898
Glyur000073s00007827	0.37332	-0.193393	0.00779041
Glyur002702s00034211	1.01489	0.451448	-1.27144
Glyur000651s00026834	0.177113	-0.216242	-0.191517
Glyur000081s00006773	-0.0578857	0.622073	0.727636
Glyur000051s00003440	0.395741	0.0481602	-0.412953
Glyur000139s00009269	0.330035	-0.445277	0.0694495
Glyur000020s00001732	0.0300753	-0.109677	0.191532
Glyur000069s00004089	-0.276951	0.144066	0.225499
Glyur000137s00013326	0.682331	-0.930219	0.00131604
Glyur000010s00000989	0.103058	-0.313337	-0.301468
Glyur000120s00006104	0.444746	-0.343642	0.21126
Glyur000238s00016789	-0.0924657	1.70015	0.0243047
Glyur000236s00014216	0.0361638	0.293891	-0.163448
Glyur000726s00027886	-0.0312748	-0.133281	-0.486122
Glyur000618s00030213	-0.279055	0.155938	0.314259
Glyur000894s00023630	-0.125421	0.021776	-0.144537
Glyur000397s00020463	0.131133	-0.243896	0.0754998
Glyur003946s00040537	0.0799917	-0.504585	-0.413607
Glyur000018s00003681	1.05645	-0.322515	-1.24182
Glyur000074s00005542	-0.813952	0.280851	0.784781
Glyur000740s00028697	0.792035	-0.358032	-0.174904
Glyur000177s00010906	0.790881	-0.609096	-0.62269
Glyur000512s00017072	-0.020604	-0.0711279	0.0660506
Glyur000269s00013892	-0.0593797	0.185502	0.507075
Glyur000809s00030664	-0.290928	-0.324068	0.213596
Glyur000161s00011260	0.0636124	-0.0757563	0.0506578
Glyur000756s00019315	0.238134	0.0613297	-0.771422
Glyur000015s00000752	-0.038789	-0.267198	0.521507
Glyur000082s00007591	0.756581	0.16672	-0.88753
Glyur000548s00021034	-0.118817	-0.310314	0.490596
Glyur000065s00004314	-1.50488	0.403261	-1.74223
Glyur000073s00007790	-0.332911	0.261835	0.435947
Glyur000359s00016710	0.557217	-0.128138	-1.02239
Glyur000355s00013925	0.121568	-0.0918359	0.197895
Glyur000004s00000415	0.118398	-0.00111617	0.125556
Glyur000081s00006772	-0.393588	-0.413082	0.488179
Glyur000067s00006388	-0.370999	0.42208	-1.03597
Glyur004534s00041843	0.0952602	-0.672489	0.520056
Glyur000107s00007258	-0.134038	-0.223218	0.464034
Glyur000983s00021691	0.274365	0.522038	0.175355
Glyur000748s00025530	-0.217027	0.449905	-0.294541
Glyur000184s00008205	-0.0412695	-0.250998	0.146293
Glyur000062s00005471	-0.178482	0.0217074	0.52614
Glyur000415s00025761	-0.638029	1.07712	1.73192
Glyur000011s00000733	-0.0840648	0.255252	-0.508512
Glyur001837s00030387	-0.413629	-0.11295	0.112445
Glyur001840s00036323	0.0185379	0.134624	-0.775193
Glyur000704s00022935	-0.0161245	-0.114591	-0.333099
Glyur000102s00010950	-0.592587	0.21718	0.757422
Glyur002829s00039098	0.603783	-0.582816	-0.599108
Glyur001288s00027994	0.608752	0.325398	0.297243
Glyur000447s00016654	-0.0712483	-0.0408959	-0.697579
Glyur000004s00000402	0.235354	-0.0150207	-0.0414259
Glyur000051s00003384	-0.0384224	-0.0600603	-0.281957
Glyur001137s00022787	0.582431	-0.216345	0.0487569
Glyur000067s00006364	0.33079	0.23993	-0.652404
Glyur000002s00000301	-0.191475	-0.221965	0.0640713
Glyur003332s00035254	-0.483375	0.0927398	0.669671
Glyur000017s00002398	-0.236393	0.423593	0.82426
Glyur000116s00009227	-0.149828	-0.240671	0.431335
Glyur000014s00002524	-0.0408028	-0.281572	-0.142273
Glyur000757s00023970	0.280629	-0.305104	-0.324063
Glyur002808s00038001	-0.154279	-0.144227	0.142877
Glyur000277s00017304	0.33589	0.333164	0.0550566
Glyur000051s00003469	-0.213989	-0.093611	0.220808
Glyur002876s00038790	0.382273	0.913858	-1.48177
Glyur000450s00024054	-0.147973	0.258806	0.183408
Glyur000472s00019578	-1.58992	0.272068	0.207249
Glyur000431s00018652	0.299961	0.432383	-2.96483
Glyur000916s00027858	0.374607	-0.0943635	-0.0204685
Glyur000258s00015271	0.317579	0.164344	0.0790281
Glyur000035s00004999	-0.263262	0.197146	-0.107669
Glyur000006s00001700	0.125993	-0.420254	-0.303347
Glyur001505s00031334	0.19881	0.831267	0.183531
Glyur000702s00024638	-0.631801	0.34252	1.20755
Glyur000092s00007490	0.258615	0.391325	-1.17049
Glyur001994s00033875	0.113004	0.267638	-0.391592
Glyur000143s00011208	1.00099	-0.352142	-0.796828
Glyur000059s00006323	-0.0812711	0.323364	0.546223
Glyur000960s00023954	-0.679572	-0.0356057	0.245717
Glyur000081s00006743	-0.186248	0.428163	-0.429886
Glyur000817s00031366	1.83012	0.854813	-1.70163
Glyur000263s00013575	-0.29887	0.063303	-0.283582
Glyur000039s00004256	-0.429465	-0.245875	0.197822
Glyur000467s00022329	-0.14025	-0.599918	-0.0587538
Glyur001900s00037697	0.553077	-0.708425	-0.318818
Glyur000032s00003919	2.55889	-0.217761	-1.59869
Glyur000011s00000634	0.396863	-0.207719	-0.548637
Glyur000640s00024110	0.0822323	-0.055329	-0.276674
Glyur000162s00009938	0.155884	0.0728834	0.0320119
Glyur000452s00029832	-0.450513	0.0200142	-0.275961
Glyur000523s00021975	-0.244106	-0.0924532	-0.0874159
Glyur000527s00032550	-0.628075	0.0726136	0.559714
Glyur000702s00024634	1.27249	-0.41403	-2.62213
Glyur000623s00024135	0.292132	0.0201677	-0.151233
Glyur001105s00029436	0.0100009	0.661095	-1.03128
Glyur000574s00030971	0.844148	0.320416	0.452907
Glyur000467s00022333	-0.376656	-1.62265	0.826813
Glyur000031s00004379	-0.147331	-0.104918	-0.00938371
Glyur000176s00012127	0.204538	-0.885995	0.24218
Glyur000279s00013243	-0.168724	0.230117	0.301421
Glyur000095s00007053	0.287149	-0.0680328	0.264931
Glyur000068s00006851	0.216843	0.172851	-0.270987
Glyur000140s00011488	-2.22875	-2.07361	4.01081
Glyur000027s00001560	0.700972	-0.0906331	-0.251609
Glyur000060s00004754	1.05725	-0.396403	-0.597462
Glyur000758s00019981	0.299783	-0.282056	-0.188849
Glyur000027s00001554	0.341143	-1.2862	-0.731676
Glyur000842s00023831	0.202131	-0.116644	-0.103202
Glyur000062s00005481	0.000627229	-0.223281	-1.13369
Glyur000158s00011341	0.429897	0.0185904	-0.234124
Glyur000370s00022662	-0.341363	0.128057	0.135438
Glyur000173s00011811	0.172413	-0.55866	-0.242142
Glyur000162s00009935	0.487923	0.36327	0.0719549
Glyur001427s00032577	0.0427423	-0.320716	0.368974
Glyur000669s00020859	0.298344	-0.337017	0.309031
Glyur003287s00046394	-1.5774	-1.45132	0.795622
Glyur000108s00010435	0.0882756	-0.48653	-0.547291
Glyur000695s00020662	-0.570574	0.374645	0.250504
Glyur000232s00013747	0.262191	-0.0810197	0.0250547
Glyur001232s00031533	-1.20523	-0.156946	-2.00405
Glyur000048s00002245	-0.219912	-0.22708	0.370384
Glyur000464s00022397	-0.429058	0.143562	0.113282
Glyur000775s00025729	-1.67789	-1.68767	0.628671
Glyur000015s00000738	0.0282413	-0.726731	0.881973
Glyur000015s00000823	0.143544	0.164382	0.146871
Glyur000107s00007249	4.29158	-0.556995	-2.15663
Glyur002221s00037510	-0.300901	0.158563	0.382378
Glyur000255s00016816	0.0381052	-0.606363	-0.636492
Glyur000512s00017074	0.145192	1.34575	-0.0549342
Glyur000451s00016530	-0.877609	-0.298646	-0.164586
Glyur000051s00003457	0.234017	-0.320972	-0.532675
Glyur000562s00036595	0.266065	-0.040869	-0.171624
Glyur000139s00009292	-0.461004	1.70426	-0.37595
Glyur001081s00024626	-0.309619	-0.240027	-0.183138
Glyur000198s00008738	-0.206948	-0.0503299	-0.736518
Glyur001969s00039335	0.0848339	0.0779218	-0.192429
Glyur000279s00013242	0.123572	0.158323	0.249961
Glyur000082s00007567	-0.260132	-0.0277993	0.46029
Glyur000095s00007042	2.69284	-0.46266	-2.46794
Glyur000201s00012367	-0.113112	-0.337115	0.241807
Glyur000837s00027488	-0.7962	-0.56665	0.750959
Glyur000090s00011413	0.717269	-0.279484	-0.170557
Glyur000002s00000284	0.559778	0.284475	-1.10427
Glyur001353s00032364	-0.697663	0.225482	0.564047
Glyur000271s00015181	-0.925198	1.08375	-0.128327
Glyur001129s00037020	0.168964	0.0382405	0.0343143
Glyur000669s00020858	-0.177245	-0.452251	-1.23275
Glyur000127s00009148	0.608575	0.0643872	-1.15759
Glyur000103s00007417	0.147951	0.145417	-0.28104
Glyur003057s00039111	-0.636039	1.20731	0.20169
Glyur000443s00016862	0.188373	0.258617	-0.145769
Glyur000454s00019924	-0.370131	0.1599	-0.269774
Glyur000537s00024614	0.0610786	0.188971	-0.234642
Glyur000175s00012026	-0.159114	0.173292	0.235536
Glyur002514s00041949	0.637765	-0.0348358	-0.840241
Glyur000131s00012970	2.40957	0.970868	0.575341
Glyur000606s00017344	0.399158	-0.210175	-0.0942253
Glyur000010s00000892	-1.17753	-1.24888	3.14285
Glyur000063s00005883	0.0410589	-0.286914	-1.13795
Glyur000080s00008680	0.292563	-0.314369	-0.267713
Glyur000376s00018689	0.402239	-0.0448949	-1.09284
Glyur000179s00010692	-0.295905	-0.127947	-0.810919
Glyur000007s00002883	-0.98254	0.966213	-0.109427
Glyur000817s00031370	0.254282	-0.296985	0.056651
Glyur001179s00026686	0.781318	-0.799234	-0.44672
Glyur000851s00032125	-0.304981	0.0201747	0.464714
Glyur000133s00010391	0.548666	-0.00623591	-0.0635088
Glyur000918s00025548	-0.418729	0.0391789	4.41069
Glyur000003s00001231	1.75576	-0.313322	-3.1665
Glyur000626s00022211	0.308862	0.17347	-0.88375
Glyur001016s00027698	0.179957	-0.273083	3.07448e-06
Glyur001205s00030680	-0.245754	0.259513	0.129384
Glyur000272s00017861	0.0950535	-0.344705	-0.719126
Glyur000324s00015442	-0.106295	0.0994736	-0.256265
Glyur001122s00030613	0.154029	-0.181211	0.0806478
Glyur000018s00003676	1.68944	-0.62989	-1.6865
Glyur000054s00005308	0.274454	-0.0603744	0.240387
Glyur000198s00008751	-0.113148	0.227319	-0.421387
Glyur000269s00013919	2.48017	-0.382391	-1.54028
Glyur000975s00029570	-0.17341	-0.556945	-0.121106
Glyur000223s00013798	-0.0695056	0.297024	0.28116
Glyur000376s00018680	-0.672655	0.148147	0.0708772
Glyur000282s00015747	-0.0821387	-0.245507	0.292811
Glyur000075s00007178	0.195073	0.364122	-0.249304
Glyur003344s00038532	0.523502	-0.258875	-0.183244
Glyur000059s00006308	-0.600251	-0.195352	0.123069
Glyur000066s00006232	0.689164	0.198964	0.905623
Glyur000332s00014974	0.0812351	-0.258286	0.437154
Glyur000203s00012902	0.341155	0.177521	-0.69355
Glyur000140s00011467	-0.413093	0.0590442	0.385668
Glyur000717s00025318	-0.175202	-0.127045	0.125765
Glyur000713s00015603	0.115736	0.122071	0.0685567
Glyur000097s00008306	0.233628	0.328121	0.636317
Glyur000291s00016213	0.339749	-0.437985	-0.101673
Glyur000896s00028924	0.123102	0.196277	-0.079152
Glyur000099s00014967	0.0696455	0.359278	-0.190194
Glyur000035s00005007	-0.389219	0.141419	0.462695
Glyur000587s00026626	0.167362	0.0284678	-0.157299
Glyur000083s00006957	-0.0630394	0.603396	-2.43167
Glyur000761s00025808	-0.29206	-0.239806	0.278384
Glyur000131s00013008	0.534705	-0.654501	0.772426
Glyur000058s00006200	0.0116634	-0.0189903	0.108127
Glyur000104s00006019	0.411234	-0.0708023	0.0578888
Glyur000532s00020759	-0.19666	0.236015	0.062475
Glyur000157s00015845	0.857737	-0.394164	0.825806
Glyur000195s00012864	1.11781	-1.34592	-0.542664
Glyur000085s00008886	-0.333574	-0.353217	0.454455
Glyur000082s00007616	0.584825	-0.20784	-0.366164
Glyur000010s00000959	0.248521	0.228279	-0.03124
Glyur000145s00010136	0.923637	-1.30621	-3.08882
novel_1664	1.77178	-2.12658	0.00591065
Glyur002987s00039403	0.23993	-0.406633	0.11746
Glyur000992s00036046	0.389592	0.263913	-0.82249
Glyur000116s00009226	-0.0478223	0.0792012	0.0856846
Glyur000025s00003284	0.197978	0.00284409	0.263627
Glyur001000s00030117	0.0208435	-0.724794	-0.420503
Glyur000043s00003768	0.733791	0.130866	-0.0354331
Glyur003277s00039416	-1.26845	-1.97125	1.77316
Glyur000068s00006814	-0.34319	0.158768	0.00700658
Glyur001053s00027300	1.28535	2.40348	-2.543
Glyur000573s00021780	0.115267	-0.0910276	0.289924
Glyur000467s00022323	-0.130801	0.0409045	0.220116
Glyur000694s00023244	0.0443179	-0.173295	0.331032
Glyur000503s00017773	0.472447	-0.0115103	-0.912288
Glyur000705s00027468	0.737506	0.821177	0.210803
Glyur000731s00024673	0.1598	0.040215	-0.345147
Glyur000906s00028233	-0.0703494	0.160727	0.417725
Glyur002136s00034533	-0.48734	-0.801812	0.859695
Glyur000003s00001180	0.484695	-0.881614	-0.0626862
Glyur000752s00022791	0.164867	1.00901	0.785581
Glyur000046s00004853	0.460971	0.262226	-0.155399
Glyur000602s00018904	-0.239985	-0.0668095	-0.233802
Glyur006067s00042714	2.11841	-0.514862	-1.68476
Glyur006804s00043970	-0.379949	-0.227436	-0.139409
Glyur000773s00021466	0.33058	-0.247115	-0.375211
Glyur000797s00025498	-0.0298509	0.0806179	-0.126273
Glyur000615s00024001	-0.395492	0.0890862	-0.064769
Glyur000078s00005432	-0.0222234	-0.40819	0.133113
Glyur001570s00041737	1.25944	-1.16308	-0.510938
Glyur000822s00038923	0.383158	-0.120048	0.0986924
Glyur001099s00027725	0.548811	-0.209974	-0.000384631
Glyur000595s00018306	0.321481	0.24361	-0.222796
Glyur000016s00003096	-0.40454	0.317084	0.328664
Glyur000135s00007327	0.0619758	-0.15499	-0.136573
Glyur000308s00025268	0.152622	0.0484717	1.05021
Glyur000055s00004567	-1.27088	-0.499098	0.709423
Glyur000036s00004628	0.195583	0.218795	-0.340663
Glyur000494s00017401	0.500102	-0.0889516	-0.0557987
Glyur000156s00011978	0.331446	0.035933	0.0107473
Glyur000194s00016349	0.811482	-0.871219	-0.495417
Glyur000220s00014788	-0.220511	0.0209182	-0.0499671
Glyur000824s00026005	0.157676	0.282345	0.572958
Glyur000004s00000473	0.459367	-0.430592	-0.414852
Glyur000098s00008005	0.47057	-0.198849	-0.17623
Glyur001503s00028865	-0.0969247	-0.0490428	0.0935193
Glyur000093s00009395	-0.0581085	0.0785195	0.294418
Glyur001048s00031765	-0.00675697	0.219458	-0.575604
Glyur000153s00013695	0.0125162	-0.0482022	0.386506
Glyur000014s00002488	0.240242	-0.316949	0.0623968
Glyur000051s00003390	0.378024	-0.037376	-0.0949614
Glyur000075s00007179	-0.358202	0.123987	0.164493
Glyur000823s00027914	2.54182	-1.24821	-1.85391
Glyur000207s00015915	0.147541	0.113371	0.105364
Glyur000032s00003898	-0.258267	0.0837123	-0.634534
Glyur000527s00032554	-0.0715742	-0.178281	0.412893
Glyur002189s00039217	-0.0554708	-0.0288432	-0.523207
Glyur000099s00014965	-0.46989	-0.14845	0.0811675
Glyur000048s00002234	-0.432343	1.71112	-0.174328
Glyur000897s00031606	0.312468	1.07301	0.465387
Glyur000360s00014624	0.545965	0.209104	-0.415034
Glyur000156s00012004	-0.288604	0.167352	0.360202
Glyur000056s00004172	-0.589388	1.38192	-0.658614
Glyur000440s00021854	0.249611	-0.305207	-0.24104
Glyur000431s00018653	0.163484	0.0856322	-0.898153
Glyur001653s00028816	0.326939	0.0418761	0.0360112
Glyur000181s00013106	0.146312	0.0424156	0.0999754
Glyur000480s00023781	-0.172909	-0.0906913	-0.138265
Glyur000845s00034035	-0.403789	-0.164373	0.552709
Glyur001601s00027175	0.202878	-0.000882444	0.0673533
Glyur000013s00003231	0.194605	-0.0806025	0.873062
Glyur000443s00016866	0.0934782	-0.650994	-0.717819
Glyur000230s00016884	-1.87897	5.33123	1.3417
Glyur000959s00024510	-0.140908	0.243562	-0.313699
Glyur003239s00035877	-0.268496	1.70114	1.39433
Glyur000586s00021837	-0.169725	-0.0364596	-0.202687
Glyur000752s00022790	0.301197	-0.649772	-0.496007
Glyur002123s00028292	-0.389359	0.323334	-0.188122
Glyur000143s00011216	-0.180729	-0.154436	0.506189
Glyur000573s00021774	1.05793	-0.156009	-2.0641
Glyur000355s00013931	0.241484	-0.00623175	-0.285148
Glyur000050s00005705	0.0713208	-0.0136375	-0.540867
Glyur000028s00003554	-0.109085	-0.088696	-0.294692
Glyur000138s00011695	-1.20325	-0.624559	-0.327782
Glyur000614s00017200	-0.0438176	-0.0266392	0.131022
Glyur000120s00006086	1.17599	0.476597	-1.3516
Glyur000056s00004162	-0.0112364	-0.156844	0.211556
Glyur000600s00022499	-0.133005	-0.0175022	-0.0816072
Glyur000003s00001236	0.285828	0.239625	-0.142548
Glyur000101s00010309	-0.697212	1.03962	0.0540713
Glyur000024s00006657	0.271147	-0.0372651	-0.311564
Glyur000324s00015447	0.241436	-0.886692	0.0166554
Glyur000779s00022833	-0.0849358	-0.319547	-0.793253
Glyur000098s00008011	0.127253	0.53204	-0.845568
Glyur000249s00015877	0.0556687	-0.364938	-0.435428
Glyur001643s00028426	-0.618087	0.410295	0.0501394
Glyur000016s00003094	-0.0396374	0.339435	0.503425
Glyur000409s00019929	0.284835	0.286248	-2.54468
Glyur000137s00013336	0.42553	-0.381522	-0.240312
Glyur000047s00003981	0.663847	-0.919658	2.32909
Glyur000088s00007754	-0.112522	-2.2491	0.459411
Glyur000329s00019819	1.58644	-0.398071	-1.0661
Glyur000398s00034457	0.379233	-0.741375	0.0390043
Glyur000442s00028040	0.203517	0.712924	0.191972
Glyur000112s00012308	-0.328377	-0.222945	0.083766
Glyur001406s00030091	-0.0502596	-0.00274185	0.331825
Glyur000380s00017136	-0.199996	0.210896	0.297239
Glyur000008s00001356	-0.0771892	-0.318512	-0.564308
Glyur000023s00004900	-1.04298	0.024998	1.23999
Glyur002941s00036700	0.233951	-0.0332337	0.0764972
Glyur001164s00033508	0.24721	0.161779	-0.152991
Glyur000816s00024886	0.0147024	-0.188604	-0.245106
Glyur001582s00029509	-1.57744	0.198726	2.14562
Glyur000042s00005039	-0.258469	-0.0557925	0.00385192
Glyur000138s00011650	-0.308227	0.0443805	0.854979
Glyur000025s00003286	0.106544	-0.0642179	0.301542
[truncated: 37,121 more rows]

## Sheet: KEGG S vs CK
KEGGID	Description	GeneRatio	BgRatio	pvalue	padj	geneID	geneName	keggID	Count	Up	Up_Gene_id	Down	Down_Gene_id
aly04141	Protein processing in endoplasmic reticulum	63/625	242/5383	1.63327e-10	1.92725e-08	Glyur000192s00009309/Glyur000123s00008433/Glyur000864s00030252/Glyur000476s00022369/Glyur000490s00023923/Glyur000015s00000808/Glyur000187s00024033/Glyur003440s00037452/Glyur000100s00008377/Glyur000306s00014011/Glyur004599s00040385/Glyur000105s00014185/Glyur000117s00007619/Glyur001200s00029489/Glyur000588s00020443/Glyur000107s00007248/Glyur003225s00041284/Glyur000129s00012439/Glyur001386s00028385/…	Glyur000192s00009309/Glyur000123s00008433/Glyur000864s00030252/Glyur000476s00022369/Glyur000490s00023923/Glyur000015s00000808/Glyur000187s00024033/Glyur003440s00037452/Glyur000100s00008377/Glyur000306s00014011/Glyur004599s00040385/Glyur000105s00014185/Glyur000117s00007619/Glyur001200s00029489/Glyur000588s00020443/Glyur000107s00007248/Glyur003225s00041284/Glyur000129s00012439/Glyur001386s00028385/…	aly:9305798/aly:9307046/aly:9300725/aly:9327818/aly:9305757/aly:9305620/aly:9300262/aly:9311845/aly:9300262/aly:9307046/aly:9312975/aly:9309613/aly:9317122/aly:9320796/aly:9305620/aly:9309613/aly:9330446/aly:9327104/aly:9327104/aly:9330537/aly:9300262/aly:9317122/aly:9309613/aly:9304638/aly:9313387/aly:9304638/aly:9303749/aly:9300725/aly:9309124/aly:9325759/aly:9305620/aly:9303631/aly:9322717/aly…	63	58	Glyur000192s00009309/Glyur000123s00008433/Glyur000864s00030252/Glyur000476s00022369/Glyur000490s00023923/Glyur000015s00000808/Glyur000187s00024033/Glyur003440s00037452/Glyur000100s00008377/Glyur000306s00014011/Glyur004599s00040385/Glyur000105s00014185/Glyur000117s00007619/Glyur001200s00029489/Glyur000588s00020443/Glyur000107s00007248/Glyur003225s00041284/Glyur000129s00012439/Glyur001386s00028385/…	5	novel.1380/Glyur002674s00044201/novel_621/novel_686/Glyur001676s00030618
aly00941	Flavonoid biosynthesis	22/625	58/5383	1.80274e-07	8.98074e-06	Glyur000336s00018105/Glyur000051s00003428/Glyur000140s00011488/Glyur000775s00025729/Glyur000020s00001756/Glyur000334s00019197/Glyur001216s00037797/Glyur001216s00037799/Glyur000044s00005205/Glyur000051s00003431/Glyur002606s00033945/Glyur000959s00024504/Glyur000397s00020478/Glyur001360s00037390/Glyur000424s00026890/Glyur001600s00030351/Glyur001333s00028402/Glyur007728s00045954/Glyur000230s00016892/…	Glyur000336s00018105/Glyur000051s00003428/Glyur000140s00011488/Glyur000775s00025729/Glyur000020s00001756/Glyur000334s00019197/Glyur001216s00037797/Glyur001216s00037799/Glyur000044s00005205/Glyur000051s00003431/Glyur002606s00033945/Glyur000959s00024504/Glyur000397s00020478/Glyur001360s00037390/Glyur000424s00026890/Glyur001600s00030351/Glyur001333s00028402/Glyur007728s00045954/Glyur000230s00016892/…	aly:9309706/aly:9309706/aly:9313862/aly:9309404/aly:9309404/aly:9301555/aly:9309706/aly:9309706/aly:9322580/aly:9309706/aly:9305872/aly:9314087/aly:9309706/aly:9305249/aly:9309706/aly:9305692/aly:9309706/aly:9309404/aly:9322309/aly:9309706/aly:9309404/aly:9309706	22	1	Glyur000424s00026890	21	Glyur000336s00018105/Glyur000051s00003428/Glyur000140s00011488/Glyur000775s00025729/Glyur000020s00001756/Glyur000334s00019197/Glyur001216s00037797/Glyur001216s00037799/Glyur000044s00005205/Glyur000051s00003431/Glyur002606s00033945/Glyur000959s00024504/Glyur000397s00020478/Glyur001360s00037390/Glyur001600s00030351/Glyur001333s00028402/Glyur007728s00045954/Glyur000230s00016892/Glyur006062s00044203/…
aly00380	Tryptophan metabolism	28/625	87/5383	2.28324e-07	8.98074e-06	Glyur003012s00040775/Glyur002297s00042137/Glyur001015s00035869/Glyur001144s00035322/Glyur003277s00039416/Glyur001838s00038470/Glyur000077s00006690/Glyur000004s00000451/Glyur008607s00047269/Glyur000966s00025849/Glyur006220s00043163/Glyur000089s00008776/Glyur001150s00037550/Glyur002518s00033760/Glyur000721s00027413/Glyur000671s00022536/Glyur000252s00012689/Glyur000978s00031817/Glyur000101s00010343/…	Glyur003012s00040775/Glyur002297s00042137/Glyur001015s00035869/Glyur001144s00035322/Glyur003277s00039416/Glyur001838s00038470/Glyur000077s00006690/Glyur000004s00000451/Glyur008607s00047269/Glyur000966s00025849/Glyur006220s00043163/Glyur000089s00008776/Glyur001150s00037550/Glyur002518s00033760/Glyur000721s00027413/Glyur000671s00022536/Glyur000252s00012689/Glyur000978s00031817/Glyur000101s00010343/…	aly:9303371/aly:9302099/aly:9305176/aly:9323192/aly:9305176/aly:9305778/aly:9303173/aly:9303098/aly:9322341/aly:9303098/aly:9326659/aly:9303173/aly:9302099/aly:9326732/aly:9305176/aly:9325581/aly:9315346/aly:9326732/aly:9310341/aly:9303371/aly:9302094/aly:9310341/aly:9322341/aly:9325791/aly:9302099/aly:9303371/aly:9303371/aly:9302099	28	8	Glyur003012s00040775/Glyur001144s00035322/Glyur000077s00006690/Glyur000671s00022536/Glyur000978s00031817/Glyur002892s00044213/Glyur000001s00000113/Glyur001283s00033526	20	Glyur002297s00042137/Glyur001015s00035869/Glyur003277s00039416/Glyur001838s00038470/Glyur000004s00000451/Glyur008607s00047269/Glyur000966s00025849/Glyur006220s00043163/Glyur000089s00008776/Glyur001150s00037550/Glyur002518s00033760/Glyur000721s00027413/Glyur000252s00012689/Glyur000101s00010343/Glyur001851s00044129/Glyur009464s00047254/Glyur001841s00029504/Glyur000072s00008119/Glyur002555s00043101/…
aly04626	Plant-pathogen interaction	42/625	202/5383	9.38656e-05	0.00276903	Glyur000187s00024033/Glyur000002s00000312/Glyur000325s00013519/Glyur000100s00008377/Glyur004599s00040385/Glyur000129s00012476/Glyur003644s00040093/Glyur000118s00009652/Glyur000385s00019797/Glyur000027s00001534/Glyur000004s00000389/Glyur001033s00031543/Glyur000143s00011208/Glyur001855s00032355/Glyur000218s00011606/Glyur001571s00028318/Glyur000217s00014838/Glyur000369s00020543/Glyur000422s00020648/…	Glyur000187s00024033/Glyur000002s00000312/Glyur000325s00013519/Glyur000100s00008377/Glyur004599s00040385/Glyur000129s00012476/Glyur003644s00040093/Glyur000118s00009652/Glyur000385s00019797/Glyur000027s00001534/Glyur000004s00000389/Glyur001033s00031543/Glyur000143s00011208/Glyur001855s00032355/Glyur000218s00011606/Glyur001571s00028318/Glyur000217s00014838/Glyur000369s00020543/Glyur000422s00020648/…	aly:9300262/aly:9324733/aly:9313494/aly:9300262/aly:9312975/aly:9316881/aly:9300262/aly:9303749/aly:9316838/aly:9303631/aly:9316103/aly:9325562/aly:9305845/aly:9303948/aly:9320733/aly:9300500/aly:9308521/aly:9325447/aly:9329049/aly:9320688/aly:9320688/aly:9313494/aly:9311060/aly:9314075/aly:9307172/aly:9302109/aly:9329114/aly:9312116/aly:9320688/aly:9319146/aly:9315175/aly:9303653/aly:9319146/aly…	42	19	Glyur000187s00024033/Glyur000325s00013519/Glyur000100s00008377/Glyur004599s00040385/Glyur003644s00040093/Glyur000118s00009652/Glyur000027s00001534/Glyur000143s00011208/Glyur001855s00032355/Glyur000218s00011606/Glyur001571s00028318/Glyur001363s00029396/Glyur000701s00019659/Glyur000209s00013482/Glyur000003s00001145/Glyur000093s00009366/Glyur000003s00001148/Glyur003848s00045937/Glyur000001s00000067	23	Glyur000002s00000312/Glyur000129s00012476/Glyur000385s00019797/Glyur000004s00000389/Glyur001033s00031543/Glyur000217s00014838/Glyur000369s00020543/Glyur000422s00020648/Glyur000325s00013518/Glyur000243s00013151/Glyur000573s00021783/Glyur001720s00031703/Glyur001966s00032585/Glyur000179s00010670/Glyur004100s00047070/Glyur002491s00037478/Glyur000448s00026709/Glyur000015s00000844/Glyur000011s00000724/…
aly00052	Galactose metabolism	18/625	67/5383	0.000441944	0.00948447	Glyur000049s00003133/Glyur000269s00013919/Glyur000276s00017151/Glyur000110s00011775/Glyur000049s00003149/Glyur000019s00002186/Glyur000124s00011952/Glyur000138s00011655/Glyur001728s00037473/Glyur000645s00028165/Glyur000269s00013894/Glyur000219s00011582/Glyur000109s00010613/Glyur001820s00032856/Glyur000947s00021188/Glyur000020s00001784/Glyur000354s00015195/Glyur000237s00014411	Glyur000049s00003133/Glyur000269s00013919/Glyur000276s00017151/Glyur000110s00011775/Glyur000049s00003149/Glyur000019s00002186/Glyur000124s00011952/Glyur000138s00011655/Glyur001728s00037473/Glyur000645s00028165/Glyur000269s00013894/Glyur000219s00011582/Glyur000109s00010613/Glyur001820s00032856/Glyur000947s00021188/Glyur000020s00001784/Glyur000354s00015195/Glyur000237s00014411	aly:9316352/aly:9303757/aly:9304728/aly:9314227/aly:9308935/aly:9314227/aly:9308001/aly:9309423/aly:9324964/aly:9325986/aly:9330315/aly:9302233/aly:9307720/aly:9322530/aly:9314227/aly:9313643/aly:9307393/aly:9308935	18	12	Glyur000049s00003133/Glyur000269s00013919/Glyur000276s00017151/Glyur000110s00011775/Glyur000049s00003149/Glyur000019s00002186/Glyur000124s00011952/Glyur000138s00011655/Glyur000645s00028165/Glyur000269s00013894/Glyur000219s00011582/Glyur000947s00021188	6	Glyur001728s00037473/Glyur000109s00010613/Glyur001820s00032856/Glyur000020s00001784/Glyur000354s00015195/Glyur000237s00014411
aly00960	Tropane, piperidine and pyridine alkaloid biosynthesis	12/625	36/5383	0.000482261	0.00948447	Glyur000336s00018105/Glyur000051s00003428/Glyur001216s00037797/Glyur001216s00037799/Glyur000051s00003431/Glyur000359s00016703/Glyur000397s00020478/Glyur000424s00026890/Glyur001333s00028402/Glyur006062s00044203/Glyur000359s00016705/Glyur000223s00013797	Glyur000336s00018105/Glyur000051s00003428/Glyur001216s00037797/Glyur001216s00037799/Glyur000051s00003431/Glyur000359s00016703/Glyur000397s00020478/Glyur000424s00026890/Glyur001333s00028402/Glyur006062s00044203/Glyur000359s00016705/Glyur000223s00013797	aly:9309706/aly:9309706/aly:9309706/aly:9309706/aly:9309706/aly:9328461/aly:9309706/aly:9309706/aly:9309706/aly:9309706/aly:9307267/aly:9309706	12	3	Glyur000359s00016703/Glyur000424s00026890/Glyur000359s00016705	9	Glyur000336s00018105/Glyur000051s00003428/Glyur001216s00037797/Glyur001216s00037799/Glyur000051s00003431/Glyur000397s00020478/Glyur001333s00028402/Glyur006062s00044203/Glyur000223s00013797
aly04712	Circadian rhythm - plant	14/625	48/5383	0.000775953	0.0121968	Glyur000336s00018105/Glyur000051s00003428/Glyur000557s00018779/Glyur001216s00037797/Glyur001216s00037799/Glyur000447s00016634/Glyur004941s00042208/Glyur000051s00003431/Glyur000397s00020478/Glyur000424s00026890/Glyur000021s00002701/Glyur001333s00028402/Glyur006062s00044203/Glyur000223s00013797	Glyur000336s00018105/Glyur000051s00003428/Glyur000557s00018779/Glyur001216s00037797/Glyur001216s00037799/Glyur000447s00016634/Glyur004941s00042208/Glyur000051s00003431/Glyur000397s00020478/Glyur000424s00026890/Glyur000021s00002701/Glyur001333s00028402/Glyur006062s00044203/Glyur000223s00013797	aly:9309706/aly:9309706/aly:9328277/aly:9309706/aly:9309706/aly:9328571/aly:9316795/aly:9309706/aly:9309706/aly:9309706/aly:9316795/aly:9309706/aly:9309706/aly:9309706	14	4	Glyur000557s00018779/Glyur000447s00016634/Glyur004941s00042208/Glyur000424s00026890	10	Glyur000336s00018105/Glyur000051s00003428/Glyur001216s00037797/Glyur001216s00037799/Glyur000051s00003431/Glyur000397s00020478/Glyur000021s00002701/Glyur001333s00028402/Glyur006062s00044203/Glyur000223s00013797
aly00910	Nitrogen metabolism	11/625	33/5383	0.000826901	0.0121968	Glyur000973s00026301/Glyur000006s00001623/Glyur003792s00046197/Glyur000241s00022768/Glyur001300s00030282/Glyur000482s00021743/Glyur002875s00044415/Glyur006379s00042445/Glyur000147s00013849/Glyur000239s00017904/Glyur001001s00027991	Glyur000973s00026301/Glyur000006s00001623/Glyur003792s00046197/Glyur000241s00022768/Glyur001300s00030282/Glyur000482s00021743/Glyur002875s00044415/Glyur006379s00042445/Glyur000147s00013849/Glyur000239s00017904/Glyur001001s00027991	aly:9318245/aly:9319973/aly:9329985/aly:9319500/aly:9303243/aly:9324841/aly:9325221/aly:9306616/aly:9306616/aly:9328497/aly:9307875	11	4	Glyur000973s00026301/Glyur000241s00022768/Glyur006379s00042445/Glyur000147s00013849	7	Glyur000006s00001623/Glyur003792s00046197/Glyur001300s00030282/Glyur000482s00021743/Glyur002875s00044415/Glyur000239s00017904/Glyur001001s00027991
aly00940	Phenylpropanoid biosynthesis	32/625	171/5383	0.00385116	0.050493	Glyur002297s00042137/Glyur002203s00035383/Glyur000374s00017936/Glyur009449s00047252/Glyur002531s00038551/Glyur007820s00045750/Glyur001360s00037390/Glyur012459s00046799/Glyur000492s00023501/Glyur000201s00012350/Glyur001150s00037550/Glyur001600s00030351/Glyur000681s00027307/Glyur001416s00028539/Glyur007164s00047115/Glyur000120s00006061/Glyur005678s00046136/Glyur000230s00016892/Glyur001851s00044129/…	Glyur002297s00042137/Glyur002203s00035383/Glyur000374s00017936/Glyur009449s00047252/Glyur002531s00038551/Glyur007820s00045750/Glyur001360s00037390/Glyur012459s00046799/Glyur000492s00023501/Glyur000201s00012350/Glyur001150s00037550/Glyur001600s00030351/Glyur000681s00027307/Glyur001416s00028539/Glyur007164s00047115/Glyur000120s00006061/Glyur005678s00046136/Glyur000230s00016892/Glyur001851s00044129/…	aly:9302099/aly:9309275/aly:9328339/aly:9303101/aly:9303101/aly:9328339/aly:9305249/aly:9328339/aly:9301080/aly:9314550/aly:9302099/aly:9305692/aly:9327714/aly:9305262/aly:9317554/aly:9322250/aly:9303101/aly:9322309/aly:9302094/aly:9309275/aly:9324906/aly:9315583/aly:9305024/aly:9317554/aly:9302099/aly:9308807/aly:9317554/aly:9328339/aly:9302099/aly:9322250/aly:9324906/aly:9309275	32	4	Glyur002203s00035383/Glyur002203s00035382/Glyur000129s00012446/Glyur000191s00015640	28	Glyur002297s00042137/Glyur000374s00017936/Glyur009449s00047252/Glyur002531s00038551/Glyur007820s00045750/Glyur001360s00037390/Glyur012459s00046799/Glyur000492s00023501/Glyur000201s00012350/Glyur001150s00037550/Glyur001600s00030351/Glyur000681s00027307/Glyur001416s00028539/Glyur007164s00047115/Glyur000120s00006061/Glyur005678s00046136/Glyur000230s00016892/Glyur001851s00044129/Glyur000423s00024445/…
aly00071	Fatty acid degradation	17/625	77/5383	0.00613483	0.072391	Glyur001855s00032353/Glyur001070s00024970/Glyur001144s00035322/Glyur000038s00004477/Glyur000004s00000451/Glyur000966s00025849/Glyur006220s00043163/Glyur000455s00015981/Glyur000036s00004645/Glyur000605s00024909/Glyur000329s00019832/Glyur000305s00025122/Glyur000366s00019239/Glyur011004s00045734/Glyur000135s00007293/Glyur001347s00032235/Glyur000817s00031375	Glyur001855s00032353/Glyur001070s00024970/Glyur001144s00035322/Glyur000038s00004477/Glyur000004s00000451/Glyur000966s00025849/Glyur006220s00043163/Glyur000455s00015981/Glyur000036s00004645/Glyur000605s00024909/Glyur000329s00019832/Glyur000305s00025122/Glyur000366s00019239/Glyur011004s00045734/Glyur000135s00007293/Glyur001347s00032235/Glyur000817s00031375	aly:9323734/aly:9323734/aly:9323192/aly:9329291/aly:9303098/aly:9303098/aly:9326659/aly:9312174/aly:9305833/aly:9321664/aly:9328396/aly:9317332/aly:9321664/aly:9329291/aly:9301619/aly:9323734/aly:9298712	17	6	Glyur001855s00032353/Glyur001070s00024970/Glyur001144s00035322/Glyur000036s00004645/Glyur001347s00032235/Glyur000817s00031375	11	Glyur000038s00004477/Glyur000004s00000451/Glyur000966s00025849/Glyur006220s00043163/Glyur000455s00015981/Glyur000605s00024909/Glyur000329s00019832/Glyur000305s00025122/Glyur000366s00019239/Glyur011004s00045734/Glyur000135s00007293
aly00062	Fatty acid elongation	8/625	26/5383	0.00732162	0.078541	Glyur000002s00000312/Glyur000129s00012476/Glyur000385s00019797/Glyur001033s00031543/Glyur000369s00020543/Glyur000573s00021783/Glyur001966s00032585/Glyur000954s00026540	Glyur000002s00000312/Glyur000129s00012476/Glyur000385s00019797/Glyur001033s00031543/Glyur000369s00020543/Glyur000573s00021783/Glyur001966s00032585/Glyur000954s00026540	aly:9324733/aly:9316881/aly:9316838/aly:9325562/aly:9325447/aly:9307172/aly:9329114/aly:9324681	8	0		8	Glyur000002s00000312/Glyur000129s00012476/Glyur000385s00019797/Glyur001033s00031543/Glyur000369s00020543/Glyur000573s00021783/Glyur001966s00032585/Glyur000954s00026540
aly00966	Glucosinolate biosynthesis	5/625	13/5383	0.0120411	0.118404	Glyur003012s00040775/Glyur002892s00044213/Glyur000832s00032806/Glyur002555s00043101/Glyur001283s00033526	Glyur003012s00040775/Glyur002892s00044213/Glyur000832s00032806/Glyur002555s00043101/Glyur001283s00033526	aly:9303371/aly:9303371/aly:9309270/aly:9303371/aly:9303371	5	3	Glyur003012s00040775/Glyur002892s00044213/Glyur001283s00033526	2	Glyur000832s00032806/Glyur002555s00043101
aly02010	ABC transporters	18/625	92/5383	0.017275	0.156804	Glyur000719s00020100/Glyur000412s00023308/Glyur000167s00012292/Glyur000478s00024539/Glyur000719s00020102/Glyur000412s00023307/Glyur000300s00017256/Glyur000412s00023306/Glyur000719s00020098/Glyur001237s00036948/Glyur000209s00013465/Glyur000959s00024509/Glyur000959s00024506/Glyur000126s00013666/Glyur001237s00036949/Glyur001765s00026140/Glyur000882s00021652/Glyur000041s00007112	Glyur000719s00020100/Glyur000412s00023308/Glyur000167s00012292/Glyur000478s00024539/Glyur000719s00020102/Glyur000412s00023307/Glyur000300s00017256/Glyur000412s00023306/Glyur000719s00020098/Glyur001237s00036948/Glyur000209s00013465/Glyur000959s00024509/Glyur000959s00024506/Glyur000126s00013666/Glyur001237s00036949/Glyur001765s00026140/Glyur000882s00021652/Glyur000041s00007112	aly:9329032/aly:9326171/aly:9321485/aly:9329032/aly:9329032/aly:9326171/aly:9319831/aly:9326171/aly:9329032/aly:9305710/aly:9312989/aly:9313991/aly:9315859/aly:9307643/aly:9305710/aly:9317548/aly:9326171/aly:9326171	18	5	Glyur000209s00013465/Glyur000126s00013666/Glyur001765s00026140/Glyur000882s00021652/Glyur000041s00007112	13	Glyur000719s00020100/Glyur000412s00023308/Glyur000167s00012292/Glyur000478s00024539/Glyur000719s00020102/Glyur000412s00023307/Glyur000300s00017256/Glyur000412s00023306/Glyur000719s00020098/Glyur001237s00036948/Glyur000959s00024509/Glyur000959s00024506/Glyur001237s00036949
aly01040	Biosynthesis of unsaturated fatty acids	8/625	31/5383	0.0219656	0.185139	Glyur000024s00006635/Glyur000455s00015981/Glyur000329s00019832/Glyur001045s00038914/Glyur002666s00040269/Glyur001045s00038913/Glyur000305s00025122/Glyur000954s00026540	Glyur000024s00006635/Glyur000455s00015981/Glyur000329s00019832/Glyur001045s00038914/Glyur002666s00040269/Glyur001045s00038913/Glyur000305s00025122/Glyur000954s00026540	aly:9318834/aly:9312174/aly:9328396/aly:9327343/aly:9327343/aly:9327343/aly:9317332/aly:9324681	8	0		8	Glyur000024s00006635/Glyur000455s00015981/Glyur000329s00019832/Glyur001045s00038914/Glyur002666s00040269/Glyur001045s00038913/Glyur000305s00025122/Glyur000954s00026540
aly00944	Flavone and flavonol biosynthesis	4/625	11/5383	0.0304493	0.239534	Glyur000775s00025729/Glyur000020s00001756/Glyur007728s00045954/Glyur007728s00045955	Glyur000775s00025729/Glyur000020s00001756/Glyur007728s00045954/Glyur007728s00045955	aly:9309404/aly:9309404/aly:9309404/aly:9309404	4	0		4	Glyur000775s00025729/Glyur000020s00001756/Glyur007728s00045954/Glyur007728s00045955
aly04075	Plant hormone signal transduction	43/625	281/5383	0.0328785	0.242479	Glyur000016s00003050/Glyur000177s00010930/Glyur000016s00003046/Glyur001582s00029509/Glyur000447s00016634/Glyur002366s00039480/Glyur000465s00024387/Glyur011487s00046393/Glyur002680s00042305/novel.231/Glyur000610s00022571/Glyur000575s00024825/Glyur000048s00002213/Glyur006668s00043212/Glyur000933s00028066/novel.1540/Glyur000714s00022854/Glyur001594s00035831/Glyur001213s00027166/Glyur000013s00003205/…	Glyur000016s00003050/Glyur000177s00010930/Glyur000016s00003046/Glyur001582s00029509/Glyur000447s00016634/Glyur002366s00039480/Glyur000465s00024387/Glyur011487s00046393/Glyur002680s00042305/-/Glyur000610s00022571/Glyur000575s00024825/Glyur000048s00002213/Glyur006668s00043212/Glyur000933s00028066/-/Glyur000714s00022854/Glyur001594s00035831/Glyur001213s00027166/Glyur000013s00003205/Glyur000315s00012…	aly:9299721/aly:9321299/aly:9319462/aly:9299721/aly:9328571/aly:9306378/aly:9317631/aly:9306378/aly:9312767/aly:9324018/aly:9299721/aly:9299721/aly:9307471/aly:9302892/aly:9302920/aly:9315994/aly:9321299/aly:9315806/aly:9301562/aly:9315994/aly:9312732/aly:9302892/aly:9323089/aly:9305525/aly:9322014/aly:9305407/aly:9325751/aly:9323632/aly:9325751/aly:9315901/aly:9328635/aly:9322745/aly:9299466/aly…	43	12	Glyur000447s00016634/Glyur002680s00042305/novel.1540/Glyur000013s00003205/Glyur000049s00003159/Glyur000061s00006533/Glyur000053s00006496/Glyur000961s00028339/Glyur000313s00016928/Glyur004257s00044290/Glyur000128s00010800/Glyur001384s00028570	31	Glyur000016s00003050/Glyur000177s00010930/Glyur000016s00003046/Glyur001582s00029509/Glyur002366s00039480/Glyur000465s00024387/Glyur011487s00046393/novel.231/Glyur000610s00022571/Glyur000575s00024825/Glyur000048s00002213/Glyur006668s00043212/Glyur000933s00028066/Glyur000714s00022854/Glyur001594s00035831/Glyur001213s00027166/Glyur000315s00012752/Glyur000089s00008789/Glyur000839s00039832/Glyur000101…
aly00330	Arginine and proline metabolism	14/625	73/5383	0.0388766	0.269849	Glyur001144s00035322/Glyur000271s00015177/Glyur000077s00006690/Glyur000004s00000451/Glyur003273s00038202/Glyur000966s00025849/Glyur000505s00021218/Glyur002365s00040106/Glyur006220s00043163/Glyur000089s00008776/Glyur000036s00004633/Glyur000001s00000113/Glyur000376s00018694/Glyur000434s00017211	Glyur001144s00035322/Glyur000271s00015177/Glyur000077s00006690/Glyur000004s00000451/Glyur003273s00038202/Glyur000966s00025849/Glyur000505s00021218/Glyur002365s00040106/Glyur006220s00043163/Glyur000089s00008776/Glyur000036s00004633/Glyur000001s00000113/Glyur000376s00018694/Glyur000434s00017211	aly:9323192/aly:9313179/aly:9303173/aly:9303098/aly:9304830/aly:9303098/aly:9304830/aly:9314325/aly:9326659/aly:9303173/aly:9305258/aly:9325791/aly:9300300/aly:9314325	14	8	Glyur001144s00035322/Glyur000271s00015177/Glyur000077s00006690/Glyur003273s00038202/Glyur002365s00040106/Glyur000036s00004633/Glyur000001s00000113/Glyur000434s00017211	6	Glyur000004s00000451/Glyur000966s00025849/Glyur000505s00021218/Glyur006220s00043163/Glyur000089s00008776/Glyur000376s00018694
aly00360	Phenylalanine metabolism	10/625	49/5383	0.0516714	0.338735	Glyur000077s00006690/Glyur008607s00047269/Glyur000089s00008776/Glyur007164s00047115/Glyur001841s00029504/Glyur000001s00000113/Glyur000150s00014592/Glyur000188s00019480/Glyur000448s00026713/Glyur000059s00006316	Glyur000077s00006690/Glyur008607s00047269/Glyur000089s00008776/Glyur007164s00047115/Glyur001841s00029504/Glyur000001s00000113/Glyur000150s00014592/Glyur000188s00019480/Glyur000448s00026713/Glyur000059s00006316	aly:9303173/aly:9322341/aly:9303173/aly:9317554/aly:9322341/aly:9325791/aly:9312166/aly:9306977/aly:9317554/aly:9317554	10	2	Glyur000077s00006690/Glyur000001s00000113	8	Glyur008607s00047269/Glyur000089s00008776/Glyur007164s00047115/Glyur001841s00029504/Glyur000150s00014592/Glyur000188s00019480/Glyur000448s00026713/Glyur000059s00006316
aly00999	Biosynthesis of various plant secondary metabolites	12/625	67/5383	0.082175	0.495844	Glyur000338s00015562/Glyur000615s00024012/Glyur002067s00038855/Glyur000525s00018799/Glyur003440s00037457/Glyur000545s00023421/Glyur000218s00011627/Glyur000203s00012913/Glyur003239s00035880/novel_1927/Glyur000552s00024334/novel_1926	Glyur000338s00015562/Glyur000615s00024012/Glyur002067s00038855/Glyur000525s00018799/Glyur003440s00037457/Glyur000545s00023421/Glyur000218s00011627/Glyur000203s00012913/Glyur003239s00035880/novel_1927/Glyur000552s00024334/novel_1926	aly:9309243/aly:9310092/aly:9303340/aly:9303901/aly:9303340/aly:9324226/aly:9324226/aly:9310092/aly:9310092/aly:9303340/aly:9303340/aly:9303340	12	4	Glyur000338s00015562/Glyur000615s00024012/Glyur003239s00035880/novel_1927	8	Glyur002067s00038855/Glyur000525s00018799/Glyur003440s00037457/Glyur000545s00023421/Glyur000218s00011627/Glyur000203s00012913/Glyur000552s00024334/novel_1926
aly00500	Starch and sucrose metabolism	26/625	170/5383	0.0840414	0.495844	Glyur000003s00001144/Glyur001607s00029751/Glyur000026s00001901/Glyur000071s00005294/Glyur000004s00000385/Glyur000338s00015562/Glyur000158s00011356/Glyur000231s00022077/Glyur000335s00017455/Glyur000615s00024012/Glyur000645s00028165/Glyur000026s00001914/Glyur000269s00013894/Glyur000111s00011061/Glyur000525s00018799/Glyur001820s00032856/Glyur000533s00015048/Glyur001671s00039462/Glyur000203s00012913/…	Glyur000003s00001144/Glyur001607s00029751/Glyur000026s00001901/Glyur000071s00005294/Glyur000004s00000385/Glyur000338s00015562/Glyur000158s00011356/Glyur000231s00022077/Glyur000335s00017455/Glyur000615s00024012/Glyur000645s00028165/Glyur000026s00001914/Glyur000269s00013894/Glyur000111s00011061/Glyur000525s00018799/Glyur001820s00032856/Glyur000533s00015048/Glyur001671s00039462/Glyur000203s00012913/…	aly:9321695/aly:9302908/aly:9325955/aly:9313602/aly:9314342/aly:9309243/aly:9328218/aly:9320219/aly:9303385/aly:9310092/aly:9325986/aly:9328720/aly:9330315/aly:9319312/aly:9303901/aly:9322530/aly:9314342/aly:9324213/aly:9310092/aly:9323809/aly:9322412/aly:9310092/aly:9324989/aly:9328314/aly:9300189/aly:9303831	26	16	Glyur000003s00001144/Glyur001607s00029751/Glyur000026s00001901/Glyur000071s00005294/Glyur000338s00015562/Glyur000158s00011356/Glyur000335s00017455/Glyur000615s00024012/Glyur000645s00028165/Glyur000026s00001914/Glyur000269s00013894/Glyur000111s00011061/Glyur001671s00039462/Glyur003239s00035880/Glyur000805s00021382/Glyur001392s00030475	10	Glyur000004s00000385/Glyur000231s00022077/Glyur000525s00018799/Glyur001820s00032856/Glyur000533s00015048/Glyur000203s00012913/Glyur001303s00026783/Glyur000036s00004643/Glyur000003s00001132/Glyur001820s00032855
aly00350	Tyrosine metabolism	10/625	54/5383	0.0894207	0.502459	Glyur001855s00032353/Glyur001070s00024970/Glyur000038s00004477/Glyur008607s00047269/Glyur011004s00045734/Glyur001841s00029504/Glyur000150s00014592/Glyur000135s00007293/Glyur001347s00032235/Glyur000188s00019480	Glyur001855s00032353/Glyur001070s00024970/Glyur000038s00004477/Glyur008607s00047269/Glyur011004s00045734/Glyur001841s00029504/Glyur000150s00014592/Glyur000135s00007293/Glyur001347s00032235/Glyur000188s00019480	aly:9323734/aly:9323734/aly:9329291/aly:9322341/aly:9329291/aly:9322341/aly:9312166/aly:9301619/aly:9323734/aly:9306977	10	3	Glyur001855s00032353/Glyur001070s00024970/Glyur001347s00032235	7	Glyur000038s00004477/Glyur008607s00047269/Glyur011004s00045734/Glyur001841s00029504/Glyur000150s00014592/Glyur000135s00007293/Glyur000188s00019480
aly00010	Glycolysis / Gluconeogenesis	26/625	173/5383	0.0986645	0.515056	Glyur001855s00032353/Glyur001070s00024970/Glyur001144s00035322/Glyur000038s00004477/Glyur000004s00000451/Glyur000966s00025849/Glyur006220s00043163/Glyur000126s00013646/Glyur002958s00043569/Glyur003325s00038323/Glyur007914s00046619/Glyur000217s00014851/Glyur000269s00013894/Glyur000746s00026708/Glyur000219s00011582/Glyur000109s00010613/Glyur000543s00030818/Glyur000020s00001784/Glyur011004s00045734/…	Glyur001855s00032353/Glyur001070s00024970/Glyur001144s00035322/Glyur000038s00004477/Glyur000004s00000451/Glyur000966s00025849/Glyur006220s00043163/Glyur000126s00013646/Glyur002958s00043569/Glyur003325s00038323/Glyur007914s00046619/Glyur000217s00014851/Glyur000269s00013894/Glyur000746s00026708/Glyur000219s00011582/Glyur000109s00010613/Glyur000543s00030818/Glyur000020s00001784/Glyur011004s00045734/…	aly:9323734/aly:9323734/aly:9323192/aly:9329291/aly:9303098/aly:9303098/aly:9326659/aly:9305033/aly:9329785/aly:9302016/aly:9325154/aly:9327165/aly:9330315/aly:9299043/aly:9302233/aly:9307720/aly:9325023/aly:9313643/aly:9329291/aly:9314611/aly:9314809/aly:9318398/aly:9301619/aly:9323734/aly:9328594/aly:9326068	26	13	Glyur001855s00032353/Glyur001070s00024970/Glyur001144s00035322/Glyur003325s00038323/Glyur000217s00014851/Glyur000269s00013894/Glyur000746s00026708/Glyur000219s00011582/Glyur000017s00002424/Glyur005111s00043798/Glyur001347s00032235/Glyur000160s00019146/Glyur002595s00035350	13	Glyur000038s00004477/Glyur000004s00000451/Glyur000966s00025849/Glyur006220s00043163/Glyur000126s00013646/Glyur002958s00043569/Glyur007914s00046619/Glyur000109s00010613/Glyur000543s00030818/Glyur000020s00001784/Glyur011004s00045734/Glyur000946s00037886/Glyur000135s00007293
aly00603	Glycosphingolipid biosynthesis - globo and isoglobo series	3/625	10/5383	0.100392	0.515056	Glyur000138s00011655/Glyur000354s00015195/Glyur000056s00004106	Glyur000138s00011655/Glyur000354s00015195/Glyur000056s00004106	aly:9309423/aly:9307393/aly:9322635	3	2	Glyur000138s00011655/Glyur000056s00004106	1	Glyur000354s00015195
aly00340	Histidine metabolism	5/625	23/5383	0.119787	0.588951	Glyur001144s00035322/Glyur000004s00000451/Glyur000966s00025849/Glyur006220s00043163/Glyur000078s00005445	Glyur001144s00035322/Glyur000004s00000451/Glyur000966s00025849/Glyur006220s00043163/Glyur000078s00005445	aly:9323192/aly:9303098/aly:9303098/aly:9326659/aly:9304959	5	2	Glyur001144s00035322/Glyur000078s00005445	3	Glyur000004s00000451/Glyur000966s00025849/Glyur006220s00043163
aly00750	Vitamin B6 metabolism	4/625	17/5383	0.126022	0.594826	Glyur001321s00031438/Glyur000236s00014226/Glyur000165s00008503/Glyur000219s00011563	Glyur001321s00031438/Glyur000236s00014226/Glyur000165s00008503/Glyur000219s00011563	aly:9298343/aly:9301842/aly:9305499/aly:9323531	4	4	Glyur001321s00031438/Glyur000236s00014226/Glyur000165s00008503/Glyur000219s00011563	0
aly01212	Fatty acid metabolism	13/625	82/5383	0.150337	0.667699	Glyur000261s00014371/Glyur000024s00006635/Glyur000038s00004507/Glyur000455s00015981/Glyur000036s00004645/Glyur000605s00024909/Glyur000329s00019832/Glyur001045s00038914/Glyur002666s00040269/Glyur001045s00038913/Glyur000305s00025122/Glyur000366s00019239/Glyur000954s00026540	Glyur000261s00014371/Glyur000024s00006635/Glyur000038s00004507/Glyur000455s00015981/Glyur000036s00004645/Glyur000605s00024909/Glyur000329s00019832/Glyur001045s00038914/Glyur002666s00040269/Glyur001045s00038913/Glyur000305s00025122/Glyur000366s00019239/Glyur000954s00026540	aly:9299488/aly:9318834/aly:9325763/aly:9312174/aly:9305833/aly:9321664/aly:9328396/aly:9327343/aly:9327343/aly:9327343/aly:9317332/aly:9321664/aly:9324681	13	2	Glyur000261s00014371/Glyur000036s00004645	11	Glyur000024s00006635/Glyur000038s00004507/Glyur000455s00015981/Glyur000605s00024909/Glyur000329s00019832/Glyur001045s00038914/Glyur002666s00040269/Glyur001045s00038913/Glyur000305s00025122/Glyur000366s00019239/Glyur000954s00026540
aly00261	Monobactam biosynthesis	3/625	12/5383	0.154966	0.667699	Glyur000790s00021804/Glyur000172s00014918/Glyur000500s00018166	Glyur000790s00021804/Glyur000172s00014918/Glyur000500s00018166	aly:9328893/aly:9314371/aly:9328893	3	2	Glyur000172s00014918/Glyur000500s00018166	1	Glyur000790s00021804
aly00250	Alanine, aspartate and glutamate metabolism	10/625	61/5383	0.164096	0.667699	Glyur005750s00044398/Glyur000294s00011853/Glyur006379s00042445/Glyur000169s00018365/Glyur000147s00013849/Glyur001058s00023536/Glyur002123s00028290/Glyur001001s00027991/Glyur000031s00004419/Glyur000190s00015714	Glyur005750s00044398/Glyur000294s00011853/Glyur006379s00042445/Glyur000169s00018365/Glyur000147s00013849/Glyur001058s00023536/Glyur002123s00028290/Glyur001001s00027991/Glyur000031s00004419/Glyur000190s00015714	aly:9319048/aly:9307514/aly:9306616/aly:9313622/aly:9306616/aly:9313622/aly:9321433/aly:9307875/aly:9319048/aly:9318653	10	6	Glyur000294s00011853/Glyur006379s00042445/Glyur000169s00018365/Glyur000147s00013849/Glyur002123s00028290/Glyur000190s00015714	4	Glyur005750s00044398/Glyur001058s00023536/Glyur001001s00027991/Glyur000031s00004419
aly00410	beta-Alanine metabolism	10/625	61/5383	0.164096	0.667699	Glyur001144s00035322/Glyur000004s00000451/Glyur000966s00025849/Glyur002365s00040106/Glyur006220s00043163/Glyur000455s00015981/Glyur001881s00033138/Glyur000329s00019832/Glyur000434s00017211/Glyur003905s00039848	Glyur001144s00035322/Glyur000004s00000451/Glyur000966s00025849/Glyur002365s00040106/Glyur006220s00043163/Glyur000455s00015981/Glyur001881s00033138/Glyur000329s00019832/Glyur000434s00017211/Glyur003905s00039848	aly:9323192/aly:9303098/aly:9303098/aly:9314325/aly:9326659/aly:9312174/aly:9303350/aly:9328396/aly:9314325/aly:9314407	10	3	Glyur001144s00035322/Glyur002365s00040106/Glyur000434s00017211	7	Glyur000004s00000451/Glyur000966s00025849/Glyur006220s00043163/Glyur000455s00015981/Glyur001881s00033138/Glyur000329s00019832/Glyur003905s00039848
aly00460	Cyanoamino acid metabolism	8/625	47/5383	0.17229	0.672476	Glyur005750s00044398/Glyur000338s00015562/Glyur000615s00024012/Glyur000525s00018799/Glyur000832s00032806/Glyur000203s00012913/Glyur000031s00004419/Glyur003239s00035880	Glyur005750s00044398/Glyur000338s00015562/Glyur000615s00024012/Glyur000525s00018799/Glyur000832s00032806/Glyur000203s00012913/Glyur000031s00004419/Glyur003239s00035880	aly:9319048/aly:9309243/aly:9310092/aly:9303901/aly:9309270/aly:9310092/aly:9319048/aly:9310092	8	3	Glyur000338s00015562/Glyur000615s00024012/Glyur003239s00035880	5	Glyur005750s00044398/Glyur000525s00018799/Glyur000832s00032806/Glyur000203s00012913/Glyur000031s00004419
aly00196	Photosynthesis - antenna proteins	5/625	26/5383	0.176667	0.672476	Glyur000711s00037596/Glyur000732s00027544/Glyur000732s00027540/Glyur002870s00040965/Glyur004616s00047746	Glyur000711s00037596/Glyur000732s00027544/Glyur000732s00027540/Glyur002870s00040965/Glyur004616s00047746	aly:9300399/aly:9317402/aly:9317402/aly:9317402/aly:9315565	5	2	Glyur000711s00037596/Glyur000732s00027544	3	Glyur000732s00027540/Glyur002870s00040965/Glyur004616s00047746
aly00280	Valine, leucine and isoleucine degradation	10/625	63/5383	0.189751	0.685652	Glyur001144s00035322/Glyur000004s00000451/Glyur000966s00025849/Glyur000502s00019279/Glyur006220s00043163/Glyur001881s00033138/Glyur000305s00025122/Glyur002512s00038137/Glyur003905s00039848/Glyur000190s00015714	Glyur001144s00035322/Glyur000004s00000451/Glyur000966s00025849/Glyur000502s00019279/Glyur006220s00043163/Glyur001881s00033138/Glyur000305s00025122/Glyur002512s00038137/Glyur003905s00039848/Glyur000190s00015714	aly:9323192/aly:9303098/aly:9303098/aly:9316903/aly:9326659/aly:9303350/aly:9317332/aly:9308696/aly:9314407/aly:9318653	10	2	Glyur001144s00035322/Glyur000190s00015714	8	Glyur000004s00000451/Glyur000966s00025849/Glyur000502s00019279/Glyur006220s00043163/Glyur001881s00033138/Glyur000305s00025122/Glyur002512s00038137/Glyur003905s00039848
aly03018	RNA degradation	18/625	125/5383	0.196435	0.685652	Glyur000426s00022724/Glyur000095s00007042/Glyur002058s00032907/Glyur000363s00015377/Glyur000363s00015376/Glyur001263s00024655/Glyur000104s00006035/Glyur004936s00044945/Glyur003586s00045928/Glyur000219s00011582/novel.8/Glyur001016s00027705/Glyur000543s00030818/Glyur000021s00002750/Glyur000570s00022980/Glyur000003s00001251/Glyur000422s00020637/Glyur000154s00013436	Glyur000426s00022724/Glyur000095s00007042/Glyur002058s00032907/Glyur000363s00015377/Glyur000363s00015376/Glyur001263s00024655/Glyur000104s00006035/Glyur004936s00044945/Glyur003586s00045928/Glyur000219s00011582/-/Glyur001016s00027705/Glyur000543s00030818/Glyur000021s00002750/Glyur000570s00022980/Glyur000003s00001251/Glyur000422s00020637/Glyur000154s00013436	aly:9327899/aly:9321690/aly:9321690/aly:9307449/aly:9307449/aly:9310419/aly:9313397/aly:9313397/aly:9308066/aly:9302233/aly:9315688/aly:9323027/aly:9325023/aly:9318922/aly:9309746/aly:9313532/aly:9312629/aly:9313397	18	13	Glyur000426s00022724/Glyur000095s00007042/Glyur002058s00032907/Glyur000363s00015377/Glyur000363s00015376/Glyur001263s00024655/Glyur004936s00044945/Glyur003586s00045928/Glyur000219s00011582/Glyur000021s00002750/Glyur000570s00022980/Glyur000003s00001251/Glyur000422s00020637	5	Glyur000104s00006035/novel.8/Glyur001016s00027705/Glyur000543s00030818/Glyur000154s00013436
aly00073	Cutin, suberine and wax biosynthesis	5/625	27/5383	0.197561	0.685652	Glyur000383s00019447/Glyur000593s00016425/Glyur000104s00005971/Glyur000817s00031375/Glyur000026s00001872	Glyur000383s00019447/Glyur000593s00016425/Glyur000104s00005971/Glyur000817s00031375/Glyur000026s00001872	aly:9307178/aly:9318825/aly:9303229/aly:9298712/aly:9325944	5	1	Glyur000817s00031375	4	Glyur000383s00019447/Glyur000593s00016425/Glyur000104s00005971/Glyur000026s00001872
aly01210	2-Oxocarboxylic acid metabolism	10/625	65/5383	0.217064	0.729688	Glyur003012s00040775/Glyur000790s00021804/Glyur000145s00010143/Glyur000212s00017503/Glyur000500s00018166/Glyur002892s00044213/Glyur000832s00032806/Glyur002555s00043101/Glyur001283s00033526/novel.1615	Glyur003012s00040775/Glyur000790s00021804/Glyur000145s00010143/Glyur000212s00017503/Glyur000500s00018166/Glyur002892s00044213/Glyur000832s00032806/Glyur002555s00043101/Glyur001283s00033526/-	aly:9303371/aly:9328893/aly:9317939/aly:9304107/aly:9328893/aly:9303371/aly:9309270/aly:9303371/aly:9303371/aly:9304107	10	6	Glyur003012s00040775/Glyur000145s00010143/Glyur000212s00017503/Glyur000500s00018166/Glyur002892s00044213/Glyur001283s00033526	4	Glyur000790s00021804/Glyur000832s00032806/Glyur002555s00043101/novel.1615
aly00220	Arginine biosynthesis	7/625	43/5383	0.226503	0.729688	Glyur000355s00013935/Glyur000294s00011853/Glyur006379s00042445/Glyur000212s00017503/Glyur000147s00013849/Glyur001001s00027991/novel.1615	Glyur000355s00013935/Glyur000294s00011853/Glyur006379s00042445/Glyur000212s00017503/Glyur000147s00013849/Glyur001001s00027991/-	aly:9324672/aly:9307514/aly:9306616/aly:9304107/aly:9306616/aly:9307875/aly:9304107	7	5	Glyur000355s00013935/Glyur000294s00011853/Glyur006379s00042445/Glyur000212s00017503/Glyur000147s00013849	2	Glyur001001s00027991/novel.1615
aly00040	Pentose and glucuronate interconversions	10/625	66/5383	0.231283	0.729688	Glyur000295s00015288/Glyur000010s00000892/Glyur000033s00008628/Glyur000746s00026708/Glyur000237s00014421/Glyur001445s00037293/Glyur000906s00028240/Glyur008828s00047929/Glyur000381s00016138/Glyur000002s00000269	Glyur000295s00015288/Glyur000010s00000892/Glyur000033s00008628/Glyur000746s00026708/Glyur000237s00014421/Glyur001445s00037293/Glyur000906s00028240/Glyur008828s00047929/Glyur000381s00016138/Glyur000002s00000269	aly:9325940/aly:9305776/aly:9304413/aly:9299043/aly:9308915/aly:9316233/aly:9307972/aly:9308914/aly:9313244/aly:9307156	10	5	Glyur000295s00015288/Glyur000746s00026708/Glyur000237s00014421/Glyur000906s00028240/Glyur008828s00047929	5	Glyur000010s00000892/Glyur000033s00008628/Glyur001445s00037293/Glyur000381s00016138/Glyur000002s00000269
aly00061	Fatty acid biosynthesis	8/625	51/5383	0.234984	0.729688	Glyur000261s00014371/Glyur000038s00004507/Glyur000036s00004645/Glyur000605s00024909/Glyur001045s00038914/Glyur002666s00040269/Glyur001045s00038913/Glyur000366s00019239	Glyur000261s00014371/Glyur000038s00004507/Glyur000036s00004645/Glyur000605s00024909/Glyur001045s00038914/Glyur002666s00040269/Glyur001045s00038913/Glyur000366s00019239	aly:9299488/aly:9325763/aly:9305833/aly:9321664/aly:9327343/aly:9327343/aly:9327343/aly:9321664	8	2	Glyur000261s00014371/Glyur000036s00004645	6	Glyur000038s00004507/Glyur000605s00024909/Glyur001045s00038914/Glyur002666s00040269/Glyur001045s00038913/Glyur000366s00019239
aly00300	Lysine biosynthesis	3/625	15/5383	0.248885	0.740103	Glyur000790s00021804/Glyur000172s00014918/Glyur000500s00018166	Glyur000790s00021804/Glyur000172s00014918/Glyur000500s00018166	aly:9328893/aly:9314371/aly:9328893	3	2	Glyur000172s00014918/Glyur000500s00018166	1	Glyur000790s00021804
aly00620	Pyruvate metabolism	18/625	131/5383	0.25705	0.740103	Glyur001855s00032353/Glyur002974s00035228/Glyur001070s00024970/Glyur001144s00035322/Glyur000038s00004477/Glyur000004s00000451/Glyur000966s00025849/Glyur006220s00043163/Glyur000126s00013646/Glyur002958s00043569/Glyur003325s00038323/Glyur004008s00037413/Glyur000217s00014851/Glyur000746s00026708/Glyur011004s00045734/Glyur000135s00007293/Glyur001347s00032235/Glyur000793s00026497	Glyur001855s00032353/Glyur002974s00035228/Glyur001070s00024970/Glyur001144s00035322/Glyur000038s00004477/Glyur000004s00000451/Glyur000966s00025849/Glyur006220s00043163/Glyur000126s00013646/Glyur002958s00043569/Glyur003325s00038323/Glyur004008s00037413/Glyur000217s00014851/Glyur000746s00026708/Glyur011004s00045734/Glyur000135s00007293/Glyur001347s00032235/Glyur000793s00026497	aly:9323734/aly:9318316/aly:9323734/aly:9323192/aly:9329291/aly:9303098/aly:9303098/aly:9326659/aly:9305033/aly:9329785/aly:9302016/aly:9316376/aly:9327165/aly:9299043/aly:9329291/aly:9301619/aly:9323734/aly:9299740	18	9	Glyur001855s00032353/Glyur002974s00035228/Glyur001070s00024970/Glyur001144s00035322/Glyur003325s00038323/Glyur004008s00037413/Glyur000217s00014851/Glyur000746s00026708/Glyur001347s00032235	9	Glyur000038s00004477/Glyur000004s00000451/Glyur000966s00025849/Glyur006220s00043163/Glyur000126s00013646/Glyur002958s00043569/Glyur011004s00045734/Glyur000135s00007293/Glyur000793s00026497
aly00310	Lysine degradation	7/625	45/5383	0.263062	0.740103	Glyur001144s00035322/Glyur000380s00017129/Glyur000004s00000451/Glyur000966s00025849/Glyur006220s00043163/Glyur001518s00034896/Glyur001060s00031982	Glyur001144s00035322/Glyur000380s00017129/Glyur000004s00000451/Glyur000966s00025849/Glyur006220s00043163/Glyur001518s00034896/Glyur001060s00031982	aly:9323192/aly:9309710/aly:9303098/aly:9303098/aly:9326659/aly:9320476/aly:9317447	7	3	Glyur001144s00035322/Glyur000380s00017129/Glyur001518s00034896	4	Glyur000004s00000451/Glyur000966s00025849/Glyur006220s00043163/Glyur001060s00031982
aly00592	alpha-Linolenic acid metabolism	11/625	76/5383	0.263426	0.740103	Glyur001855s00032353/Glyur001070s00024970/Glyur000815s00035014/Glyur000094s00007890/Glyur000455s00015981/Glyur000329s00019832/Glyur000305s00025122/Glyur000178s00013230/Glyur001347s00032235/Glyur000011s00000721/Glyur000065s00004292	Glyur001855s00032353/Glyur001070s00024970/Glyur000815s00035014/Glyur000094s00007890/Glyur000455s00015981/Glyur000329s00019832/Glyur000305s00025122/Glyur000178s00013230/Glyur001347s00032235/Glyur000011s00000721/Glyur000065s00004292	aly:9323734/aly:9323734/aly:9311347/aly:9325159/aly:9312174/aly:9328396/aly:9317332/aly:9321879/aly:9323734/aly:9301581/aly:9299830	11	3	Glyur001855s00032353/Glyur001070s00024970/Glyur001347s00032235	8	Glyur000815s00035014/Glyur000094s00007890/Glyur000455s00015981/Glyur000329s00019832/Glyur000305s00025122/Glyur000178s00013230/Glyur000011s00000721/Glyur000065s00004292
aly00740	Riboflavin metabolism	4/625	24/5383	0.301572	0.823138	Glyur000360s00014623/Glyur000751s00027025/Glyur000085s00008887/Glyur000024s00006625	Glyur000360s00014623/Glyur000751s00027025/Glyur000085s00008887/Glyur000024s00006625	aly:9310765/aly:9319153/aly:9311905/aly:9316033	4	2	Glyur000360s00014623/Glyur000085s00008887	2	Glyur000751s00027025/Glyur000024s00006625
aly00240	Pyrimidine metabolism	10/625	71/5383	0.306933	0.823138	Glyur002934s00035691/Glyur005483s00046855/Glyur000062s00005489/Glyur002123s00028290/Glyur000048s00002274/novel.1229/Glyur000470s00020962/Glyur000269s00013911/Glyur000010s00000927/Glyur000933s00028082	Glyur002934s00035691/Glyur005483s00046855/Glyur000062s00005489/Glyur002123s00028290/Glyur000048s00002274/-/Glyur000470s00020962/Glyur000269s00013911/Glyur000010s00000927/Glyur000933s00028082	aly:9309949/aly:9309949/aly:9306010/aly:9321433/aly:9314640/aly:9312922/aly:9318852/aly:9310729/aly:9306740/aly:9314640	10	5	Glyur000062s00005489/Glyur002123s00028290/novel.1229/Glyur000470s00020962/Glyur000269s00013911	5	Glyur002934s00035691/Glyur005483s00046855/Glyur000048s00002274/Glyur000010s00000927/Glyur000933s00028082
aly00900	Terpenoid backbone biosynthesis	8/625	56/5383	0.322194	0.844864	Glyur000841s00026261/Glyur000817s00031366/Glyur001653s00028824/Glyur000004s00000398/Glyur002954s00038142/Glyur000037s00002618/Glyur000203s00012900/Glyur002512s00038137	Glyur000841s00026261/Glyur000817s00031366/Glyur001653s00028824/Glyur000004s00000398/Glyur002954s00038142/Glyur000037s00002618/Glyur000203s00012900/Glyur002512s00038137	aly:9300894/aly:9302365/aly:9304269/aly:9314337/aly:9302365/aly:9325151/aly:9325151/aly:9308696	8	3	Glyur000841s00026261/Glyur000817s00031366/Glyur000004s00000398	5	Glyur001653s00028824/Glyur002954s00038142/Glyur000037s00002618/Glyur000203s00012900/Glyur002512s00038137
aly00561	Glycerolipid metabolism	12/625	89/5383	0.335787	0.861366	Glyur001278s00025612/Glyur001144s00035322/Glyur000049s00003141/Glyur000080s00008675/Glyur000004s00000451/Glyur000966s00025849/Glyur000755s00017996/Glyur006220s00043163/Glyur000138s00011655/Glyur000746s00026708/Glyur006651s00042887/Glyur000354s00015195	Glyur001278s00025612/Glyur001144s00035322/Glyur000049s00003141/Glyur000080s00008675/Glyur000004s00000451/Glyur000966s00025849/Glyur000755s00017996/Glyur006220s00043163/Glyur000138s00011655/Glyur000746s00026708/Glyur006651s00042887/Glyur000354s00015195	aly:9323551/aly:9323192/aly:9325463/aly:9309690/aly:9303098/aly:9303098/aly:9308006/aly:9326659/aly:9309423/aly:9299043/aly:9309089/aly:9307393	12	5	Glyur001278s00025612/Glyur001144s00035322/Glyur000080s00008675/Glyur000138s00011655/Glyur000746s00026708	7	Glyur000049s00003141/Glyur000004s00000451/Glyur000966s00025849/Glyur000755s00017996/Glyur006220s00043163/Glyur006651s00042887/Glyur000354s00015195
aly00770	Pantothenate and CoA biosynthesis	6/625	42/5383	0.360592	0.886455	Glyur001144s00035322/Glyur000004s00000451/Glyur000966s00025849/Glyur002365s00040106/Glyur006220s00043163/Glyur000434s00017211	Glyur001144s00035322/Glyur000004s00000451/Glyur000966s00025849/Glyur002365s00040106/Glyur006220s00043163/Glyur000434s00017211	aly:9323192/aly:9303098/aly:9303098/aly:9314325/aly:9326659/aly:9314325	6	3	Glyur001144s00035322/Glyur002365s00040106/Glyur000434s00017211	3	Glyur000004s00000451/Glyur000966s00025849/Glyur006220s00043163
aly03440	Homologous recombination	6/625	42/5383	0.360592	0.886455	Glyur000400s00020163/Glyur000744s00021943/Glyur000048s00002265/Glyur000097s00008299/Glyur002455s00031746/Glyur004919s00045265	Glyur000400s00020163/Glyur000744s00021943/Glyur000048s00002265/Glyur000097s00008299/Glyur002455s00031746/Glyur004919s00045265	aly:9313670/aly:9323741/aly:9316487/aly:9314828/aly:9321366/aly:9316447	6	1	Glyur000744s00021943	5	Glyur000400s00020163/Glyur000048s00002265/Glyur000097s00008299/Glyur002455s00031746/Glyur004919s00045265
aly00053	Ascorbate and aldarate metabolism	8/625	60/5383	0.395633	0.952748	Glyur001144s00035322/Glyur000004s00000451/Glyur000966s00025849/Glyur006220s00043163/Glyur000746s00026708/Glyur000021s00002690/Glyur000078s00005445/Glyur000381s00016138	Glyur001144s00035322/Glyur000004s00000451/Glyur000966s00025849/Glyur006220s00043163/Glyur000746s00026708/Glyur000021s00002690/Glyur000078s00005445/Glyur000381s00016138	aly:9323192/aly:9303098/aly:9303098/aly:9326659/aly:9299043/aly:9326124/aly:9304959/aly:9313244	8	4	Glyur001144s00035322/Glyur000746s00026708/Glyur000021s00002690/Glyur000078s00005445	4	Glyur000004s00000451/Glyur000966s00025849/Glyur006220s00043163/Glyur000381s00016138
aly04146	Peroxisome	12/625	96/5383	0.439173	1	Glyur000502s00019279/Glyur000455s00015981/Glyur000593s00016425/Glyur000036s00004645/Glyur000046s00004808/Glyur000605s00024909/Glyur000329s00019832/Glyur000305s00025122/Glyur000366s00019239/Glyur000035s00004983/Glyur000753s00021286/Glyur000104s00005971	Glyur000502s00019279/Glyur000455s00015981/Glyur000593s00016425/Glyur000036s00004645/Glyur000046s00004808/Glyur000605s00024909/Glyur000329s00019832/Glyur000305s00025122/Glyur000366s00019239/Glyur000035s00004983/Glyur000753s00021286/Glyur000104s00005971	aly:9316903/aly:9312174/aly:9318825/aly:9305833/aly:9304366/aly:9321664/aly:9328396/aly:9317332/aly:9321664/aly:9308741/aly:9317012/aly:9303229	12	2	Glyur000036s00004645/Glyur000753s00021286	10	Glyur000502s00019279/Glyur000455s00015981/Glyur000593s00016425/Glyur000046s00004808/Glyur000605s00024909/Glyur000329s00019832/Glyur000305s00025122/Glyur000366s00019239/Glyur000035s00004983/Glyur000104s00005971
aly00590	Arachidonic acid metabolism	3/625	21/5383	0.447363	1	Glyur001681s00028852/Glyur000252s00012680/novel.26	Glyur001681s00028852/Glyur000252s00012680/-	aly:9301639/aly:9301912/aly:9301639	3	1	Glyur001681s00028852	2	Glyur000252s00012680/novel.26
aly00945	Stilbenoid, diarylheptanoid and gingerol biosynthesis	3/625	21/5383	0.447363	1	Glyur001360s00037390/Glyur001600s00030351/Glyur000230s00016892	Glyur001360s00037390/Glyur001600s00030351/Glyur000230s00016892	aly:9305249/aly:9305692/aly:9322309	3	0		3	Glyur001360s00037390/Glyur001600s00030351/Glyur000230s00016892
aly00600	Sphingolipid metabolism	4/625	30/5383	0.466367	1	Glyur000138s00011655/Glyur001728s00037473/Glyur000354s00015195/Glyur000044s00005146	Glyur000138s00011655/Glyur001728s00037473/Glyur000354s00015195/Glyur000044s00005146	aly:9309423/aly:9324964/aly:9307393/aly:9305955	4	2	Glyur000138s00011655/Glyur000044s00005146	2	Glyur001728s00037473/Glyur000354s00015195
aly03030	DNA replication	6/625	49/5383	0.510827	1	Glyur000097s00008299/Glyur000027s00001578/Glyur000692s00016538/Glyur000894s00023639/Glyur001645s00024576/Glyur000017s00002391	Glyur000097s00008299/Glyur000027s00001578/Glyur000692s00016538/Glyur000894s00023639/Glyur001645s00024576/Glyur000017s00002391	aly:9314828/aly:9315286/aly:9324653/aly:9301414/aly:9321900/aly:9320238	6	2	Glyur000027s00001578/Glyur001645s00024576	4	Glyur000097s00008299/Glyur000692s00016538/Glyur000894s00023639/Glyur000017s00002391
aly00020	Citrate cycle (TCA cycle)	7/625	58/5383	0.517527	1	Glyur000103s00007429/Glyur000126s00013646/Glyur004008s00037413/Glyur000145s00010143/Glyur000217s00014851/Glyur000399s00017820/Glyur000793s00026497	Glyur000103s00007429/Glyur000126s00013646/Glyur004008s00037413/Glyur000145s00010143/Glyur000217s00014851/Glyur000399s00017820/Glyur000793s00026497	aly:9314101/aly:9305033/aly:9316376/aly:9317939/aly:9327165/aly:9307386/aly:9299740	7	5	Glyur000103s00007429/Glyur004008s00037413/Glyur000145s00010143/Glyur000217s00014851/Glyur000399s00017820	2	Glyur000126s00013646/Glyur000793s00026497
aly00906	Carotenoid biosynthesis	5/625	41/5383	0.525607	1	Glyur000006s00001625/Glyur000426s00022723/Glyur000087s00008532/Glyur000006s00001627/Glyur000426s00022722	Glyur000006s00001625/Glyur000426s00022723/Glyur000087s00008532/Glyur000006s00001627/Glyur000426s00022722	aly:9321370/aly:9321111/aly:9301107/aly:9321370/aly:9321111	5	5	Glyur000006s00001625/Glyur000426s00022723/Glyur000087s00008532/Glyur000006s00001627/Glyur000426s00022722	0
aly04144	Endocytosis	24/625	207/5383	0.53669	1	Glyur000192s00009309/Glyur000123s00008433/Glyur000306s00014011/Glyur000063s00005870/novel.162/Glyur000306s00013996/novel.1328/Glyur000048s00002243/Glyur000123s00008422/Glyur000059s00006272/Glyur000057s00009006/Glyur002601s00039505/Glyur002739s00040322/novel_1330/Glyur000043s00003822/Glyur000399s00017811/Glyur005324s00043890/novel_621/Glyur000021s00002727/novel.1245/Glyur000035s00004981/Glyur00018…	Glyur000192s00009309/Glyur000123s00008433/Glyur000306s00014011/Glyur000063s00005870/-/Glyur000306s00013996/-/Glyur000048s00002243/Glyur000123s00008422/Glyur000059s00006272/Glyur000057s00009006/Glyur002601s00039505/Glyur002739s00040322/novel_1330/Glyur000043s00003822/Glyur000399s00017811/Glyur005324s00043890/novel_621/Glyur000021s00002727/-/Glyur000035s00004981/Glyur000187s00024044/Glyur000522s000…	aly:9305798/aly:9307046/aly:9307046/aly:9309124/aly:9308795/aly:9307046/aly:9318848/aly:9326591/aly:9311857/aly:9304909/aly:9318626/aly:9307046/aly:9320749/aly:9318848/aly:9304002/aly:9319142/aly:9305119/aly:9307046/aly:9327881/aly:9325747/aly:9308742/aly:9320151/aly:9301432/aly:9320749	24	14	Glyur000192s00009309/Glyur000123s00008433/Glyur000306s00014011/Glyur000063s00005870/Glyur000306s00013996/novel.1328/Glyur000048s00002243/Glyur000059s00006272/Glyur002601s00039505/Glyur002739s00040322/novel_1330/Glyur000021s00002727/Glyur000187s00024044/Glyur000108s00010416	10	novel.162/Glyur000123s00008422/Glyur000057s00009006/Glyur000043s00003822/Glyur000399s00017811/Glyur005324s00043890/novel_621/novel.1245/Glyur000035s00004981/Glyur000522s00031201
aly00730	Thiamine metabolism	3/625	24/5383	0.539363	1	Glyur000082s00007576/Glyur001653s00028824/Glyur000368s00021704	Glyur000082s00007576/Glyur001653s00028824/Glyur000368s00021704	aly:9319103/aly:9304269/aly:9323187	3	2	Glyur000082s00007576/Glyur000368s00021704	1	Glyur001653s00028824
aly00130	Ubiquinone and other terpenoid-quinone biosynthesis	7/625	61/5383	0.573283	1	Glyur000358s00021171/Glyur000045s00009977/Glyur001268s00035617/novel_1938/Glyur000681s00027307/Glyur000662s00023477/Glyur000392s00023202	Glyur000358s00021171/Glyur000045s00009977/Glyur001268s00035617/novel_1938/Glyur000681s00027307/Glyur000662s00023477/Glyur000392s00023202	aly:9302274/aly:9303588/aly:9322319/aly:9322319/aly:9327714/aly:9305317/aly:9308807	7	2	Glyur000045s00009977/Glyur000662s00023477	5	Glyur000358s00021171/Glyur001268s00035617/novel_1938/Glyur000681s00027307/Glyur000392s00023202
aly00400	Phenylalanine, tyrosine and tryptophan biosynthesis	6/625	53/5383	0.590741	1	Glyur000672s00022924/Glyur000480s00023800/Glyur000099s00014956/Glyur000099s00014957/Glyur000094s00007832/Glyur000014s00002485	Glyur000672s00022924/Glyur000480s00023800/Glyur000099s00014956/Glyur000099s00014957/Glyur000094s00007832/Glyur000014s00002485	aly:9309550/aly:9311187/aly:9305009/aly:9305009/aly:9328714/aly:9316237	6	1	Glyur000480s00023800	5	Glyur000672s00022924/Glyur000099s00014956/Glyur000099s00014957/Glyur000094s00007832/Glyur000014s00002485
aly01232	Nucleotide metabolism	10/625	89/5383	0.594352	1	Glyur002934s00035691/Glyur005483s00046855/Glyur000360s00014609/Glyur000062s00005489/Glyur000048s00002274/novel.1229/Glyur000470s00020962/Glyur000269s00013911/Glyur000010s00000927/Glyur000933s00028082	Glyur002934s00035691/Glyur005483s00046855/Glyur000360s00014609/Glyur000062s00005489/Glyur000048s00002274/-/Glyur000470s00020962/Glyur000269s00013911/Glyur000010s00000927/Glyur000933s00028082	aly:9309949/aly:9309949/aly:9322460/aly:9306010/aly:9314640/aly:9312922/aly:9318852/aly:9310729/aly:9306740/aly:9314640	10	5	Glyur000360s00014609/Glyur000062s00005489/novel.1229/Glyur000470s00020962/Glyur000269s00013911	5	Glyur002934s00035691/Glyur005483s00046855/Glyur000048s00002274/Glyur000010s00000927/Glyur000933s00028082
aly00230	Purine metabolism	11/625	98/5383	0.595713	1	Glyur000355s00013935/Glyur000210s00014459/Glyur002301s00034227/Glyur002934s00035691/Glyur005483s00046855/Glyur000360s00014609/Glyur000024s00006625/Glyur000048s00002274/novel.1229/Glyur000269s00013911/Glyur000933s00028082	Glyur000355s00013935/Glyur000210s00014459/Glyur002301s00034227/Glyur002934s00035691/Glyur005483s00046855/Glyur000360s00014609/Glyur000024s00006625/Glyur000048s00002274/-/Glyur000269s00013911/Glyur000933s00028082	aly:9324672/aly:9323599/aly:9315616/aly:9309949/aly:9309949/aly:9322460/aly:9316033/aly:9314640/aly:9312922/aly:9310729/aly:9314640	11	4	Glyur000355s00013935/Glyur000360s00014609/novel.1229/Glyur000269s00013911	7	Glyur000210s00014459/Glyur002301s00034227/Glyur002934s00035691/Glyur005483s00046855/Glyur000024s00006625/Glyur000048s00002274/Glyur000933s00028082
aly03040	Spliceosome	23/625	205/5383	0.604438	1	Glyur000192s00009309/Glyur000123s00008433/Glyur000306s00014011/Glyur000063s00005870/Glyur000001s00000059/Glyur000557s00018785/Glyur000205s00012946/Glyur000670s00020743/Glyur000754s00024696/Glyur001263s00024655/Glyur000086s00011516/Glyur000030s00002364/Glyur000193s00013986/Glyur000007s00002831/Glyur000306s00013996/Glyur000145s00010131/Glyur000181s00013082/novel.1328/Glyur001016s00027705/Glyur00260…	Glyur000192s00009309/Glyur000123s00008433/Glyur000306s00014011/Glyur000063s00005870/Glyur000001s00000059/Glyur000557s00018785/Glyur000205s00012946/Glyur000670s00020743/Glyur000754s00024696/Glyur001263s00024655/Glyur000086s00011516/Glyur000030s00002364/Glyur000193s00013986/Glyur000007s00002831/Glyur000306s00013996/Glyur000145s00010131/Glyur000181s00013082/-/Glyur001016s00027705/Glyur002601s0003950…	aly:9305798/aly:9307046/aly:9307046/aly:9309124/aly:9328546/aly:9324501/aly:9309419/aly:9315310/aly:9308864/aly:9310419/aly:9305899/aly:9315535/aly:9313431/aly:9315661/aly:9307046/aly:9299646/aly:9313431/aly:9318848/aly:9323027/aly:9307046/aly:9318848/aly:9307046/aly:9324211	23	20	Glyur000192s00009309/Glyur000123s00008433/Glyur000306s00014011/Glyur000063s00005870/Glyur000001s00000059/Glyur000557s00018785/Glyur000205s00012946/Glyur000670s00020743/Glyur000754s00024696/Glyur001263s00024655/Glyur000086s00011516/Glyur000030s00002364/Glyur000193s00013986/Glyur000007s00002831/Glyur000306s00013996/Glyur000145s00010131/Glyur000181s00013082/novel.1328/Glyur002601s00039505/novel_1330	3	Glyur001016s00027705/novel_621/Glyur001185s00040077
aly00640	Propanoate metabolism	5/625	46/5383	0.631591	1	Glyur000455s00015981/Glyur001881s00033138/Glyur000399s00017820/Glyur000329s00019832/Glyur003905s00039848	Glyur000455s00015981/Glyur001881s00033138/Glyur000399s00017820/Glyur000329s00019832/Glyur003905s00039848	aly:9312174/aly:9303350/aly:9307386/aly:9328396/aly:9314407	5	1	Glyur000399s00017820	4	Glyur000455s00015981/Glyur001881s00033138/Glyur000329s00019832/Glyur003905s00039848
aly00480	Glutathione metabolism	11/625	101/5383	0.637047	1	Glyur000426s00022741/Glyur001381s00036127/Glyur001377s00038206/Glyur000039s00004240/Glyur008244s00047243/Glyur002762s00040584/Glyur003590s00046887/Glyur000048s00002274/Glyur001118s00030862/Glyur000376s00018694/Glyur000933s00028082	Glyur000426s00022741/Glyur001381s00036127/Glyur001377s00038206/Glyur000039s00004240/Glyur008244s00047243/Glyur002762s00040584/Glyur003590s00046887/Glyur000048s00002274/Glyur001118s00030862/Glyur000376s00018694/Glyur000933s00028082	aly:9325252/aly:9325252/aly:9328625/aly:9307617/aly:9328625/aly:9316627/aly:9328624/aly:9314640/aly:9324521/aly:9300300/aly:9314640	11	5	Glyur000426s00022741/Glyur001381s00036127/Glyur008244s00047243/Glyur002762s00040584/Glyur001118s00030862	6	Glyur001377s00038206/Glyur000039s00004240/Glyur003590s00046887/Glyur000048s00002274/Glyur000376s00018694/Glyur000933s00028082
aly03410	Base excision repair	6/625	57/5383	0.66328	1	Glyur000470s00020966/Glyur000118s00009679/Glyur000011s00000732/Glyur000524s00019120/Glyur000027s00001578/Glyur000028s00003493	Glyur000470s00020966/Glyur000118s00009679/Glyur000011s00000732/Glyur000524s00019120/Glyur000027s00001578/Glyur000028s00003493	aly:9318853/aly:9307002/aly:9302316/aly:9320945/aly:9315286/aly:9325080	6	6	Glyur000470s00020966/Glyur000118s00009679/Glyur000011s00000732/Glyur000524s00019120/Glyur000027s00001578/Glyur000028s00003493	0
aly00950	Isoquinoline alkaloid biosynthesis	2/625	20/5383	0.693234	1	Glyur008607s00047269/Glyur001841s00029504	Glyur008607s00047269/Glyur001841s00029504	aly:9322341/aly:9322341	2	0		2	Glyur008607s00047269/Glyur001841s00029504
aly00790	Folate biosynthesis	3/625	31/5383	0.715345	1	Glyur000337s00026867/Glyur000456s00017926/Glyur000252s00012680	Glyur000337s00026867/Glyur000456s00017926/Glyur000252s00012680	aly:9328977/aly:9302309/aly:9301912	3	2	Glyur000337s00026867/Glyur000456s00017926	1	Glyur000252s00012680
aly00860	Porphyrin metabolism	5/625	53/5383	0.75314	1	Glyur000275s00017064/Glyur000274s00012554/Glyur000195s00012834/novel_717/Glyur000363s00015368	Glyur000275s00017064/Glyur000274s00012554/Glyur000195s00012834/novel_717/Glyur000363s00015368	aly:9304698/aly:9311768/aly:9303816/aly:9309724/aly:9324318	5	2	Glyur000274s00012554/Glyur000195s00012834	3	Glyur000275s00017064/novel_717/Glyur000363s00015368
aly00904	Diterpenoid biosynthesis	2/625	23/5383	0.76537	1	Glyur000310s00013630/Glyur000261s00014360	Glyur000310s00013630/Glyur000261s00014360	aly:9323802/aly:9329658	2	2	Glyur000310s00013630/Glyur000261s00014360	0
aly00030	Pentose phosphate pathway	6/625	65/5383	0.782122	1	Glyur000039s00004240/Glyur007914s00046619/Glyur002301s00034227/Glyur000219s00011582/Glyur000017s00002424/Glyur000946s00037886	Glyur000039s00004240/Glyur007914s00046619/Glyur002301s00034227/Glyur000219s00011582/Glyur000017s00002424/Glyur000946s00037886	aly:9307617/aly:9325154/aly:9315616/aly:9302233/aly:9314611/aly:9314809	6	2	Glyur000219s00011582/Glyur000017s00002424	4	Glyur000039s00004240/Glyur007914s00046619/Glyur002301s00034227/Glyur000946s00037886
aly00514	Other types of O-glycan biosynthesis	1/625	13/5383	0.799381	1	Glyur000116s00009221	Glyur000116s00009221	aly:9301877	1	1	Glyur000116s00009221	0
aly00591	Linoleic acid metabolism	2/625	25/5383	0.804863	1	Glyur000409s00019952/Glyur000115s00008251	Glyur000409s00019952/Glyur000115s00008251	aly:9327996/aly:9327996	2	0		2	Glyur000409s00019952/Glyur000115s00008251
aly00051	Fructose and mannose metabolism	6/625	67/5383	0.806251	1	Glyur000004s00000385/Glyur007914s00046619/Glyur000269s00013894/Glyur000219s00011582/Glyur000533s00015048/Glyur000017s00002424	Glyur000004s00000385/Glyur007914s00046619/Glyur000269s00013894/Glyur000219s00011582/Glyur000533s00015048/Glyur000017s00002424	aly:9314342/aly:9325154/aly:9330315/aly:9302233/aly:9314342/aly:9314611	6	3	Glyur000269s00013894/Glyur000219s00011582/Glyur000017s00002424	3	Glyur000004s00000385/Glyur007914s00046619/Glyur000533s00015048
aly00562	Inositol phosphate metabolism	7/625	78/5383	0.81694	1	Glyur000574s00030981/Glyur000572s00019027/Glyur000021s00002690/Glyur000078s00005445/Glyur000038s00004499/Glyur000042s00005109/Glyur000160s00019146	Glyur000574s00030981/Glyur000572s00019027/Glyur000021s00002690/Glyur000078s00005445/Glyur000038s00004499/Glyur000042s00005109/Glyur000160s00019146	aly:9314671/aly:9304090/aly:9326124/aly:9304959/aly:9313689/aly:9319248/aly:9328594	7	7	Glyur000574s00030981/Glyur000572s00019027/Glyur000021s00002690/Glyur000078s00005445/Glyur000038s00004499/Glyur000042s00005109/Glyur000160s00019146	0
aly00970	Aminoacyl-tRNA biosynthesis	5/625	59/5383	0.83122	1	Glyur000267s00016661/Glyur000030s00002350/Glyur000488s00030331/Glyur001128s00028307/Glyur007606s00046215	Glyur000267s00016661/Glyur000030s00002350/Glyur000488s00030331/Glyur001128s00028307/Glyur007606s00046215	aly:9303383/aly:9308575/aly:9312526/aly:9320714/aly:9307801	5	5	Glyur000267s00016661/Glyur000030s00002350/Glyur000488s00030331/Glyur001128s00028307/Glyur007606s00046215	0
aly01230	Biosynthesis of amino acids	27/625	272/5383	0.838184	1	Glyur000291s00016232/Glyur002958s00043569/Glyur003325s00038323/Glyur000790s00021804/Glyur000294s00011853/Glyur000672s00022924/Glyur006379s00042445/Glyur000145s00010143/Glyur000480s00023800/Glyur000212s00017503/Glyur000172s00014918/Glyur000169s00018365/Glyur000147s00013849/Glyur002301s00034227/Glyur001058s00023536/Glyur000500s00018166/Glyur000219s00011582/Glyur000099s00014956/Glyur000543s00030818/…	Glyur000291s00016232/Glyur002958s00043569/Glyur003325s00038323/Glyur000790s00021804/Glyur000294s00011853/Glyur000672s00022924/Glyur006379s00042445/Glyur000145s00010143/Glyur000480s00023800/Glyur000212s00017503/Glyur000172s00014918/Glyur000169s00018365/Glyur000147s00013849/Glyur002301s00034227/Glyur001058s00023536/Glyur000500s00018166/Glyur000219s00011582/Glyur000099s00014956/Glyur000543s00030818/…	aly:9303201/aly:9329785/aly:9302016/aly:9328893/aly:9307514/aly:9309550/aly:9306616/aly:9317939/aly:9311187/aly:9304107/aly:9314371/aly:9313622/aly:9306616/aly:9315616/aly:9313622/aly:9328893/aly:9302233/aly:9305009/aly:9325023/aly:9304959/aly:9305009/aly:9328714/aly:9314611/aly:9318398/aly:9304107/aly:9316237/aly:9326068	27	15	Glyur003325s00038323/Glyur000294s00011853/Glyur006379s00042445/Glyur000145s00010143/Glyur000480s00023800/Glyur000212s00017503/Glyur000172s00014918/Glyur000169s00018365/Glyur000147s00013849/Glyur000500s00018166/Glyur000219s00011582/Glyur000078s00005445/Glyur000017s00002424/Glyur005111s00043798/Glyur002595s00035350	12	Glyur000291s00016232/Glyur002958s00043569/Glyur000790s00021804/Glyur000672s00022924/Glyur002301s00034227/Glyur001058s00023536/Glyur000099s00014956/Glyur000543s00030818/Glyur000099s00014957/Glyur000094s00007832/novel.1615/Glyur000014s00002485
aly00780	Biotin metabolism	1/625	15/5383	0.843366	1	Glyur000261s00014371	Glyur000261s00014371	aly:9299488	1	1	Glyur000261s00014371	0
aly03250	Viral life cycle - HIV-1	3/625	39/5383	0.84742	1	Glyur004823s00043162/Glyur000610s00022575/novel.1245	Glyur004823s00043162/Glyur000610s00022575/-	aly:9310597/aly:9312330/aly:9325747	3	1	Glyur000610s00022575	2	Glyur004823s00043162/novel.1245
aly00520	Amino sugar and nucleotide sugar metabolism	13/625	141/5383	0.849681	1	Glyur001607s00029751/Glyur000269s00013919/Glyur000065s00004314/Glyur000040s00007332/Glyur000004s00000385/Glyur000665s00020416/Glyur000269s00013894/Glyur000007s00002864/Glyur000533s00015048/Glyur001645s00024582/Glyur000115s00008269/Glyur000381s00016138/Glyur000025s00003312	Glyur001607s00029751/Glyur000269s00013919/Glyur000065s00004314/Glyur000040s00007332/Glyur000004s00000385/Glyur000665s00020416/Glyur000269s00013894/Glyur000007s00002864/Glyur000533s00015048/Glyur001645s00024582/Glyur000115s00008269/Glyur000381s00016138/Glyur000025s00003312	aly:9302908/aly:9303757/aly:9312321/aly:9314432/aly:9314342/aly:9320877/aly:9330315/aly:9307753/aly:9314342/aly:9303992/aly:9312321/aly:9313244/aly:9310235	13	7	Glyur001607s00029751/Glyur000269s00013919/Glyur000040s00007332/Glyur000665s00020416/Glyur000269s00013894/Glyur000007s00002864/Glyur001645s00024582	6	Glyur000065s00004314/Glyur000004s00000385/Glyur000533s00015048/Glyur000115s00008269/Glyur000381s00016138/Glyur000025s00003312
aly00531	Glycosaminoglycan degradation	1/625	16/5383	0.861603	1	Glyur001728s00037473	Glyur001728s00037473	aly:9324964	1	0		1	Glyur001728s00037473
aly04145	Phagosome	8/625	94/5383	0.869133	1	Glyur000065s00004333/Glyur000034s00002975/Glyur000879s00025362/Glyur000048s00002243/Glyur000043s00003822/Glyur001310s00030804/Glyur009107s00046187/Glyur002221s00037513	Glyur000065s00004333/Glyur000034s00002975/Glyur000879s00025362/Glyur000048s00002243/Glyur000043s00003822/Glyur001310s00030804/Glyur009107s00046187/Glyur002221s00037513	aly:9325759/aly:9328554/aly:9308145/aly:9326591/aly:9304002/aly:9314304/aly:9326432/aly:9323977	8	6	Glyur000065s00004333/Glyur000034s00002975/Glyur000879s00025362/Glyur000048s00002243/Glyur001310s00030804/Glyur009107s00046187	2	Glyur000043s00003822/Glyur002221s00037513
[truncated: 36 more rows]

## Sheet: KEGG S+GB+6h vs S
KEGGID	Description	GeneRatio	BgRatio	pvalue	padj	geneID	geneName	keggID	Count	Up	Up_Gene_id	Down	Down_Gene_id
[truncated: 117 more rows]

## Sheet: KEGG  S+GB+24h vs S
KEGGID	Description	GeneRatio	BgRatio	pvalue	padj	geneID	geneName	keggID	Count	Up	Up_Gene_id	Down	Down_Gene_id
[truncated: 123 more rows]

## Sheet: GO S vs CK
Category	GOID	Description	GeneRatio	BgRatio	pvalue	padj	geneID	geneName	Count	Up	Up_Gene_id	Down	Down_Gene_id
[truncated: 30 more rows]

## Sheet: GO S+GB+6h vs S
Category	GOID	Description	GeneRatio	BgRatio	pvalue	padj	geneID	geneName	Count	Up	Up_Gene_id	Down	Down_Gene_id
[truncated: 30 more rows]

## Sheet: GO  S+GB+24h vs S
Category	GOID	Description	GeneRatio	BgRatio	pvalue	padj	geneID	geneName	Count	Up	Up_Gene_id	Down	Down_Gene_id
[truncated: 30 more rows]
