# Supplementary material for: Physiological and molecular mechanisms of glycine betaine in alleviating Na2SO4 stress in Glycyrrhiza uralensis
Source: Front Plant Sci. 2025 Nov 4;16:1667006. doi: 10.3389/fpls.2025.1667006 (PMC12674169; doi:10.3389/fpls.2025.1667006)
Supplement: Supplementary file 2 [file DataSheet2.xlsx]

## Sheet: Peak area of metabolites
Compound_ID	Name	all_CK1	all_CK2	all_CK3	all_Na2SO4_1	all_Na2SO4_2	all_Na2SO4_3	all_Na2SO4+6h_1	all_Na2SO4+6h_2	all_Na2SO4+6h_3	all_Na2SO4+24h_1	all_Na2SO4+24h_2	all_Na2SO4+24h_3
Com_24_neg	Sucrose	9.05298e+09	8.72512e+09	8.93629e+09	9.18953e+09	1.1008e+10	9.8602e+09	9.1373e+09	8.61237e+09	1.0013e+10	4.21554e+09	4.37744e+09	4.36797e+09
Com_80_neg	Gluconic acid	2.86955e+09	2.93614e+09	2.86338e+09	2.87682e+09	3.03758e+09	2.89538e+09	2.65712e+09	2.50165e+09	1.42314e+09	1.95834e+09	1.98448e+09	1.97126e+09
Com_96_neg	D-Saccharic acid	2.44154e+09	1.39098e+09	2.4419e+09	7.83137e+08	8.47257e+08	1.75259e+09	1.85218e+09	1.63353e+09	1.72392e+09	9.64706e+08	1.76093e+09	1.82917e+09
Com_184_neg	Isocitric acid	8.73889e+08	8.30639e+08	8.23228e+08	9.12158e+08	1.01463e+09	1.00002e+09	7.84389e+08	7.51594e+08	7.96602e+08	3.49063e+08	3.90283e+08	3.38909e+08
Com_606_neg	Oleoyl-L-α-lysophosphatidic acid	9.21586e+07	9.06241e+07	9.30388e+07	8.51594e+07	8.63723e+07	8.34681e+07	1.79608e+08	1.72591e+08	1.66287e+08	3.47346e+08	3.3014e+08	3.34404e+08
Com_734_neg	D-(+)-Mannose	1.61824e+08	1.56066e+08	1.64854e+08	1.67285e+08	3.35369e+08	1.74205e+08	1.3587e+08	1.55216e+08	1.26554e+08	1.67327e+08	1.84141e+08	1.80954e+08
Com_755_neg	N-Acetyl-DL-tryptophan	2.64244e+07	2.51026e+07	2.50205e+07	3.16747e+08	3.21655e+08	3.05182e+08	8.98132e+07	8.70833e+07	7.41132e+07	3.35629e+07	3.33667e+07	3.24174e+07
Com_1538_neg	Geniposidic acid	9.01723e+07	9.0141e+07	8.85383e+07	1.59402e+08	1.57053e+08	1.54419e+08	1.26566e+08	1.29539e+08	1.29594e+08	9.12638e+07	1.02308e+08	1.01574e+08
Com_1693_neg	N-Acetyl-L-phenylalanine	1.10443e+08	9.44833e+07	9.57655e+07	1.35198e+08	1.29028e+08	1.25851e+08	1.20817e+08	1.18003e+08	1.17439e+08	9.80515e+07	9.6155e+07	9.78967e+07
Com_1838_neg	Glycitein	3.00421e+07	3.04737e+07	3.053e+07	8.05408e+07	7.92303e+07	8.05336e+07	5.99557e+07	7.58587e+07	7.66351e+07	3.90803e+07	4.02205e+07	2.96727e+07
Com_2157_neg	Uridine 5'-diphosphogalactose	9.23345e+07	8.75551e+07	9.00044e+07	7.30238e+07	8.0063e+07	8.26944e+07	6.27242e+07	5.77495e+07	5.96325e+07	8.0432e+06	7.32694e+06	7.64514e+06
Com_2320_neg	Uridine monophosphate (UMP)	3.74316e+07	3.33645e+07	3.56143e+07	9.92492e+07	1.0081e+08	9.68613e+07	7.87316e+07	823853	7.93823e+07	2.32839e+07	2.43361e+07	2.51915e+07
Com_4384_neg	N-Acetylaspartic acid	1.67405e+07	1.66999e+07	1.69394e+07	4.58561e+07	4.80966e+07	3.66172e+07	3.93584e+07	3.75689e+07	3.72045e+07	2.09807e+07	2.01661e+07	1.96005e+07
Com_4619_neg	UDP-N-acetylglucosamine	2.25735e+07	2.1003e+07	2.3073e+07	4.12046e+07	4.52546e+07	4.24855e+07	3.23861e+07	2.9525e+07	3.05439e+07	6.77809e+06	6.29097e+06	6.26569e+06
Com_4724_neg	α,α-Trehalose	3.39151e+07	1.90922e+07	2.73285e+07	2.59266e+07	2.63327e+07	2.59328e+07	3.71552e+07	2.87238e+07	2.84577e+07	1.14082e+07	1.38155e+07	1.25081e+07
Com_4870_neg	(±)-Abscisic acid	2.88218e+07	2.7684e+07	2.83523e+07	2.16557e+07	1.92675e+07	1.44379e+07	1.95745e+07	1.97975e+07	2.11529e+07	3.5821e+07	3.28224e+07	3.30103e+07
Com_7773_neg	N-Acetyl-α-D-glucosamine 1-phosphate	5.78235e+06	6.24202e+06	3.30922e+06	1.96174e+07	2.20425e+07	1.29879e+07	1.27335e+07	1.19727e+07	1.37248e+07	1.45546e+07	1.22002e+07	1.15395e+07
Com_15446_neg	Cyclic ADP-ribose	1.34708e+06	5.48993e+06	1.47238e+06	1.16052e+06	1.84506e+06	2.49569e+06	918260	3.69809e+06	1.74691e+06	2.63303e+06	3.07085e+06	3.40928e+06
Com_22567_neg	Xanthosine	933852	967451	408169	1.18009e+06	1.78438e+06	1.5561e+06	1.93799e+06	1.26141e+06	1.43703e+06	366692	298337	250945
Com_593_neg	DL-Arginine	3.52216e+08	3.51751e+08	3.54816e+08	5.91505e+06	6.97783e+06	6.28045e+06	3.87665e+07	4.08791e+07	3.72966e+07	2.2224e+08	2.13829e+08	2.15311e+08
Com_121_neg	Luteolin	1.92782e+09	1.96959e+09	1.92624e+09	5.94715e+08	5.26184e+08	5.96359e+08	8.30382e+08	8.30618e+08	9.07892e+08	1.76791e+09	1.78336e+09	1.79356e+09
Com_95_neg	Quercetin-3β-D-glucoside	2.45839e+09	2.42273e+09	2.41741e+09	5.36393e+08	6.4836e+08	6.27284e+08	9.21097e+08	8.97045e+08	8.99978e+08	1.80077e+09	1.80885e+09	1.79768e+09
Com_509_neg	Eriodictyol	1.82041e+08	1.83522e+08	1.83036e+08	4.63931e+07	4.55453e+07	6.22618e+07	5.13926e+07	6.49595e+07	6.27278e+07	3.94435e+08	3.67082e+08	4.26023e+08
Com_262_neg	Formononetin	2.46704e+08	2.44209e+08	2.31517e+08	6.28441e+08	6.18046e+08	6.18914e+08	4.74501e+08	4.76385e+08	4.71074e+08	2.38463e+08	2.32633e+08	2.58596e+08
Com_13_neg	Citric acid	2.24852e+10	1.32168e+10	1.95397e+10	9.57145e+09	9.71197e+09	9.45991e+09	1.44261e+10	1.25066e+10	1.25601e+10	1.49111e+10	1.41929e+10	1.46706e+10
Com_8916_neg	D-Raffinose	2.31425e+06	2.6629e+06	2.74976e+06	1.19953e+07	1.20362e+07	3.7827e+06	1.27619e+07	1.03637e+07	1.31638e+07	1.28446e+06	1.50401e+06	1.27981e+06
Com_45_neg	D-(-)-Quinic acid	2.85708e+09	2.76642e+09	2.81769e+09	5.7381e+08	6.29989e+08	5.72735e+08	5.26274e+08	5.29252e+08	6.18953e+08	5.0599e+09	4.96603e+09	5.18723e+09
Com_1859_neg	Guanosine	7.84567e+07	8.27616e+07	8.28695e+07	3.97331e+07	3.63633e+07	3.52818e+07	5.40137e+07	5.28703e+07	5.18695e+07	6.55881e+07	6.27923e+07	5.22447e+07
Com_10093_neg	Chlorogenic acid	4.33251e+06	2.93495e+06	3.62356e+06	1.09492e+07	1.10216e+07	1.45321e+07	7.94942e+06	6.51864e+06	6.98848e+06	4.82897e+06	3.31553e+06	3.99745e+06
Com_1122_neg	Glycerophospho-N-palmitoyl ethanolamine	1.27267e+07	1.05568e+07	1.27679e+07	2.21188e+07	2.22532e+07	2.06043e+07	4.37815e+07	5.03204e+07	3.52012e+07	1.83691e+08	1.76965e+08	1.76185e+08
Com_1180_neg	Naringenin	1.33737e+08	1.32834e+08	1.3352e+08	1.43508e+08	1.46265e+08	1.39726e+08	6.90127e+07	7.013e+07	7.67208e+07	1.74289e+08	1.62062e+08	1.60607e+08
Com_1168_neg	Catechin	1.04273e+07	9.65867e+06	9.93725e+06	6.73225e+06	7.2216e+06	6.96008e+06	2.93829e+07	3.55873e+07	3.37108e+07	1.58801e+08	1.726e+08	1.58605e+08
Com_2271_neg	Gallic acid	5.62393e+07	5.31381e+07	5.94213e+07	3.00717e+07	2.84363e+07	2.39846e+07	4.81997e+07	4.19569e+07	4.89667e+07	6.82369e+07	8.50278e+07	8.20343e+07
Com_250_neg	cis-Aconitic acid	8.86873e+08	8.95723e+08	9.22461e+08	4.60446e+08	4.51866e+08	4.58472e+08	4.7235e+08	6.18956e+08	4.66248e+08	4.84368e+08	4.92495e+08	4.83487e+08
Com_2780_neg	D-Mannose 6-phosphate	3.97183e+07	4.14414e+07	4.29537e+07	7.49356e+07	8.215e+07	7.668e+07	5.02804e+07	4.77298e+07	5.05822e+07	5.8296e+07	5.99091e+07	5.75585e+07
Com_4278_neg	Phloretin	3.04105e+07	3.09732e+07	3.10863e+07	2.66212e+07	1.60342e+07	2.51184e+07	2.51675e+07	2.5314e+07	2.40142e+07	1.10262e+07	1.00864e+07	1.13156e+07
Com_907_neg	Uridine	1.0994e+08	6.05621e+07	9.65866e+07	9.12067e+07	1.63502e+08	1.31029e+08	1.72604e+08	1.21086e+08	1.49893e+08	1.16741e+08	1.72835e+08	1.70206e+08
Com_2358_neg	DL-Tryptophan	1.96076e+07	1.93215e+07	2.09472e+07	9.95467e+07	9.53181e+07	9.87352e+07	3.99021e+07	3.8609e+07	4.57231e+07	1.6399e+07	2.09189e+07	1.70473e+07
Com_101_neg	Rutin	2.02753e+08	1.82402e+08	1.27858e+09	8.82221e+07	8.83105e+07	9.16423e+07	1.49328e+09	1.85056e+08	1.98027e+08	2.35236e+09	3.66151e+08	3.7326e+08
Com_1147_neg	Esculin	5.58309e+07	6.57089e+07	6.6042e+07	1.63624e+08	1.83308e+08	1.58114e+08	1.15631e+08	1.17353e+08	1.0485e+08	2.23196e+07	1.69997e+07	1.7765e+07
Com_4_neg	D-(-)-Ribose	1.26886e+10	1.10378e+10	1.23145e+10	4.58769e+10	4.59877e+10	4.4421e+10	4.4625e+10	4.4489e+10	4.45737e+10	1.22029e+10	1.20297e+10	9.70015e+09
Com_6_neg	DL-Malic acid	1.57209e+10	1.56174e+10	1.55704e+10	4.094e+10	4.63806e+10	4.16508e+10	2.20749e+10	2.22433e+10	2.28251e+10	2.16789e+10	2.12368e+10	2.22125e+10
Com_31_neg	7-Methylxanthine	3.56233e+09	3.66283e+09	3.57869e+09	8.27494e+09	8.73924e+09	8.12946e+09	7.74573e+09	7.0465e+09	7.68521e+09	4.24456e+09	4.23485e+09	4.33941e+09
Com_36_neg	Myrislignan	3.27556e+09	2.66675e+09	2.74393e+09	4.90594e+09	5.08963e+09	4.86835e+09	2.54958e+09	2.70215e+09	2.71003e+09	4.30719e+09	4.4896e+09	4.601e+09
Com_51_neg	L-Threonic acid	2.75422e+09	2.97221e+09	2.92963e+09	5.61565e+09	5.93709e+09	5.46246e+09	4.43401e+09	3.80675e+09	3.99316e+09	4.01823e+09	3.8546e+09	4.18742e+09
Com_57_neg	5-Methoxypsoralen	2.2746e+09	2.39133e+09	2.28718e+09	1.78936e+09	1.83395e+09	1.78181e+09	2.32054e+09	2.17153e+09	2.23283e+09	4.1064e+09	4.16332e+09	4.19553e+09
Com_74_neg	Theophylline	1.85917e+09	1.75994e+09	1.78677e+09	3.0838e+09	3.21268e+09	3.1162e+09	2.50851e+09	2.41852e+09	2.71914e+09	2.933e+09	3.03737e+09	2.89145e+09
Com_81_neg	Quercetin-3-O-beta-glucopyranosyl-6'-acetate	2.92817e+09	2.89712e+09	2.89569e+09	6.98453e+08	6.97969e+08	6.92694e+08	8.77607e+08	8.44406e+08	8.52735e+08	1.64495e+09	1.68252e+09	1.62947e+09
Com_92_neg	2,2-Bis(hydroxymethyl)propionic acid	1.08423e+09	9.76731e+08	1.07854e+09	6.57805e+08	1.72151e+08	5.57059e+08	1.1477e+09	1.26194e+09	1.11975e+09	1.26893e+09	1.64236e+09	1.25186e+09
Com_107_neg	4'-Demethylpodophyllotoxin	2.21099e+09	2.23776e+09	2.21524e+09	4.3913e+08	1.38286e+09	1.4481e+09	2.01255e+09	2.01263e+09	2.01579e+09	1.06554e+09	1.12297e+09	1.02842e+09
Com_108_neg	Corchorifatty acid F	5.71021e+08	5.99905e+08	5.99632e+08	1.10627e+09	1.09284e+09	1.10575e+09	2.16337e+09	1.9925e+09	2.14415e+09	2.03872e+09	2.19195e+09	1.92338e+09
Com_136_neg	4-((5-(4-Nitrophenyl)oxazol-2-yl)amino)benzonitrile	1.00834e+09	1.18374e+09	1.20516e+09	9.5047e+08	9.42688e+08	8.20321e+08	9.94038e+08	9.78886e+08	9.99746e+08	1.81707e+09	1.78179e+09	1.83289e+09
Com_140_neg	3-O-p-coumaroyl quinic acid O-hexoside	1.23042e+09	1.21966e+09	1.21627e+09	7.08776e+08	7.05565e+08	7.03187e+08	1.68772e+09	1.78029e+09	1.80263e+09	7.03488e+08	7.20472e+08	6.89816e+08
Com_141_neg	Xylitol	1.08423e+09	9.76731e+08	1.07854e+09	6.57805e+08	5.75409e+08	5.57059e+08	1.1477e+09	1.26194e+09	1.30431e+09	8.70679e+08	8.69866e+08	9.9097e+08
Com_150_neg	α-Lactose	5.83516e+08	5.7743e+08	7.62033e+08	3.99896e+08	3.98198e+08	1.81168e+08	3.59942e+08	1.60057e+09	3.91977e+08	3.85585e+08	4.02007e+08	1.05343e+09
Com_164_neg	2-Hydroxycaproic acid	9.06141e+08	9.31196e+08	9.16321e+08	1.19622e+09	1.16389e+09	1.15552e+09	7.08259e+08	7.16047e+08	7.12691e+08	3.77082e+08	4.24043e+08	4.08419e+08
Com_170_neg	2-Furoic acid	1.33991e+09	7.83459e+08	1.16772e+09	5.89019e+08	5.98916e+08	5.85822e+08	8.74864e+08	7.59781e+08	7.69158e+08	8.91668e+08	8.33909e+08	4.51002e+08
Com_171_neg	3-[(Carboxycarbonyl)amino]-L-alanine	4.10266e+08	4.21761e+08	4.16925e+08	9.66269e+08	9.54808e+08	9.26997e+08	8.1692e+08	8.01871e+08	8.36065e+08	3.065e+08	3.26392e+08	3.57553e+08
Com_172_neg	11-Dehydro thromboxane B2	9.64922e+08	9.37198e+08	9.57584e+08	1.32713e+09	1.35894e+09	1.44641e+09	9.12096e+08	8.62739e+08	9.05618e+08	1.33402e+09	1.26704e+09	1.27629e+09
Com_175_neg	Methylmalonic acid	9.0419e+08	9.17009e+08	9.24827e+08	1.40591e+09	1.41223e+09	1.39968e+09	9.16994e+08	9.2563e+08	9.64839e+08	1.00115e+09	1.00397e+09	1.00455e+09
Com_177_neg	2-Hydroxy-2-methyl-3-buten-1-yl beta-D-glucopyranoside	1.44369e+08	1.51803e+08	1.29862e+08	1.52043e+09	1.5153e+09	1.42078e+09	9.69207e+08	1.01927e+09	8.92308e+08	2.22527e+08	5.73195e+08	2.16632e+08
Com_200_neg	(2R)-2,3-Dihydroxypropanoic acid	5.6267e+08	5.32199e+08	5.46124e+08	3.74042e+08	4.11753e+08	3.2922e+08	4.01537e+08	4.02835e+08	5.95926e+08	1.08584e+09	1.05502e+09	1.11496e+09
Com_205_neg	LPA 18:2	4.83378e+08	4.56821e+08	4.98035e+08	2.62356e+08	2.65496e+08	2.57385e+08	5.46205e+08	4.74337e+08	4.88517e+08	6.90851e+08	7.37776e+08	1.09231e+09
Com_207_neg	LPG 16:1	9.73071e+08	9.95618e+08	9.85553e+08	5.44458e+08	5.53811e+08	5.27892e+08	1.1102e+09	1.04088e+09	1.05857e+09	6.91283e+08	6.93138e+08	6.83356e+08
Com_208_neg	Phloridzin	4.40943e+08	4.28187e+08	4.39757e+08	2.48409e+07	2.55589e+07	2.3891e+07	1.36234e+08	1.47354e+08	1.34476e+08	1.09258e+09	9.78463e+08	9.75436e+08
Com_222_neg	Protoporphyrin IX	1.49771e+08	1.49492e+08	1.52927e+08	1.18497e+09	1.16858e+09	1.12241e+09	5.39361e+08	4.12767e+08	5.34765e+08	1.27334e+08	1.29045e+08	1.27165e+08
Com_240_neg	6,7-Dimethoxy-4-Methylcoumarin	4.66034e+08	4.63729e+08	4.57127e+08	2.86884e+08	2.56671e+08	2.84282e+08	3.64106e+08	3.45213e+08	3.61015e+08	8.25213e+08	8.18698e+08	7.83623e+08
Com_247_neg	(+/-)9-HpODE	1.37704e+08	1.37636e+08	1.38412e+08	2.09099e+08	2.10688e+08	2.04405e+08	9.40062e+08	9.32531e+08	9.09097e+08	1.47627e+08	1.80779e+08	1.8049e+08
Com_266_neg	6-Hydroxycaproic acid	3.6453e+08	2.42722e+08	3.21179e+08	5.53258e+08	5.64424e+08	5.32577e+08	6.73042e+08	3.19504e+08	5.99079e+08	1.3026e+08	1.2682e+08	1.29362e+08
Com_284_neg	D-(-)-Lyxose	2.95686e+08	2.24997e+08	2.77992e+08	8.57931e+08	9.59771e+08	8.89771e+08	8.18327e+08	7.83574e+08	8.26063e+08	2.58509e+08	2.55881e+08	2.27787e+08
Com_292_neg	3-Hydroxybutyric acid	2.95686e+08	2.17244e+08	2.77992e+08	8.32734e+08	9.28377e+08	8.62076e+08	7.95198e+08	7.58975e+08	8.00231e+08	2.49993e+08	2.55881e+08	2.27787e+08
Com_294_neg	(R,S)-N-NITROSOANABASINE	7.03347e+08	6.98088e+08	6.95672e+08	5.40217e+08	5.21804e+08	5.12774e+08	6.01026e+08	5.87584e+08	5.86162e+08	6.90247e+08	6.84906e+08	7.07871e+08
Com_361_neg	Genipin	2.54471e+08	2.558e+08	2.53851e+08	7.79641e+08	7.58637e+08	7.54754e+08	1.80594e+08	2.06149e+08	2.10449e+08	9.51689e+07	1.06579e+08	9.81377e+07
Com_365_neg	LPA 16:0	1.06666e+08	1.09126e+08	1.08294e+08	3.46946e+08	2.47029e+08	3.34801e+08	3.59265e+08	3.3254e+08	3.28014e+08	6.52249e+08	6.31425e+08	6.25601e+08
Com_375_neg	N-[3-(aminosulfonyl)phenyl]-2,3-dihydro-1,4-benzodioxine-2-carboxamide	1.30452e+08	1.30353e+08	1.32498e+08	2.37081e+08	6.4329e+08	6.07164e+08	2.71216e+08	2.73457e+08	2.76953e+08	6.29967e+08	6.17467e+08	6.24201e+08
Com_418_neg	Xanthohumol	4.0215e+08	3.72085e+08	5.68814e+08	4.51516e+08	4.51101e+08	4.3592e+08	4.07772e+08	4.40792e+08	3.31349e+08	1.56095e+08	1.65791e+08	1.80224e+08
Com_436_neg	3-(4-Hydroxyphenyl)propionic acid	1.13112e+08	1.08489e+08	1.14509e+08	9.89103e+07	1.32675e+08	1.29697e+08	2.62749e+08	3.24923e+08	3.69599e+08	4.57916e+07	6.4484e+07	6.62641e+07
Com_438_neg	Citraconic acid	5.41072e+08	3.92797e+08	5.04721e+08	3.29161e+08	3.33096e+08	3.3633e+08	3.3704e+08	2.03456e+08	2.06862e+08	2.49771e+08	3.329e+08	2.96109e+08
Com_441_neg	Ureidoglutaric acid	3.38316e+08	3.20049e+08	3.1543e+08	1.24222e+08	1.05098e+08	1.08897e+08	1.585e+08	1.83078e+08	1.81889e+08	5.35912e+08	5.14638e+08	5.26422e+08
Com_471_neg	δ-Ribono-1,4-lactone	3.21281e+08	3.73084e+08	3.27439e+08	3.99364e+08	3.93206e+08	3.91304e+08	3.71033e+08	3.78095e+08	3.49317e+08	4.03066e+08	4.11177e+08	3.91294e+08
Com_476_neg	Isomucronulatol 7-O-glucoside	1.01103e+08	8.22383e+07	1.00148e+08	8.78654e+07	8.28679e+07	8.18172e+07	1.54384e+08	1.46636e+08	1.54049e+08	5.69945e+07	5.78185e+07	5.76938e+07
Com_482_neg	LPG 16:0	3.44078e+08	4.01631e+08	4.01721e+08	1.01018e+08	9.22908e+07	9.67703e+07	2.98012e+08	3.18612e+08	3.33559e+08	4.72519e+08	4.64716e+08	4.54476e+08
Com_507_neg	D-Glucono-1,5-lactone	1.65324e+08	1.80582e+08	1.55288e+08	1.87692e+08	4.14527e+08	4.15467e+08	4.29218e+08	1.46636e+08	4.3864e+08	3.60852e+08	3.42675e+08	3.9191e+08
Com_521_neg	Sweroside	1.96974e+08	1.97692e+08	1.97736e+08	3.5681e+08	3.50111e+08	3.3938e+08	3.55857e+08	3.51121e+08	3.41092e+08	2.19781e+07	3.971e+07	2.02721e+07
Com_530_neg	N-benzyl-N-isopropyl-N'-[4-(trifluoromethoxy)phenyl]urea	4.0623e+08	4.10439e+08	4.04598e+08	2.7951e+08	2.69357e+08	3.01992e+08	2.47444e+08	2.75699e+08	2.82777e+08	3.47718e+08	3.96028e+08	4.05224e+08
Com_550_neg	Mesaconic acid	1.83481e+08	9.25442e+07	1.38457e+08	3.69974e+08	4.17684e+08	1.96834e+08	3.26607e+08	1.60017e+08	1.50898e+08	1.2899e+08	1.20571e+08	1.93474e+08
Com_570_neg	3-Hydroxybenzoic acid	1.58772e+08	1.73127e+08	1.67832e+08	3.04897e+08	3.10357e+08	3.05722e+08	3.20333e+08	3.1544e+08	3.36552e+08	1.02792e+08	1.14406e+08	9.9934e+07
Com_585_neg	D-(+)-Glucose	1.96172e+08	1.81097e+08	1.93619e+08	1.87088e+08	3.35369e+08	1.65314e+08	1.74013e+08	1.55216e+08	1.71273e+08	1.67327e+08	3.46961e+08	3.56326e+08
Com_594_neg	19(R)-Hydroxy prostaglandin F2α	2.05312e+06	2.32721e+06	4.12015e+06	2.04311e+07	1.98279e+07	1.93591e+07	5.28103e+06	4.2627e+06	4.69011e+06	6.65837e+06	6.43044e+06	7.51939e+06
Com_610_neg	2,3-dinor Prostaglandin E1	4.25105e+07	5.56414e+07	4.64215e+07	1.30793e+08	1.20247e+08	1.33534e+08	3.11384e+08	3.45612e+08	3.17627e+08	1.57124e+07	1.6784e+07	1.58267e+07
Com_624_neg	N-[4-cyano-1-(4-fluorophenyl)-1H-pyrazol-5-yl]cyclohexanecarboxamide	1.93337e+08	1.29285e+08	9.93071e+07	8.95338e+07	9.04866e+07	8.88583e+07	1.77787e+08	1.09775e+08	2.06626e+08	2.05688e+08	3.29539e+08	2.02712e+08
Com_626_neg	3-Coumaric acid	3.25323e+08	3.35144e+08	3.34734e+08	2.7179e+08	2.63832e+08	2.67382e+08	2.46128e+08	2.39225e+08	2.44634e+08	2.318e+08	2.70112e+08	2.73969e+08
Com_635_neg	1-(4-fluorophenyl)-2-(4-methoxyphenyl)-4-(2-naphthyl)butane-1,4-dione	1.21704e+08	1.34212e+08	1.26845e+08	1.37215e+08	1.36936e+08	1.32007e+08	3.31405e+08	3.17747e+08	3.20854e+08	3.23551e+08	2.84666e+08	3.26221e+08
Com_683_neg	(2E)-4-Hydroxy-3,7-dimethyl-2,6-octadien-1-yl beta-D-glucopyranoside	2.7066e+08	2.638e+08	2.65207e+08	2.03346e+08	1.89407e+08	1.81757e+08	2.50289e+08	2.42691e+08	2.41088e+08	2.47078e+08	2.3798e+08	2.48836e+08
Com_721_neg	Chlortetracycline	2.87026e+08	2.81733e+08	2.80316e+08	7.27565e+07	7.3665e+07	7.45502e+07	1.0726e+08	1.35466e+08	1.37787e+08	2.62439e+08	2.67067e+08	2.61117e+08
Com_745_neg	2-Oxoglutaric acid	2.68089e+08	2.70519e+08	2.67066e+08	1.70466e+08	2.01524e+08	1.93355e+08	2.43308e+08	2.25897e+08	2.35765e+08	2.65168e+08	2.21277e+08	2.24614e+08
Com_767_neg	Cinobufagin	7.66156e+07	8.13318e+07	8.04981e+07	3.09997e+08	3.17498e+08	3.14968e+08	1.5526e+08	1.40287e+08	1.44412e+08	1.39739e+08	1.38973e+08	1.38695e+08
Com_790_neg	5,7-Dihydroxy-2-(3-hydroxy-4-methoxyphenyl)chroman-4-one	7.0721e+07	8.52627e+07	7.3644e+07	6.63494e+07	3.97673e+07	4.29857e+07	7.09489e+07	8.25821e+07	7.89979e+07	1.44703e+08	1.21632e+08	1.24417e+08
Com_799_neg	D-α-Hydroxyglutaric acid	1.79125e+08	1.26076e+08	1.72269e+08	2.04984e+08	2.04605e+08	2.00459e+08	1.77432e+08	1.57738e+08	1.83214e+08	1.80499e+08	1.69506e+08	1.78247e+08
Com_814_neg	(2-anilino-4-methyl-1,3-thiazol-5-yl)(4-methoxyphenyl)methanone	6.0518e+07	5.43963e+07	5.80654e+07	1.16896e+08	1.08111e+08	1.23104e+08	8.02641e+07	8.0874e+07	8.5816e+07	1.72157e+08	1.8426e+08	1.8031e+08
Com_829_neg	Corticosterone	6.97113e+07	9.172e+07	7.78894e+07	2.26121e+08	2.90763e+08	2.45474e+08	8.29575e+07	7.69367e+07	7.99223e+07	2.1886e+08	1.80804e+08	1.74617e+08
Com_855_neg	Caffeine	1.63298e+08	1.41882e+08	1.70453e+08	2.36396e+08	2.36513e+08	2.27125e+08	2.12145e+08	2.39851e+08	2.12781e+08	1.56308e+08	1.49855e+08	1.28002e+08
Com_886_neg	Panaxydol	2.28462e+07	2.30087e+07	2.02993e+07	4.47294e+07	4.81964e+07	5.07665e+07	2.10244e+08	2.20469e+08	2.35554e+08	5.83726e+06	9.65124e+06	6.93166e+06
Com_893_neg	Phenylacetaldehyde	2.24278e+08	2.32054e+08	2.2073e+08	2.27895e+08	2.18211e+08	2.1074e+08	1.76925e+08	1.71851e+08	1.94604e+08	1.82616e+08	1.71925e+08	1.68503e+08
Com_900_neg	MGDG O-15:1_2:0	9.77e+07	9.86943e+07	9.49416e+07	2.03737e+08	2.03734e+08	2.05168e+08	2.16984e+08	2.23012e+08	2.3318e+08	4.27658e+07	4.16569e+07	2.97405e+07
Com_951_neg	Dehydrodiisoeugenol	2.14009e+08	2.10399e+08	2.16873e+08	7.22829e+07	1.26957e+08	1.29197e+08	6.12752e+07	6.17179e+07	6.30989e+07	1.62901e+08	1.68778e+08	1.60279e+08
Com_994_neg	trans-Aconitic acid	1.37704e+08	1.32141e+08	1.38189e+08	2.24933e+08	1.63187e+08	2.19905e+08	2.10314e+08	2.10662e+08	2.05367e+08	4.85689e+07	5.44284e+07	4.78144e+07
Com_1017_neg	Allantoic acid	2.98775e+06	3.90256e+06	3.45101e+06	7.41661e+06	7.13927e+06	7.25731e+06	2.68428e+07	2.52082e+07	3.02914e+07	2.01538e+08	2.00069e+08	2.00248e+08
Com_1032_neg	MGDG O-15:0_2:0	9.53345e+07	9.57744e+07	9.14959e+07	1.99653e+08	1.94536e+08	1.93961e+08	1.91068e+08	1.96932e+08	2.03831e+08	3.45091e+07	3.61197e+07	3.6725e+07
Com_1067_neg	LPA 16:1	1.21725e+08	1.24766e+08	1.22169e+08	2.13414e+08	2.2158e+08	2.11281e+08	1.96778e+08	1.75117e+08	1.82406e+08	1.69667e+08	1.7182e+08	1.59654e+08
Com_1069_neg	Dehydroascorbic acid	1.93788e+08	1.95403e+08	1.90851e+08	1.09252e+08	1.19225e+08	1.09133e+08	7.32752e+07	6.31046e+07	7.67828e+07	4.85689e+07	5.44284e+07	3.90151e+07
Com_1103_neg	4,5-diphenyl-2,3-dihydro-1H-pyrazolo[3,4-c]pyridazin-3-one	5.58238e+07	6.8396e+07	8.05026e+07	7.41478e+07	7.80873e+07	6.90418e+07	9.89656e+07	7.05457e+07	7.0382e+07	4.96188e+07	5.0534e+07	4.01366e+07
Com_1183_neg	3,8,9-trihydroxy-10-propyl-3,4,5,8,9,10-hexahydro-2H-oxecin-2-one	7.25374e+07	7.16772e+07	7.15279e+07	1.09819e+08	1.10191e+08	1.0789e+08	1.71449e+08	1.74786e+08	1.66489e+08	1.39405e+08	1.48122e+08	1.53975e+08
Com_1205_neg	thiamine phosphate	1.60116e+08	1.64861e+08	1.66913e+08	3.80433e+07	1.26467e+06	3.74904e+07	3.56841e+07	3.81757e+07	3.34639e+07	1.7077e+08	1.63078e+08	1.67494e+08
Com_1206_neg	1,4-Cyclohexanedicarboxylic acid	4.24022e+07	4.50042e+07	4.42317e+07	2.03411e+08	1.91533e+08	1.88742e+08	5.97744e+07	5.95094e+07	5.76196e+07	7.44026e+06	5.97384e+06	5.81329e+06
Com_1221_neg	N-Methylthreonine	9.23463e+07	7.61804e+07	9.53422e+07	1.97106e+08	1.9982e+08	1.65783e+08	8.76912e+07	7.37244e+07	7.34027e+07	7.83884e+07	7.57398e+07	8.06731e+07
Com_1274_neg	Catechol	6.57672e+07	7.10449e+07	7.08799e+07	3.81835e+07	3.61051e+07	3.84466e+07	5.93273e+07	5.95509e+07	6.2076e+07	1.18786e+08	1.367e+08	1.28644e+08
Com_1296_neg	Hippuric Acid	4.63986e+07	4.55297e+07	5.13539e+07	5.51427e+07	5.76886e+07	5.6569e+07	1.54962e+08	1.60545e+08	1.56362e+08	4.06017e+07	4.30886e+07	4.5678e+07
Com_1387_neg	Purpurin	1.86623e+06	1.7736e+06	1.8481e+06	2.27633e+06	2.27514e+06	2.35755e+06	1.0139e+08	1.20492e+08	1.16707e+08	3.62434e+06	5.55632e+06	3.98476e+06
Com_1679_neg	Tracheloside	3.90121e+07	3.45526e+07	3.53764e+07	1.9544e+07	1.74896e+07	1.7336e+07	7.16326e+07	7.82623e+07	7.98528e+07	1.62872e+07	1.3993e+07	1.31158e+07
Com_1707_neg	Testosterone sulfate	6.25613e+07	3.29127e+07	6.49134e+07	1.34231e+08	1.33638e+08	1.33513e+08	4.0686e+07	6.94083e+07	6.5921e+07	4.11907e+07	1.68335e+07	4.26808e+07
Com_1735_neg	2-Methylbutyl beta-D-glucopyranoside	4.55423e+07	4.51987e+07	4.48051e+07	4.60102e+07	4.50194e+07	4.69348e+07	5.84553e+07	5.25614e+07	4.97388e+07	3.24802e+07	3.30375e+07	2.75655e+07
Com_1751_neg	(±)18-HEPE	2.77473e+07	2.85905e+07	2.88725e+07	4.3823e+07	4.67316e+07	4.58325e+07	1.16822e+08	1.13491e+08	1.1371e+08	4.97316e+07	5.2183e+07	5.14557e+07
Com_1754_neg	Trolox	7.24337e+07	9.42634e+07	7.7106e+07	1.05909e+08	7.73278e+07	1.04858e+08	7.25528e+07	7.93167e+07	7.48541e+07	4.1705e+07	4.83311e+07	4.95005e+07
Com_1860_neg	Mestranol	8.92218e+07	9.17698e+07	8.83646e+07	1.26736e+08	1.2853e+08	1.25559e+08	6.34235e+07	6.06567e+07	6.19317e+07	2.66391e+07	2.78212e+07	2.71638e+07
Com_1887_neg	Schizandrol B	5.68806e+07	6.95343e+07	6.95668e+07	8.3569e+07	2.71156e+06	9.21902e+07	5.02479e+07	5.35746e+07	5.21811e+07	4.82881e+07	1.39158e+06	4.8115e+07
Com_1899_neg	Estriol 17-sulfate	3.84708e+07	3.85146e+07	3.58884e+07	4.07654e+07	3.67871e+07	4.53198e+07	8.88231e+07	8.94397e+07	9.07968e+07	9.37641e+06	9.96203e+06	7.21082e+06
Com_1957_neg	Ethylmalonic acid	2.50934e+07	2.47215e+07	2.4089e+07	3.15596e+07	3.0914e+07	3.26644e+07	4.52111e+07	4.30887e+07	3.97816e+07	3.0676e+07	3.33604e+07	3.06335e+07
Com_2051_neg	(±)9(10)-DiHOME	2.48585e+07	2.43001e+07	2.44253e+07	1.81895e+07	1.80358e+07	1.76249e+07	3.86041e+07	3.68031e+07	3.35517e+07	9.4667e+07	9.54811e+07	9.5689e+07
Com_2091_neg	Lactobionic acid	7.59665e+07	7.82608e+07	7.77608e+07	1.05008e+08	1.14102e+08	1.09219e+08	7.46081e+07	4.47453e+07	5.14397e+07	4.20831e+07	4.39881e+07	6.40031e+07
Com_2101_neg	N-(2,5-dichlorobenzyl)-5-ethyl-1H-indole-2-carboxamide	7.46805e+07	8.10366e+07	6.75937e+07	4.21649e+07	3.64146e+07	4.01451e+07	6.34588e+07	6.81084e+07	6.91034e+07	4.20731e+07	4.42848e+07	4.62977e+07
Com_2104_neg	LPI 18:2	4.78163e+07	4.98331e+07	4.88413e+07	2.62712e+07	2.60666e+07	2.52313e+07	4.03628e+07	3.89144e+07	3.75895e+07	9.50894e+07	9.26327e+07	9.2948e+07
Com_2132_neg	Dihydroroseoside	2.28865e+07	2.55334e+07	2.43699e+07	1.01894e+08	9.29422e+07	9.61487e+07	4.58863e+07	4.84844e+07	6.16466e+07	5.68368e+06	5.66187e+06	5.7942e+06
Com_2135_neg	3-Phenyllactic acid	5.74031e+07	8.0594e+07	5.74086e+07	1.11371e+08	8.90172e+07	8.70842e+07	6.81325e+07	5.23225e+07	5.34266e+07	3.28373e+07	4.8219e+07	3.43394e+07
Com_2184_neg	3-O-p-coumaroyl shikimic acid O-hexoside	8.07557e+07	6.96948e+07	9.06869e+07	5.96027e+07	4.06888e+07	5.07528e+07	5.94637e+07	6.45587e+07	7.41308e+07	2.98351e+07	3.76279e+07	3.99273e+07
Com_2187_neg	D-(-)-Mannitol	6.03141e+06	1.49871e+07	1.82245e+07	7.35282e+07	1.08028e+08	9.56372e+07	3.68022e+07	6.56576e+07	9.76985e+06	1.14276e+07	1.15969e+07	1.0604e+07
Com_2203_neg	N-[5-(tert-butyl)-3-isoxazolyl]-N'-[2-(trifluoromethoxy)phenyl]urea	8.84321e+07	8.9872e+07	8.53479e+07	3.55762e+06	3.76522e+06	3.59368e+06	2.42011e+06	3.28325e+06	1.58591e+06	4.53647e+07	4.40067e+07	3.33511e+07
Com_2225_neg	Lipoic acid	5.68985e+07	4.7977e+07	4.77077e+07	4.6859e+07	3.51823e+07	4.3023e+07	8.49051e+07	8.94123e+07	8.62808e+07	2.28947e+07	2.94079e+07	2.6012e+07
Com_2275_neg	LPI 18:3	6.94214e+07	6.97818e+07	6.67575e+07	7.51798e+07	7.62865e+07	7.36081e+07	6.701e+07	6.33118e+07	6.54916e+07	8.32218e+07	8.49724e+07	8.45349e+07
Com_2296_neg	3-Isopropylmalic acid	3.04172e+07	3.56502e+07	3.56219e+07	5.59973e+07	1.01722e+08	8.11644e+07	5.76826e+07	6.47114e+07	5.90209e+07	7.79215e+07	7.65159e+07	4.70491e+07
Com_2345_neg	DL-α-Methoxyphenylacetic acid	3.26193e+07	3.20133e+07	3.02531e+07	3.1985e+07	3.0577e+07	3.08326e+07	6.63215e+07	6.09525e+07	6.3485e+07	2.59538e+07	2.41569e+07	2.5527e+07
Com_2376_neg	(3R)-4,4-Dimethyl-2-oxotetrahydro-3-furanyl beta-D-glucopyranoside	1.82665e+07	1.86126e+07	1.6407e+07	3.65195e+07	5.54043e+07	3.41795e+07	3.69106e+07	5.71483e+07	6.47234e+07	7.22162e+06	1.32591e+07	8.80192e+06
Com_2384_neg	Safflomin A	8.26069e+07	8.26204e+07	8.03043e+07	5.09751e+07	5.12081e+07	5.01459e+07	5.94981e+07	6.08385e+07	5.86168e+07	3.90939e+06	3.58559e+06	1.84222e+06
Com_2433_neg	Ornithine	8.09251e+07	7.68909e+07	7.2634e+07	1.63239e+06	2.21823e+06	1.81522e+06	9.33863e+06	7.55298e+06	7.64707e+06	5.86519e+07	3.65815e+07	3.76295e+07
Com_2492_neg	4-Hydroxy-2-Oxoglutaric Acid	5.20146e+07	5.30027e+07	4.74803e+07	2.63089e+07	3.03657e+07	2.73574e+07	7.79667e+07	7.89802e+07	7.00899e+07	3.4045e+07	3.43118e+07	3.4817e+07
Com_2619_neg	L-Citrulline	6.72689e+07	7.4486e+07	6.84829e+07	6.84539e+06	6.94188e+06	6.42652e+06	1.86632e+07	1.74736e+07	1.86604e+07	2.92202e+07	2.88805e+07	2.97589e+07
Com_2650_neg	Pyrogallol	5.40939e+07	6.89372e+07	4.95023e+07	3.74337e+07	3.44817e+07	3.55272e+07	7.34192e+07	4.20778e+07	7.03146e+07	3.70206e+07	3.49385e+07	3.66882e+07
Com_2652_neg	19(R)-hydroxy Prostaglandin E2	1.80239e+07	1.73083e+07	1.72147e+07	2.13195e+07	2.36371e+07	2.26787e+07	5.16444e+07	5.57214e+07	5.65431e+07	4.09292e+07	3.90015e+07	3.77171e+07
Com_2747_neg	15(R)-Lipoxin A4	7.89412e+06	8.56782e+06	8.71186e+06	8.14741e+06	7.38272e+06	7.11258e+06	7.02783e+07	1.30494e+07	6.81494e+07	1.0694e+07	1.1469e+07	1.17295e+07
Com_2750_neg	Gly-Phe	3.29917e+07	3.79164e+07	3.53665e+07	5.31094e+07	5.12561e+07	4.99275e+07	2.9587e+07	2.18144e+07	2.46532e+07	4.23762e+06	5.06465e+06	6.23361e+06
Com_3001_neg	Artesunate	1.48256e+07	1.51018e+07	1.64656e+07	3.41459e+07	2.43103e+07	3.33245e+07	2.10786e+07	2.3695e+07	5.76874e+07	1.45522e+07	1.35229e+07	1.3867e+07
Com_3061_neg	Uric acid	6.04473e+06	6.01315e+06	6.07532e+06	1.14017e+06	1.36041e+06	1.20275e+06	2.18435e+07	2.057e+07	2.18279e+07	6.0789e+07	6.06393e+07	5.97698e+07
Com_3089_neg	LPG O-24:6	2.70693e+07	2.39038e+07	2.69141e+07	3.40604e+06	3.89921e+06	3.67936e+06	9.51911e+06	1.33874e+07	9.88689e+06	5.98451e+07	5.99273e+07	6.02419e+07
Com_3106_neg	5-[4-(2-furylcarbonyl)piperazino]-5-oxo-3-phenylpentanoic acid	2.14059e+06	2.33876e+06	2.19049e+06	2.52243e+07	2.35903e+07	2.53967e+07	2.44051e+07	2.63961e+07	2.34409e+07	336594	322614	329907
Com_3147_neg	LPI 16:0	9.5619e+06	9.54527e+06	9.28676e+06	2.98701e+07	2.84642e+07	2.89646e+07	4.11904e+07	3.9007e+07	3.91058e+07	6.00755e+07	5.72872e+07	5.54849e+07
Com_3224_neg	N-Acetyl-1-aspartylglutamic acid	4.25488e+06	5.71826e+06	4.17908e+06	7.92052e+06	7.74428e+06	8.00603e+06	9.31069e+06	9.09136e+06	1.00466e+07	4.49894e+06	2.62379e+06	3.99088e+06
Com_3439_neg	Prostaglandin H2	2.08147e+06	3.47148e+06	1.73516e+06	3.81481e+07	4.95884e+07	4.63196e+07	5.40036e+06	4.86047e+06	7.13057e+06	3.91054e+07	3.28787e+07	5.36657e+07
Com_3442_neg	gamma-Glutamylmethionine	1.83442e+07	1.15198e+07	1.47873e+07	4.95194e+07	4.78942e+07	4.67713e+07	4.58509e+07	4.6389e+07	4.71221e+07	5.29143e+06	8.34523e+06	8.35769e+06
Com_3496_neg	Homovanillic acid	2.99488e+07	2.48828e+07	2.82753e+07	3.16287e+07	7.99314e+06	3.36926e+07	2.82662e+07	2.39238e+07	2.09797e+07	2.00301e+07	1.8357e+07	1.9477e+07
Com_3533_neg	Coniferin	3.25759e+07	3.4035e+07	3.47874e+07	2.65519e+07	2.58398e+07	2.48209e+07	2.98747e+07	1.12122e+07	3.04922e+07	1.93466e+07	1.8769e+07	1.89698e+07
Com_3609_neg	LPC 18:2	6.42975e+06	6.33985e+06	6.24781e+06	2.13065e+06	2.15799e+06	2.11873e+06	1.02803e+07	1.06697e+07	8.73053e+06	5.06983e+07	4.83673e+07	5.07349e+07
Com_3627_neg	Maltotriitol	1.20121e+07	5.99664e+06	1.86904e+07	3.74275e+07	3.32733e+07	4.3319e+07	5.12984e+07	3.99302e+07	5.01077e+07	1.02197e+07	9.77675e+06	1.04742e+07
Com_3703_neg	Nystose	9.52969e+06	1.0686e+07	1.09898e+07	3.58855e+07	3.55866e+07	3.27914e+07	1.12309e+06	3.69582e+07	4.02497e+07	2.86175e+06	2.97268e+06	2.82206e+06
Com_3782_neg	6β-Prostaglandin I1	7.15217e+06	8.27352e+06	8.53794e+06	1.64152e+07	1.60904e+07	1.51395e+07	3.33718e+07	2.54603e+07	2.93693e+07	1.00579e+06	1.2715e+06	1.18969e+06
Com_3862_neg	LPA 18:0	7.52777e+06	7.20254e+06	7.2169e+06	1.17628e+07	1.11095e+07	1.13147e+07	2.07191e+07	2.22859e+07	2.0053e+07	4.71542e+07	4.61154e+07	4.58147e+07
Com_3971_neg	1,5-Anhydro-D-glucitol	1.51141e+07	1.75796e+07	1.66615e+07	3.10319e+07	2.89631e+07	3.31475e+07	3.90929e+07	3.57776e+07	3.73482e+07	7.39131e+06	7.6947e+06	7.54498e+06
Com_3992_neg	MGDG O-12:0_2:0	263605	528635	370611	6.24675e+06	5.18645e+06	5.24151e+06	862262	1.10659e+06	908928	1.14901e+06	1.04729e+06	1.06479e+06
Com_4002_neg	3,4,5-trihydroxycyclohex-1-ene-1-carboxylic acid	9.61724e+06	1.07794e+07	9.68424e+06	4.15452e+07	3.96321e+07	4.426e+07	4.319e+07	4.54674e+07	4.39898e+07	6.02489e+06	5.22223e+06	3.85656e+06
Com_4014_neg	Propylparaben	1.71887e+07	1.71437e+07	1.67084e+07	1.07397e+07	1.00754e+07	9.17683e+06	1.2686e+07	1.1505e+07	1.16443e+07	1.92885e+07	1.96329e+07	1.99482e+07
Com_4050_neg	Loganic acid	5.32606e+06	5.54447e+06	3.23716e+06	5.11958e+07	5.17396e+07	5.26437e+07	1.53808e+07	1.63422e+07	1.61503e+07	1.55575e+06	1.4893e+06	1.49845e+06
Com_4066_neg	Sulfamethoxazole	9.80614e+06	1.01945e+07	9.67962e+06	3.09621e+07	2.86125e+07	2.90478e+07	2.4884e+07	2.4148e+07	2.22105e+07	1.05664e+07	9.84384e+06	1.06015e+07
Com_4244_neg	Quinic acid	1.25435e+07	1.29263e+07	1.28984e+07	3.14122e+07	3.11981e+07	3.14506e+07	3.10091e+07	3.00037e+07	2.33964e+07	1.38529e+07	1.41815e+07	1.41152e+07
Com_4263_neg	2,3-Dihydroxybenzoic acid	2.95648e+07	3.05436e+07	2.70071e+07	3.3242e+07	3.30701e+07	2.65628e+07	2.63784e+07	2.99445e+07	2.68044e+07	3.71039e+07	3.72467e+07	3.60167e+07
Com_4307_neg	Arbutin	3.93735e+07	3.85239e+07	4.12975e+07	2.25774e+07	2.30618e+07	2.35521e+07	3.37007e+07	3.21864e+07	3.13103e+07	2.86618e+07	2.53219e+07	2.78262e+07
Com_4398_neg	16-Hydroxyhexadecanoic acid	9.48299e+06	9.46341e+06	9.25479e+06	3.19167e+06	3.61492e+06	3.17285e+06	9.95616e+06	1.03033e+07	8.03921e+06	6.44945e+06	6.25239e+06	5.75267e+06
Com_4497_neg	Gingerglycolipid B	2.16567e+07	2.14686e+07	2.8037e+07	6.27479e+06	7.55923e+06	6.20232e+06	1.21285e+07	1.12715e+07	1.14484e+07	3.79517e+07	3.85547e+07	3.75097e+07
Com_4592_neg	Prostaglandin F3α	2.83208e+07	2.78827e+07	2.73595e+07	4.55596e+07	4.55604e+07	4.48843e+07	2.07138e+07	2.0149e+07	2.05354e+07	1.02679e+07	1.03454e+07	1.06756e+07
Com_4673_neg	N-(3-Indolylacetyl)-L-Alanine	3.16753e+06	3.17769e+06	3.33628e+06	4.47607e+07	4.37743e+07	4.30594e+07	1.06934e+07	1.03647e+07	1.11577e+07	4.01712e+06	4.70236e+06	4.30938e+06
Com_4687_neg	2'-Deoxyinosine	1.32195e+07	1.03738e+07	1.17597e+07	4.38336e+07	4.45359e+07	4.32124e+07	2.20961e+07	1.97043e+07	2.00487e+07	8.65035e+06	8.19225e+06	9.97668e+06
Com_4822_neg	2-Methylglutaric acid	4.89582e+06	5.10874e+06	1.96074e+07	4.30945e+07	2.80788e+07	2.57708e+07	1.66576e+07	1.8866e+07	1.04191e+07	7.40475e+06	7.96274e+06	5.0577e+06
Com_4982_neg	Resibufogenin	1.12364e+07	7.727e+06	5.37487e+06	3.6156e+07	4.12701e+07	3.20583e+07	7.65711e+06	1.64923e+07	1.65981e+07	1.89358e+06	3.04688e+06	3.9251e+06
Com_4990_neg	Mycophenolic acid	3.28602e+07	2.7045e+07	3.46114e+07	2.75562e+06	4.3032e+06	2.92758e+06	4.27505e+06	3.80828e+06	3.10832e+06	1.38129e+07	1.72997e+07	1.63899e+07
Com_4995_neg	Ecliptasaponin A	3.99568e+06	4.66479e+06	2.75408e+06	2.93351e+06	2.93137e+06	2.94283e+06	3.40647e+07	3.45947e+07	3.49736e+07	2.65403e+06	2.68437e+06	2.5495e+06
Com_5322_neg	2-Hydroxyestradiol	3.37399e+06	3.03912e+06	3.0669e+06	6.14653e+06	3.84066e+06	3.62734e+06	2.96093e+07	3.15895e+07	3.13111e+07	3.46652e+06	3.29938e+06	3.57887e+06
Com_5381_neg	Prostaglandin D3	3.757e+06	4.09139e+06	3.33429e+06	1.09286e+07	1.18598e+07	1.05099e+07	1.57168e+07	1.35417e+07	4.88274e+06	2.00715e+07	3.03959e+07	1.49516e+07
Com_5432_neg	Formononetine	8.27872e+06	3.78521e+06	3.66916e+06	5.23752e+06	5.08328e+06	4.56322e+06	5.79378e+06	5.78586e+06	5.96981e+06	4.15119e+06	3.79969e+06	4.11444e+06
Com_5436_neg	Tyrosol	6.254e+06	8.2227e+06	8.73499e+06	2.04847e+07	2.69695e+07	1.48846e+07	1.54895e+07	1.47923e+07	1.58017e+07	4.22245e+06	3.62847e+06	4.34664e+06
Com_5512_neg	Monotropein	8.88065e+06	1.28941e+07	8.52605e+06	3.56743e+07	2.13308e+07	2.19419e+07	1.71875e+07	2.55804e+07	1.92767e+07	3.31331e+06	3.84287e+06	4.17731e+06
Com_5583_neg	ethyl 2-{2-[(phenylsulfonyl)amino]-1,3-thiazol-4-yl}acetate	2.9459e+07	2.64676e+07	2.33681e+07	1.41012e+07	1.3144e+07	1.40799e+07	1.82967e+07	1.66376e+07	1.8647e+07	1.45883e+07	1.46535e+07	1.91088e+07
Com_5643_neg	Agnuside	7.96775e+06	7.75646e+06	1.18976e+07	3.5091e+06	3.2867e+06	3.40777e+06	7.93693e+06	7.06774e+06	8.63891e+06	1.97545e+07	1.48138e+07	1.88874e+07
Com_5809_neg	5-Acetylsalicylic acid	2.39555e+07	2.32753e+07	2.49268e+07	1.87146e+07	1.90198e+07	1.9276e+07	1.96822e+07	1.62748e+07	1.75285e+07	2.67719e+07	2.34786e+07	2.63362e+07
Com_5876_neg	3-Hydroxy-3-methylglutaric acid	6.91725e+06	7.19963e+06	6.80378e+06	1.34528e+07	1.2601e+07	1.3068e+07	1.13404e+07	1.19814e+07	2.7732e+07	6.00478e+06	5.9773e+06	5.78028e+06
Com_6065_neg	Limocitrin O-hexoside	2.58722e+06	3.27173e+06	3.71831e+06	918770	801977	1.57663e+06	2.51781e+06	2.88374e+06	2.67276e+06	2.41994e+07	2.46039e+07	2.60064e+07
Com_6101_neg	Vanillyl alcohol	7.93642e+06	8.03133e+06	6.76882e+06	2.43292e+07	2.43112e+07	3.10033e+07	1.98221e+07	2.13559e+07	2.32501e+07	3.74316e+06	4.89234e+06	4.24203e+06
Com_6150_neg	Methyl linolenate	6.59785e+06	6.71799e+06	6.727e+06	455644	454741	460142	3.46808e+06	3.11968e+06	2.50049e+06	2.53096e+07	2.50803e+07	2.56105e+07
Com_6151_neg	13,14-dihydro-15-keto Prostaglandin E1	368565	400026	502079	2.29033e+06	2.06129e+06	2.91929e+06	1.29871e+06	1.39394e+06	1.13829e+06	690232	632256	779621
Com_6157_neg	alpha-D-Glucopyranosyl 2-O-(2-methylbutanoyl)-alpha-D-glucopyranoside	4.77146e+06	4.7209e+06	1.04124e+07	1.34697e+07	1.24533e+07	1.23104e+07	2.52979e+07	2.60301e+07	1.56687e+07	7.90415e+06	4.70105e+06	3.62455e+06
Com_6220_neg	diethyl 2-[(4-methoxy-2-nitroanilino)methylidene]malonate	1.64212e+07	1.52933e+07	1.61776e+07	1.48596e+07	1.44406e+07	1.29063e+07	1.53584e+07	1.21427e+07	1.17793e+07	265923	1.31889e+07	1.22002e+07
Com_6226_neg	LPC 18:3	1.64616e+07	1.65485e+07	1.6578e+07	5.11295e+06	4.9955e+06	4.81724e+06	1.15274e+07	1.18133e+07	1.1308e+07	2.39962e+07	2.49794e+07	2.35779e+07
Com_6287_neg	8-Epiloganic acid	1.16123e+07	2.41923e+07	1.21209e+07	1.7833e+07	1.61739e+07	1.6875e+07	1.2793e+07	1.32558e+07	1.40738e+07	1.41463e+07	1.15779e+07	1.21709e+07
Com_6368_neg	1-[(1R,2S,3R,5R)-5-Cyclohexyl-2,3-dihydroxycyclopentyl]-3-ethylurea	3.11753e+06	3.21161e+06	3.49153e+06	2.25091e+06	3.80403e+06	2.78921e+06	2.47894e+07	2.42638e+07	2.42964e+07	2.60772e+06	3.098e+06	3.60044e+06
Com_6524_neg	Sec-O-Glucosylhamaudol	6.02628e+06	5.31947e+06	5.06587e+06	1.17359e+07	1.1541e+07	1.14156e+07	1.33517e+07	1.36882e+07	1.32001e+07	3.80932e+06	3.71397e+06	3.72612e+06
Com_6545_neg	Rehmannioside D	2.25127e+07	2.28147e+07	2.37583e+07	1.15057e+07	1.2164e+07	1.19173e+07	2.18811e+07	1.78409e+07	1.97544e+07	1.46343e+07	1.47264e+07	3.08026e+06
Com_6582_neg	Hydroxyflutamide	1.82176e+06	2.17327e+06	2.21647e+06	2.76576e+06	2.77714e+06	2.24438e+06	1.64442e+07	1.96646e+07	2.1948e+07	2.50226e+06	2.28145e+06	2.30546e+06
Com_6874_neg	D-Sedoheptulose 7-phosphate	2.14579e+06	2.35011e+06	9.78076e+06	5.05043e+06	3.63828e+06	2.24171e+06	1.59772e+06	1.60075e+06	1.5792e+06	1.89678e+07	2.17688e+07	2.10755e+07
Com_6875_neg	D-Sedoheputulose 7-phosphate	2.14579e+06	2.35011e+06	9.78076e+06	5.05043e+06	3.63828e+06	2.49116e+06	2.12984e+06	2.13388e+06	2.10516e+06	1.89678e+07	2.17688e+07	2.10755e+07
Com_6914_neg	5-Hydroxytryptophan	6.94372e+06	7.91306e+06	7.11063e+06	2.18518e+07	2.00777e+07	2.60495e+07	8.75143e+06	8.66913e+06	8.96206e+06	7.12965e+06	7.49352e+06	7.21164e+06
Com_6975_neg	Nodakenin	2.17252e+07	1.21682e+07	2.14821e+07	1.09495e+07	1.07829e+07	1.05763e+07	1.36463e+07	1.50958e+07	1.48059e+07	1.08091e+07	2.73201e+06	8.64421e+06
Com_6980_neg	Deoxycholic acid	5.68262e+06	4.65926e+06	4.96531e+06	3.36559e+06	3.42339e+06	3.29925e+06	9.55619e+06	2.17888e+07	1.33194e+07	1.2767e+07	1.18078e+07	1.14327e+07
Com_6991_neg	LPS 18:2	1.53179e+07	1.5545e+07	1.50371e+07	3.06625e+06	3.14578e+06	2.82241e+06	1.03733e+07	9.93442e+06	9.96225e+06	2.11365e+07	2.09309e+07	2.13435e+07
Com_7191_neg	4-Pyridoxate	4.09946e+06	4.23558e+06	4.01857e+06	2.20356e+07	2.04178e+07	2.19722e+07	1.9988e+07	2.09104e+07	1.95191e+07	2.21698e+06	2.24858e+06	2.46258e+06
Com_7341_neg	Noreugenin	1.25126e+07	1.34366e+07	1.27293e+07	1.75366e+07	1.18619e+07	1.30216e+07	4.97517e+06	5.46926e+06	5.77084e+06	2.01795e+07	1.77999e+07	1.94062e+07
Com_7440_neg	Keracyanin chloride	1.09092e+07	1.12255e+07	1.04216e+07	6.10736e+06	6.10245e+06	7.11714e+06	6.56962e+06	6.00465e+06	6.2555e+06	1.83485e+07	1.93636e+07	1.92949e+07
Com_7514_neg	Hematoxylin	1.59236e+07	1.53212e+07	1.57314e+07	1.84236e+07	1.74034e+07	1.63008e+07	1.67379e+07	1.73508e+07	1.76287e+07	1.21693e+07	1.27115e+07	1.22129e+07
Com_7701_neg	Procyanidin B1	3.34167e+06	823649	1.40945e+06	625219	596344	590233	5.18351e+06	8.79086e+06	8.88662e+06	1.88244e+07	1.67336e+07	1.69153e+07
Com_7758_neg	1-[4-mercapto-2-(2-methoxyphenyl)-6-methylpyrimidin-5-yl]ethan-1-one	3.58741e+06	2.87904e+06	3.8026e+06	6.63974e+06	3.49554e+06	6.3072e+06	8.17579e+06	5.35835e+06	9.11738e+06	1.35438e+06	3.13205e+06	2.19415e+06
Com_7799_neg	PG O-10:0_18:3	3.3619e+06	3.83124e+06	3.8941e+06	2.14552e+07	2.19486e+07	1.74237e+07	2.9449e+06	3.47162e+06	2.66197e+06	1.43641e+07	1.53531e+07	1.46848e+07
Com_7888_neg	Shanzhiside	1.29541e+06	1.25567e+06	571815	2.04069e+06	693333	1.01378e+06	1.58913e+06	1.0476e+06	1.83733e+07	724785	1.09161e+07	582787
Com_7897_neg	Salidroside	6.3637e+06	5.84546e+06	6.03301e+06	2.15739e+07	2.05369e+07	2.14348e+07	4.87578e+06	5.51386e+06	5.62442e+06	3.83305e+06	3.86081e+06	4.91596e+06
Com_7929_neg	Ethyl ferulate	1.34421e+07	1.30439e+07	1.26152e+07	3.48673e+06	5.51949e+06	5.34342e+06	9.33295e+06	9.60714e+06	9.20033e+06	1.15301e+07	1.10661e+07	1.59167e+07
Com_7952_neg	Juglalin	1.62136e+07	1.29213e+07	1.79104e+07	7.37851e+06	5.06735e+06	5.20452e+06	7.66303e+06	1.04833e+07	6.95404e+06	8.47717e+06	8.13581e+06	8.83385e+06
Com_8007_neg	Porphobilinogen	7.81994e+06	7.4811e+06	7.61711e+06	1.17663e+07	1.11826e+07	1.02544e+07	1.53685e+07	1.67676e+07	1.69567e+07	1.3675e+07	1.38422e+07	1.41462e+07
Com_8039_neg	2-Hydroxy-1-(4-methoxyphenyl)propyl hexopyranoside	6.41015e+06	8.08126e+06	7.22452e+06	1.79788e+07	2.09817e+07	1.96804e+07	1.36702e+07	1.4403e+07	1.37656e+07	881062	9.69111e+06	1.14544e+06
Com_8069_neg	Umbelliferone	1.30252e+06	1.36173e+06	1.25539e+06	1.12232e+06	1.08992e+06	1.08267e+06	3.59403e+06	9.5671e+06	7.40656e+06	1.53393e+06	1.63872e+06	1.64799e+06
Com_8094_neg	L-Argininosuccinate	1.24896e+07	1.33418e+07	1.30661e+07	1.44894e+06	1.55614e+06	1.55686e+06	4.32807e+06	3.77136e+06	3.56639e+06	1.74746e+07	1.69916e+07	1.57667e+07
Com_8104_neg	2-Butoxyacetic acid	1.20406e+07	5.72581e+06	6.12173e+06	1.28367e+07	1.24699e+07	1.87518e+07	7.52323e+06	1.4947e+07	1.76342e+07	8.41078e+06	1.19396e+07	1.21483e+07
Com_8240_neg	(±)9-HpODE	2.544e+06	2.57508e+06	2.45635e+06	3.5046e+06	2.20732e+06	3.35561e+06	1.11412e+07	1.71036e+07	9.46479e+06	2.28341e+06	2.78858e+06	2.35026e+06
Com_8453_neg	methadone-d9	231105	238119	239021	2.2978e+06	2.37072e+06	2.29318e+06	961808	835278	860245	231061	216081	228127
Com_8476_neg	Caffeic acid	3.39876e+06	5.09485e+06	3.679e+06	9.07336e+06	9.32372e+06	8.84253e+06	6.21643e+06	5.43793e+06	7.14369e+06	2.82648e+06	3.01118e+06	3.20414e+06
Com_8608_neg	LPG 18:3	1.53373e+07	1.47123e+07	1.47765e+07	2.9086e+06	3.38991e+06	3.15732e+06	8.82313e+06	8.83197e+06	9.87293e+06	1.5177e+07	1.56391e+07	1.49445e+07
Com_8739_neg	Pentadecanoic Acid	7.79176e+06	6.22032e+06	1.05049e+07	2.96318e+06	2.20448e+06	2.25679e+06	1.27789e+07	1.31463e+07	1.58148e+07	1.07295e+07	1.10757e+07	1.03306e+07
Com_8790_neg	Farrerol	6.62081e+06	6.13581e+06	5.88185e+06	2.97881e+06	2.74515e+06	2.75408e+06	5.22034e+06	5.08931e+06	5.62452e+06	1.51134e+07	1.51911e+07	1.50656e+07
Com_8833_neg	Carnosol	7.93439e+06	8.47864e+06	8.4385e+06	6.93001e+06	6.08893e+06	5.12667e+06	1.45885e+07	1.39217e+07	1.502e+07	4.61647e+06	4.81492e+06	4.60101e+06
Com_8901_neg	Tenuifoliside B	2.86756e+06	1.26204e+06	1.68855e+06	1.0621e+07	1.80073e+07	1.48072e+07	8.1836e+06	5.25896e+06	7.83398e+06	725813	719685	694571
Com_9441_neg	Myricetin 3-O-galactoside	5.04553e+06	4.13873e+06	3.08067e+06	2.21255e+06	2.17319e+06	1.32741e+06	3.77353e+06	2.40853e+06	4.12876e+06	1.34111e+07	1.26408e+07	1.3647e+07
Com_9443_neg	1-[6-(benzyloxy)-3-(tert-butyl)-2-hydroxyphenyl]ethan-1-one	579200	583690	586563	708917	707860	658429	1.31408e+07	1.38798e+07	1.11285e+07	620016	610322	1.18164e+06
Com_9684_neg	Aldosterone	9.19608e+06	1.08548e+07	1.0654e+07	9.08114e+06	9.18845e+06	8.94965e+06	7.57729e+06	6.19219e+06	6.92472e+06	1.32592e+07	1.11306e+07	1.27564e+07
Com_9807_neg	Vitamin B1	5.59877e+06	5.65355e+06	6.09709e+06	1.05694e+07	1.0666e+07	9.17346e+06	1.18708e+07	1.23271e+07	1.31189e+07	2.46702e+06	2.02969e+06	1.95271e+06
Com_9872_neg	trans-10-Heptadecenoic Acid	2.17088e+06	1.92518e+06	1.91977e+06	1.71322e+06	1.66644e+06	1.42925e+06	3.98679e+06	6.09034e+06	4.86133e+06	1.6078e+06	1.88022e+06	1.88848e+06
Com_10050_neg	Hypoxanthine-9-beta-D-Arabinofuranoside	3.2859e+06	2.91188e+06	1.23977e+07	3.58851e+06	1.55819e+06	7.50543e+06	4.52147e+06	4.27532e+06	3.8565e+06	2.72998e+06	1.96714e+06	2.36573e+06
Com_10206_neg	Yuheinoside	1.20683e+07	7.6639e+06	7.51906e+06	4.55472e+06	6.42565e+06	4.10429e+06	4.85178e+06	2.74039e+06	4.61024e+06	655659	8.52265e+06	8.96077e+06
Com_10239_neg	Neohesperidin dihydrochalcone	397798	409726	1.19833e+07	2.23295e+06	2.15476e+06	3.79362e+06	477665	485881	499186	333242	344555	344291
Com_10296_neg	Typhaneoside	3.92162e+06	3.61278e+06	4.10342e+06	5.15308e+06	1.34471e+06	1.90393e+06	4.06119e+06	884938	5.14309e+06	9.74309e+06	1.06608e+07	1.17463e+07
Com_10304_neg	N-[3-(tert-butyl)phenyl]thiomorpholine-4-carbothioamide	939523	1.0065e+06	853835	790406	798306	797043	3.08611e+06	3.13857e+06	2.66363e+06	1.14327e+07	1.16287e+07	1.17305e+07
Com_10566_neg	IAA-Asp	1.03915e+06	1.0472e+06	944844	1.35602e+07	1.13735e+07	1.29988e+07	3.47773e+06	2.78392e+06	4.02116e+06	1.17043e+06	1.31244e+06	1.05849e+06
Com_10600_neg	Erianin	5.59253e+06	5.62023e+06	5.64443e+06	1.18265e+07	1.34641e+07	1.28239e+07	1.02232e+07	1.09389e+07	1.14167e+07	2.95532e+06	2.80248e+06	3.17285e+06
Com_10748_neg	Cnidioside A	4.06252e+06	3.78765e+06	3.93513e+06	3.06826e+06	1.3145e+07	1.1088e+07	9.82784e+06	6.97078e+06	9.90252e+06	1.90612e+06	2.82172e+06	3.98336e+06
Com_10944_neg	2-Oxoadipic acid	1.07149e+07	9.84059e+06	9.88924e+06	1.05357e+07	1.18635e+07	1.02812e+07	1.0509e+07	1.0573e+07	1.03491e+07	5.9796e+06	5.42083e+06	5.52082e+06
Com_10994_neg	Riboflavin-5'-monophosphate	3.47032e+06	4.80983e+06	4.70595e+06	997421	928477	952214	1.26667e+06	1.46534e+06	1.45646e+06	9.01745e+06	7.97186e+06	1.04927e+07
Com_11048_neg	Nordihydroguaiaretic acid	5.09418e+06	5.28868e+06	5.10601e+06	7.27388e+06	6.02696e+06	6.57292e+06	5.66837e+06	5.79474e+06	6.23834e+06	5.36193e+06	4.99232e+06	5.18901e+06
Com_11131_neg	20-Hydroxy-(5Z,8Z,11Z,14Z)-eicosatetraenoic acid	796056	1.01245e+06	1.03676e+06	1.40008e+06	1.49769e+06	978450	1.03986e+07	1.04572e+07	1.02879e+07	291403	251469	662543
Com_11159_neg	Pinoresinol Diglucoside	4.02349e+06	4.24161e+06	4.56133e+06	2.48016e+06	2.54366e+06	2.76087e+06	2.72241e+06	2.70945e+06	3.86259e+06	3.03957e+06	4.26579e+06	2.80713e+06
Com_11190_neg	1-(4-chlorophenyl)-3-hydroxy-1,2-dihydroquinoxalin-2-one	1.69934e+06	1.22517e+06	645367	1.25772e+06	1.20742e+06	1.20964e+06	1.15381e+06	1.03569e+06	1.30979e+06	1.03144e+07	2.72994e+06	801068
Com_11351_neg	2-Phenylglycine	2.32733e+06	2.25369e+06	2.32115e+06	9.72664e+06	2.26483e+06	6.34526e+06	4.97846e+06	5.42873e+06	2.86392e+06	2.45633e+06	2.33373e+06	2.58593e+06
Com_11677_neg	Hexadecanedioic acid	4.12502e+06	5.90637e+06	4.43517e+06	5.06544e+06	5.27849e+06	5.90251e+06	7.32324e+06	8.18871e+06	6.41751e+06	5.86448e+06	9.12653e+06	4.9872e+06
Com_11886_neg	Gastrodin	1.69453e+06	1.34171e+06	1.592e+06	1.33112e+06	1.39987e+06	1.33979e+06	1.76838e+06	5.32635e+06	1.87528e+06	593872	351864	613562
Com_11923_neg	Maltopentaose	4.00313e+06	4.6582e+06	4.61365e+06	9.58999e+06	7.45183e+06	1.08742e+07	9.03008e+06	4.106e+06	5.77862e+06	1.47372e+06	1.4929e+06	1.46766e+06
Com_11941_neg	Urolithin A	7.0298e+06	3.55074e+06	9.18934e+06	1.53523e+06	1.13885e+06	1.77196e+06	4.04156e+06	3.26057e+06	4.09422e+06	4.41678e+06	4.2467e+06	4.23763e+06
Com_12094_neg	N-Phenylacetylglycine	789156	549308	892916	2.05217e+06	1.88011e+06	1.61528e+06	4.53369e+06	4.95211e+06	3.97832e+06	673783	669079	663092
Com_12180_neg	Forsythoside B	3.97538e+06	3.57453e+06	4.13626e+06	2.42805e+06	1.87138e+06	1.09227e+06	3.67724e+06	3.58805e+06	3.1782e+06	8.54745e+06	4.96123e+06	8.74054e+06
Com_12304_neg	(R)-3-Hydroxy myristic acid	1.95872e+06	2.0882e+06	1.90331e+06	6.97276e+06	5.72663e+06	6.59898e+06	5.8222e+06	5.24554e+06	4.5195e+06	4.23976e+06	4.55009e+06	4.44583e+06
Com_12516_neg	Serotonin	2.73588e+06	2.8755e+06	2.78188e+06	6.99622e+06	7.62139e+06	9.91165e+06	3.31325e+06	3.27862e+06	3.32097e+06	2.60036e+06	2.68156e+06	2.54547e+06
Com_12558_neg	Estrone sulfate	4.96695e+06	4.55604e+06	4.71468e+06	9.91692e+06	8.22575e+06	8.81474e+06	7.37272e+06	6.75492e+06	7.03098e+06	2.43509e+06	2.62332e+06	2.72043e+06
Com_12657_neg	Cyanin chloride	6.85158e+06	6.2766e+06	5.52591e+06	977580	957916	987243	1.54125e+06	1.58118e+06	1.34442e+06	8.2032e+06	7.22538e+06	7.16875e+06
Com_12826_neg	Salvianolic acid C	2.42107e+06	2.82734e+06	3.83762e+06	1.35987e+06	1.9401e+06	1.41277e+06	1.309e+06	1.6684e+06	1.87922e+06	7.98993e+06	5.80176e+06	7.63721e+06
Com_12884_neg	FAHFA 16:0/3:0	907676	1.03754e+06	1.24329e+06	854504	715167	757731	1.72957e+06	2.02826e+06	1.52304e+06	2.0948e+06	1.82757e+06	1.92025e+06
Com_12919_neg	p-Aminocinnamic acid	5.56703e+06	4.35738e+06	3.68412e+06	375231	1.38192e+06	6.88117e+06	6.66041e+06	6.95585e+06	6.83209e+06	5.67402e+06	5.40527e+06	5.3801e+06
Com_13024_neg	Stachyose	1.27727e+06	1.28612e+06	1.3635e+06	2.32297e+06	2.59909e+06	2.25853e+06	1.50126e+06	1.5041e+06	1.48386e+06	1.01219e+06	1.02536e+06	1.00622e+06
Com_13062_neg	PG 16:0_18:0;O	285962	284361	296570	349856	339697	342175	2.35193e+06	7.75805e+06	4.20701e+06	303227	272381	281503
Com_13099_neg	14-Methylhexadecanoic Acid	748912	654903	904614	882634	961272	1.04938e+06	2.7721e+06	7.71445e+06	5.21551e+06	1.12568e+06	1.09886e+06	1.03238e+06
Com_13191_neg	Anemoside B4	970871	903167	901270	8.26143e+06	9.01002e+06	7.14111e+06	3.46868e+06	1.54268e+06	5.52903e+06	934964	911564	914546
Com_13428_neg	IAA-Glu	649959	716550	704562	2.43936e+06	2.43369e+06	1.85502e+06	1.82632e+06	2.37657e+06	2.24979e+06	607079	601799	627208
Com_13526_neg	LPS 18:3	6.79654e+06	6.28096e+06	6.39283e+06	3.59295e+06	3.1785e+06	3.21702e+06	233274	5.49249e+06	6.33471e+06	6.7688e+06	6.73795e+06	7.11176e+06
Com_13580_neg	Methyl-beta-galactopyranoside	870513	1.06349e+06	804511	8.2924e+06	8.5053e+06	7.44307e+06	4.97239e+06	5.06936e+06	3.94205e+06	1.00743e+06	977427	1.03986e+06
Com_13601_neg	DGDG 16:0_18:3	699022	703476	677257	780303	802725	1.03827e+06	785628	972758	4.3854e+06	734437	749965	740679
Com_13670_neg	Quercetin-3-O-β-D-glucose-7-O-β-D-gentiobioside	7.0518e+06	6.99616e+06	6.54493e+06	1.71844e+06	1.70394e+06	2.01613e+06	826600	1.74246e+06	1.50658e+06	5.51694e+06	5.67121e+06	6.49138e+06
Com_13671_neg	alpha-Hederin	630678	675985	695168	2.66018e+06	1.16041e+06	2.3326e+06	6.51815e+06	6.0437e+06	7.1254e+06	685058	631375	680219
Com_13673_neg	PE O-24:5_18:3	747429	708436	728007	858812	872982	860295	7.06666e+06	6.14695e+06	755099	744349	704390	5.66926e+06
Com_13898_neg	JWH 250 N-pentanoic acid metabolite	1.80757e+06	1.93503e+06	1.83498e+06	3.93721e+06	3.68115e+06	3.68686e+06	4.51166e+06	4.52381e+06	4.44455e+06	1.07031e+06	1.18524e+06	1.18763e+06
Com_14154_neg	N-Acetyltryptamine	981386	932968	951533	7.5867e+06	7.81124e+06	7.45575e+06	1.50947e+06	1.75743e+06	1.99374e+06	748659	794025	757900
Com_14268_neg	Leonurine	3.5349e+06	3.29078e+06	2.69156e+06	6.14935e+06	6.96221e+06	6.93088e+06	6.36543e+06	6.501e+06	6.4968e+06	1.74967e+06	2.36191e+06	2.22284e+06
Com_14602_neg	gamma-caprolactone	689077	709818	715838	701161	636900	656956	574273	561045	577671	513894	515007	533217
Com_14757_neg	Angeloyl-(+)-gomisin K3	3.31948e+06	3.21104e+06	3.9926e+06	2.44429e+06	2.15214e+06	1.80796e+06	2.57044e+06	1.70188e+06	2.22772e+06	4.66612e+06	2.96623e+06	3.97399e+06
Com_14788_neg	N-Acetyl-D-galactosamine	577893	553292	502974	7.15305e+06	3.71326e+06	3.52107e+06	1.0922e+06	1.43058e+06	1.38374e+06	631968	678705	606194
Com_14904_neg	Trilobatin	3.81035e+06	3.05263e+06	2.86029e+06	698405	736545	698329	1.07904e+06	1.55697e+06	1.93091e+06	5.58051e+06	5.80055e+06	5.14627e+06
Com_14972_neg	Toddalolactone	2.31112e+06	2.18516e+06	1.67383e+06	1.40529e+06	1.23557e+06	1.34377e+06	3.03343e+06	2.54403e+06	3.02618e+06	1.40601e+06	1.42604e+06	1.40194e+06
Com_15173_neg	Tubuloside A	1.24294e+06	1.29972e+06	1.98186e+06	1.22849e+06	1.1662e+06	1.17281e+06	1.16044e+06	1.05419e+06	1.11995e+06	866226	945162	906166
Com_15187_neg	Cyanidin chloride	1.03363e+06	1.02175e+06	1.00646e+06	1.68632e+06	1.7552e+06	1.40379e+06	1.47705e+06	1.37334e+06	1.88615e+06	740498	804421	823940
Com_15206_neg	PC 16:0_18:2	494385	515449	507691	606636	598095	619323	5.70795e+06	1.09577e+06	4.85178e+06	498136	489681	480330
Com_15240_neg	Procyanidin B2	3.34167e+06	772814	1.40945e+06	6.30864e+06	6.7128e+06	1.08892e+06	2.65962e+06	1.32704e+06	1.41696e+06	197532	205644	208038
Com_15791_neg	C-hexosyl-luteolin O-p-coumaroylhexoside	4.46122e+06	5.23494e+06	4.39259e+06	786170	759703	758099	725376	704456	722582	534952	533853	537738
Com_15798_neg	(±)8(9)-DiHET	392239	297677	569039	992899	704250	685915	2.16069e+06	5.24663e+06	3.32001e+06	697244	822802	974989
Com_16297_neg	D-Glucarate	4.5713e+06	4.40818e+06	4.85399e+06	2.60516e+06	2.34417e+06	2.37929e+06	2.77982e+06	3.1126e+06	3.1856e+06	3.25755e+06	3.30202e+06	3.26961e+06
Com_16324_neg	Catharanthine	1.83689e+06	2.1083e+06	1.62662e+06	5.75611e+06	4.85172e+06	4.75566e+06	1.38459e+06	1.51891e+06	1.33637e+06	4.08087e+06	4.19459e+06	3.95082e+06
Com_16604_neg	Madecassoside	243761	237076	238902	294744	286628	292424	3.86371e+06	4.54293e+06	4.69079e+06	231156	235807	233294
Com_16710_neg	Orientin	4.52451e+06	4.57264e+06	4.28569e+06	510972	515695	493081	737340	601819	850590	2.73921e+06	2.62209e+06	2.99997e+06
Com_16845_neg	Tigloylgomisin H	2.14161e+06	2.39732e+06	2.18522e+06	2.9935e+06	3.05146e+06	3.23276e+06	1.97861e+06	1.6931e+06	2.12235e+06	2.28084e+06	1.87043e+06	2.38826e+06
Com_16875_neg	13Z,16Z-Docosadienoic Acid	1.14944e+06	1.11865e+06	1.15996e+06	299127	353383	461045	799512	2.6753e+06	1.37299e+06	4.47969e+06	3.67313e+06	3.23788e+06
Com_17090_neg	N-Benzoyl-(2R,3S)-3-phenylisoserine	1.89168e+06	1.5231e+06	1.60499e+06	4.13132e+06	5.16496e+06	4.90555e+06	753489	900386	806300	507269	493090	515780
Com_17359_neg	Rhaponticin	394717	432492	455008	4.97157e+06	3.46795e+06	3.62826e+06	2.42845e+06	2.82196e+06	2.64521e+06	320907	422871	347360
Com_17362_neg	trans-Petroselinic acid	562178	619709	618753	1.2432e+06	1.22859e+06	1.22977e+06	2.98918e+06	2.12427e+06	2.35284e+06	508251	481462	544100
Com_17532_neg	Ganoderic acid H	3.37764e+06	2.73338e+06	2.98852e+06	1.87525e+06	2.59737e+06	2.21822e+06	539322	544666	562232	606149	590978	592911
Com_17810_neg	16-(Hexopyranosyloxy)-7-hydroxy-8,9-epoxypimaran-18-oic acid	239187	220471	225553	280855	278189	279862	227743	234080	242595	229496	219782	232086
Com_17876_neg	Vitexin-2-O-rhaMnoside	2.28053e+06	2.16712e+06	1.96072e+06	1.93591e+06	1.23333e+06	1.07812e+06	651840	980607	586059	1.73214e+06	1.45334e+06	1.68239e+06
Com_18345_neg	11(Z),14(Z)-Eicosadienoic Acid	1.58935e+06	1.47035e+06	1.57948e+06	849352	916417	917510	1.21643e+06	2.75623e+06	1.41729e+06	3.61763e+06	3.21417e+06	3.11127e+06
Com_18550_neg	Inosine diphosphate	1.92432e+06	2.63183e+06	2.39302e+06	463849	322533	441423	945557	1.02023e+06	930696	1.79246e+06	1.94349e+06	1.56924e+06
Com_18696_neg	2-{2-oxo-2-[(2-oxo-3-azepanyl)amino]ethoxy}acetic acid	968096	850396	970700	3.85223e+06	3.78528e+06	4.06485e+06	2.31437e+06	2.02762e+06	1.98533e+06	423641	510790	386505
Com_18828_neg	Glomeratose A	2.19177e+06	1.5313e+06	1.94054e+06	965103	961882	951545	3.40184e+06	3.23644e+06	2.63526e+06	756395	920801	1.06559e+06
Com_18986_neg	4-Hydroxyglucobrassicin	565806	513652	594751	2.26665e+06	1.89291e+06	2.03841e+06	2.73125e+06	3.33111e+06	2.57585e+06	256016	236253	344578
Com_19042_neg	DGDG 18:1_18:3	232098	221585	213953	269348	263929	255817	2.69932e+06	3.30848e+06	242227	210875	201586	2.60772e+06
Com_19435_neg	8Z,11Z,14Z-Eicosatrienoic acid	817615	817658	878620	1.08456e+06	1.18698e+06	1.11634e+06	1.76215e+06	2.6136e+06	1.93139e+06	2.50127e+06	2.28176e+06	2.67233e+06
Com_19560_neg	Oroxin B	1.33193e+06	1.46723e+06	1.45071e+06	2.94943e+06	2.71838e+06	3.34441e+06	2.5137e+06	2.83729e+06	2.44031e+06	3.05681e+06	2.8051e+06	2.53869e+06
Com_19753_neg	N-Caffeoyl putrescine	280861	311488	289973	1.85823e+06	2.29757e+06	1.55902e+06	1.24014e+06	1.27629e+06	1.15278e+06	237537	222529	250398
Com_19754_neg	Melatonin	306627	361583	321116	1.85823e+06	2.29757e+06	1.63431e+06	1.24014e+06	1.27629e+06	1.15278e+06	289285	254069	275156
Com_19790_neg	Chelidonic acid	2.79959e+06	2.68641e+06	2.67635e+06	1.95763e+06	1.56764e+06	1.7309e+06	2.47404e+06	2.57029e+06	2.99632e+06	1.4758e+06	1.46437e+06	1.73817e+06
Com_19875_neg	MGDG 2:0_18:3	2.01576e+06	2.07552e+06	1.74676e+06	726111	700234	1.41352e+06	399516	328793	391594	2.39993e+06	2.68702e+06	2.89373e+06
Com_19876_neg	Phenylacetylglutamine	716039	777571	779688	790277	701910	758716	2.94235e+06	2.6255e+06	2.78329e+06	646215	595054	707547
Com_20257_neg	PE 16:0_18:3	330753	352877	330576	408683	406083	412824	2.65341e+06	2.43328e+06	320832	337774	338925	2.75893e+06
Com_21530_neg	Coumarin 151	1.86163e+06	1.73248e+06	1.8214e+06	886353	825086	846180	1.81669e+06	1.66226e+06	1.5218e+06	1.27704e+06	1.21415e+06	1.42503e+06
Com_22253_neg	6-Methylcoumarin	501367	476736	507741	613653	612738	569949	546795	569764	550435	536699	528307	518130
Com_22291_neg	3-Methyluridine	259637	402455	368059	446972	908566	843799	815983	718210	905252	235354	176824	193074
Com_22410_neg	Salvianolic acid A	352218	388305	381808	473413	482704	482312	471557	461985	464435	328981	326120	339889
Com_22732_neg	Delphinidin chloride	995633	952082	1.12187e+06	785108	848196	1.01895e+06	902533	1.04908e+06	750482	1.0133e+06	1.09296e+06	1.25556e+06
Com_22859_neg	LPE O-18:0	213162	211829	216493	254700	260848	263826	342092	638255	350950	204309	203771	207871
Com_23206_neg	3,4-di(benzyloxy)furan-2,5-dicarboxylic acid	89087.9	91655.8	93179.2	351816	365513	461573	608996	615087	591060	86427.6	85821.4	83697.5
Com_23250_neg	C-hexosyl-apigenin O-feruloylhexoside	1.28648e+06	1.79843e+06	1.42096e+06	633135	607581	627730	679731	695464	703665	582112	580466	585387
Com_23268_neg	5-O-Methylvisammioside	243392	256826	238852	295006	276760	278850	246198	244096	240870	182887	187208	200280
Com_23274_neg	Callistephin chloride	262414	268940	269114	1.32961e+06	1.44072e+06	1.23047e+06	453123	449402	590906	339563	268550	516978
Com_23348_neg	4-Dimethylaminobenzaldehyde	1.56181e+06	1.53451e+06	1.5548e+06	1.85605e+06	1.88416e+06	1.78675e+06	1.72687e+06	1.77707e+06	1.69648e+06	1.25488e+06	1.21914e+06	1.29037e+06
Com_23655_neg	Methyl myristate	147689	144521	142285	169440	164360	165605	152496	155592	152060	139739	142036	136331
Com_23972_neg	Desthiobiotin	684809	705964	591895	1.41495e+06	1.41507e+06	1.36735e+06	800851	794989	1.00726e+06	1.15839e+06	994476	1.58256e+06
Com_24713_neg	Phenprobamate	443241	483914	516785	550107	649264	557863	489294	534048	442936	384582	339476	367368
Com_25069_neg	Avermectin B1a	697918	1.1018e+06	828463	1.32734e+06	1.2296e+06	1.33423e+06	1.08155e+06	1.09915e+06	1.34845e+06	639271	637979	531568
Com_25214_neg	Glu-Glu	384303	374315	460999	995733	552226	757707	992799	736682	1.07303e+06	350179	294158	257322
Com_25612_neg	Ginsenoside F1	203323	197477	196316	239301	235700	241169	214157	624457	190992	202601	192679	192089
Com_25712_neg	Pseudoginsenoside-RT5	203535	228525	293040	1.40752e+06	1.08614e+06	860927	339211	573892	422219	319533	246799	229740
Com_26173_neg	Rebaudioside A	479676	476989	551015	497579	499561	488690	476732	460514	476086	341365	364658	362115
Com_26223_neg	NAD+	395419	411373	546790	470462	560981	520948	475876	442133	399271	840616	418168	455300
Com_26602_neg	Elaidic acid	270439	439088	476125	323967	296572	259822	427148	697916	564005	636280	915251	864218
Com_26657_neg	Narirutin	206474	189182	425764	233960	242217	230988	213845	218191	228903	265938	272668	229322
Com_27066_neg	Pelargonidin chloride	191055	353880	193245	327199	382142	367856	184747	334372	211871	198491	230124	181851
Com_28379_neg	Hastatoside	191787	179497	181013	185375	206055	227608	160941	177264	176144	128806	135801	119033
Com_28549_neg	Troxerutin	152669	247064	145386	241607	238984	227986	195719	222121	196612	108330	108174	114182
Com_28932_neg	Pyrroloquinoline quinone	244358	225807	238424	283186	353433	246264	347297	290914	292943	337066	220279	261779
Com_29082_neg	Phosphoenolpyruvic acid	359609	264621	219131	228278	349266	243259	239757	174666	269010	284118	275394	313682
Com_29125_neg	Tartaric acid	47633.8	48255.7	47269	182781	288287	300584	259063	297273	146005	50184.1	48788.3	53653.7
Com_529_neg	trans-Cinnamic acid	1.6022e+08	1.64053e+08	1.63721e+08	4.92855e+08	4.72581e+08	4.70956e+08	1.36654e+08	1.35836e+08	1.40046e+08	5.65347e+07	7.30909e+07	5.95932e+07
Com_14_neg	Sauchinone	9.67205e+09	1.15694e+10	1.1549e+10	5.61412e+09	5.12809e+09	6.68712e+09	7.82689e+09	7.78031e+09	8.96155e+09	1.97226e+10	2.08032e+10	2.07782e+10
Com_160_neg	Pristimerin	8.19033e+06	8.37191e+06	1.24021e+07	1.79586e+08	1.82359e+08	1.80155e+08	1.50684e+07	2.35987e+07	2.12163e+07	3.23128e+07	3.18986e+07	2.6714e+07
Com_600_neg	Soyasaponin I	4.94015e+07	5.28006e+07	5.5231e+07	3.81746e+07	3.74392e+07	3.83694e+07	2.99223e+08	2.5069e+08	2.70489e+08	4.26802e+06	3.52447e+06	3.32159e+06
Com_307_neg	C-pentosyl-luteolin-C-hexoside	3.75143e+08	4.57212e+08	4.53304e+08	7.02822e+08	7.0118e+08	6.89681e+08	4.30978e+08	5.05482e+08	5.38947e+08	5.33852e+08	4.45583e+08	5.78085e+08
Com_11_neg	Neocryptotanshinone	1.45197e+10	1.28691e+10	1.42744e+10	6.91547e+09	7.20023e+09	7.33613e+09	9.9425e+09	1.06881e+10	1.04942e+10	1.45563e+10	1.40542e+10	1.44808e+10
Com_2046_neg	O-Acetylserine	3.86603e+07	3.63573e+07	3.69082e+07	5.889e+07	6.02569e+07	5.72462e+07	8.43078e+07	8.45194e+07	9.85957e+07	4.0333e+07	2.90956e+07	2.59699e+07
Com_335_neg	Wulignan A1	5.26588e+08	6.03457e+08	6.28215e+08	6.27869e+08	5.80708e+08	6.18609e+08	6.16683e+08	6.26253e+08	6.39105e+08	1.75285e+08	1.73718e+08	1.68476e+08
Com_1143_neg	Benzoic acid	1.0963e+08	1.07079e+08	1.16203e+08	6.76726e+07	6.98599e+07	7.70101e+07	1.06821e+08	1.04271e+08	1.08516e+08	3.35765e+07	3.17066e+07	3.19655e+07
Com_15_neg	5-[(Benzoyloxy)methyl]-4,5,6-trihydroxy-2-cyclohexen-1-yl benzoate	1.66858e+10	1.82915e+10	1.93596e+10	1.21834e+10	1.14052e+10	1.05142e+10	1.39101e+10	1.29786e+10	1.34782e+10	1.62299e+10	1.66179e+10	1.68099e+10
Com_144_neg	9-HpOTrE	1.40136e+08	1.43672e+08	1.41731e+08	1.18276e+09	1.23237e+09	1.16282e+09	1.09476e+09	1.09337e+09	1.02182e+09	4.42863e+07	9.53969e+07	9.51266e+07
Com_163_neg	Praeruptorin A	4.19322e+07	3.76695e+07	3.89131e+07	1.77623e+08	1.63005e+08	1.77155e+08	9.92327e+07	8.41598e+07	9.31623e+07	1.41784e+08	1.59424e+08	1.539e+08
Com_579_neg	Alpha-Mangostin	3.62922e+08	2.84325e+08	1.73656e+08	1.33112e+08	2.10517e+08	2.22221e+08	1.23823e+08	2.18259e+08	2.2996e+08	9.96147e+07	2.82858e+08	1.96708e+08
Com_1920_neg	Palmitic Acid	3.28419e+07	3.34258e+07	3.3175e+07	3.99843e+07	3.63801e+07	3.73316e+07	5.97318e+07	1.04935e+08	7.95848e+07	5.20158e+07	4.98664e+07	4.87297e+07
Com_673_neg	Olivetol	1.42836e+08	1.43121e+08	1.41624e+08	2.4949e+08	2.44613e+08	2.14799e+08	2.69679e+08	2.98235e+08	3.14559e+08	3.27667e+07	8.75989e+07	7.53993e+07
Com_10418_neg	(3R)-8-hydroxy-3-(4-methoxyphenyl)-3,4-dihydro-1H-2-benzopyran-1-one	915401	827170	840515	837693	836975	852220	1.17106e+07	9.56636e+06	9.81371e+06	799065	871786	790513
Com_868_neg	Hydroxysafflor yellow A	3.24019e+07	3.14653e+07	3.04466e+07	8.554e+06	8.60573e+06	9.50533e+06	2.58516e+07	2.51912e+07	2.52352e+07	2.32304e+08	2.31495e+08	2.23142e+08
Com_21047_neg	Myristic Acid	607429	457060	715649	589752	348109	627858	913055	993540	1.01337e+06	758775	705376	734925
Com_387_neg	Eugenyl acetate	5.26268e+08	5.27513e+08	6.15276e+08	6.65551e+07	6.38046e+07	6.95813e+07	5.82563e+07	5.81216e+07	5.98334e+07	4.44814e+08	4.757e+08	4.80569e+08
Com_218_neg	Octanedioic acid	6.60402e+08	6.74612e+08	6.7131e+08	8.68747e+08	8.52934e+08	8.44593e+08	5.14534e+08	5.21823e+08	5.13109e+08	2.78295e+08	5.8025e+06	3.01178e+08
Com_1372_neg	Cinnamyl acetate	9.90069e+06	1.34867e+07	1.38434e+07	4.73862e+07	4.95251e+07	6.58131e+07	1.10916e+08	1.22281e+08	6.63245e+07	5.06529e+07	5.08407e+07	4.68011e+07
Com_2191_neg	Ligustilide	9.05334e+07	8.83272e+07	8.99566e+07	5.36412e+07	5.17108e+07	5.80194e+07	5.05965e+07	4.48862e+07	5.01414e+07	8.03457e+07	8.40639e+07	8.59508e+07
Com_690_neg	Bilobalide	2.85118e+08	2.93426e+08	2.89124e+08	2.07349e+08	1.97648e+08	2.27406e+08	2.25796e+08	2.29747e+08	2.25419e+08	2.92086e+08	2.92675e+08	2.88406e+08
Com_219_neg	Levistilide A	7.01043e+08	7.16778e+08	7.14849e+08	1.0451e+09	1.10964e+09	1.02059e+09	7.59459e+08	7.39665e+08	7.67198e+08	5.29282e+08	5.25222e+08	5.11218e+08
Com_230_neg	Salicylic acid O-glucoside	3.22479e+08	3.41231e+08	3.37441e+08	8.18696e+08	7.26804e+08	7.26036e+08	8.69479e+08	8.56726e+08	9.30759e+08	1.03035e+08	8.00988e+07	8.00076e+07
Com_128_neg	Przewaquinone A	1.24641e+09	1.15741e+09	1.14808e+09	5.44546e+08	5.0398e+08	5.20184e+08	7.93229e+08	8.00794e+08	7.72924e+08	1.49684e+09	1.38261e+09	1.52112e+09
Com_22_neg	Crocetin	5.99444e+09	4.99312e+09	5.03784e+09	9.23902e+09	9.40165e+09	9.07116e+09	4.97682e+09	5.30305e+09	5.30751e+09	8.03844e+09	8.15901e+09	8.51555e+09
Com_864_neg	Apigenin C-pentoside	1.99286e+08	1.98202e+08	2.36303e+08	6.03105e+07	7.18152e+07	7.13846e+07	6.49129e+07	7.60499e+07	7.65768e+07	9.84219e+07	1.08159e+08	1.0155e+08
Com_959_neg	Columbianadin	2.16232e+08	1.91161e+08	2.00621e+08	1.9084e+07	2.79848e+07	2.93969e+07	2.50358e+07	2.80794e+07	2.93088e+07	1.6032e+08	1.54645e+08	1.50469e+08
Com_1027_neg	12-oxo Phytodienoic Acid	4.53451e+07	4.93016e+07	4.2064e+07	6.20774e+07	7.53358e+07	5.95503e+07	1.73259e+08	2.04283e+08	2.00871e+08	1.21563e+08	1.24688e+08	1.25108e+08
Com_1268_neg	Polyphyllin V	1.61667e+08	1.6233e+08	1.5834e+08	7.33744e+07	7.21446e+07	6.87554e+07	7.14277e+07	8.27099e+07	7.03149e+07	2.91094e+07	1.845e+07	1.86802e+07
Com_1181_neg	(+)-Catechin	1.33737e+08	1.32834e+08	1.3352e+08	1.43508e+08	1.46265e+08	1.39726e+08	6.90127e+07	7.013e+07	7.67208e+07	1.74289e+08	1.62062e+08	1.60607e+08
Com_2680_neg	O-p-coumaroyl-O-salicyloyl quinic acid	2.03666e+07	1.85445e+07	8.95579e+06	4.36104e+07	4.6353e+07	3.68435e+07	8.97261e+06	3.1995e+07	3.37963e+07	8.35058e+06	9.06646e+06	9.46725e+06
Com_726_neg	3-Butylidenephthalide	4.58836e+07	4.63343e+07	5.93768e+07	1.09733e+08	1.03422e+08	1.07544e+08	8.78954e+07	8.69809e+07	9.54854e+07	1.30198e+08	1.53648e+08	1.23983e+08
Com_8824_neg	Schisantherin E	1.01108e+07	1.54128e+07	1.09254e+07	1.37495e+07	1.46055e+07	1.11258e+07	7.16117e+06	6.67009e+06	8.11471e+06	1.47427e+07	1.25058e+07	1.33522e+07
Com_1892_neg	Rotenone	3.40648e+07	3.53315e+07	3.52924e+07	3.99169e+07	4.06743e+07	3.99137e+07	5.78611e+07	7.17116e+07	6.00232e+07	1.64229e+07	1.61991e+07	1.69283e+07
Com_40_neg	Tangeretin	4.01133e+09	3.07803e+09	3.15947e+09	1.94181e+08	1.75409e+08	1.73891e+08	1.31561e+09	1.3778e+09	1.37414e+09	5.76151e+09	5.67487e+09	5.71537e+09
Com_1990_neg	Shikonin	5.50342e+07	5.64962e+07	5.5639e+07	8.45698e+07	8.44017e+07	8.2188e+07	7.74416e+07	7.36172e+07	7.02448e+07	4.49193e+07	4.61107e+07	4.57627e+07
Com_2858_neg	Schisandrin B	6.22966e+07	6.28382e+07	2.2833e+07	2.56083e+06	2.55609e+06	2.7368e+06	2.38388e+06	2.3829e+06	2.44651e+06	5.52039e+07	6.04419e+07	6.60089e+07
Com_1130_neg	Citramalate	1.49092e+08	1.45191e+08	1.49711e+08	1.52574e+08	1.53566e+08	1.41578e+08	1.81175e+08	1.82961e+08	1.68399e+08	1.69159e+08	1.61191e+08	1.63524e+08
Com_488_neg	(-)-Arctigenin	2.36856e+08	2.86194e+08	2.79208e+08	3.46444e+08	2.34899e+08	3.55165e+08	1.45105e+08	3.59066e+08	3.88217e+08	8.94955e+07	1.61904e+08	8.00198e+07
Com_224_neg	Picropodophyllin	2.18248e+08	2.33342e+08	2.32879e+08	1.91919e+07	1.7847e+07	2.76751e+07	3.32526e+08	3.23577e+08	3.20913e+08	9.72582e+08	9.68074e+08	9.72656e+08
Com_1109_neg	4-Demethylepipodophyllotoxin	1.0372e+08	1.02599e+08	1.00519e+08	9.59484e+07	1.13162e+08	1.03333e+08	1.24014e+08	1.18541e+08	1.23305e+08	5.45287e+07	6.96871e+07	6.11984e+07
Com_380_neg	8-Prenylnaringenin	3.29526e+08	3.48501e+08	3.20948e+08	1.96284e+08	1.89187e+08	2.49192e+08	4.13089e+08	4.26078e+08	4.19753e+08	6.11752e+08	5.93848e+08	6.14532e+08
Com_1753_neg	Guanosine-3',5'-cyclic monophosphate	9.17515e+07	9.44857e+07	8.94689e+07	1.30956e+08	1.2825e+08	1.3139e+08	1.11482e+08	1.16735e+08	1.13295e+08	3.55567e+07	3.69756e+07	3.67382e+07
Com_4199_neg	3-[3-(beta-D-Glucopyranosyloxy)-2-methoxyphenyl]propanoic acid	2.26613e+07	2.51566e+07	1.46862e+06	2.89008e+07	2.82902e+07	3.3315e+07	3.8847e+07	3.38175e+07	4.31997e+07	1.52778e+07	1.40391e+07	1.75692e+07
Com_2896_neg	Wikstromol	5.02085e+07	6.59157e+07	6.39824e+07	6.86977e+06	7.51914e+06	5.88614e+06	6.13303e+06	3.71461e+06	6.56314e+06	4.74361e+07	3.46977e+07	3.21948e+07
Com_972_neg	3,4,5-Trimethoxycinnamic acid	2.07895e+08	2.0713e+08	2.12784e+08	3.13925e+07	2.85248e+07	2.76884e+07	4.5572e+07	4.50132e+07	4.21073e+07	1.15995e+08	9.96047e+07	1.17661e+08
Com_289_neg	3-N-butyl-4,5-dihydrophthalide	6.50573e+08	6.61994e+08	6.21873e+08	8.47203e+08	8.0219e+08	8.62511e+08	5.61801e+08	6.18206e+08	5.76594e+08	8.2697e+08	7.83254e+08	7.91713e+08
Com_2784_neg	Camelliaside A	2.7331e+07	2.88424e+07	2.58452e+07	3.81233e+07	2.35736e+07	2.53479e+07	2.44156e+07	2.67377e+07	2.84855e+07	6.16999e+07	4.63459e+07	6.81474e+07
Com_714_neg	Praeruptorin E	9.91848e+07	2.90764e+08	2.2093e+08	1.39921e+08	1.61884e+08	1.42605e+08	1.33182e+08	1.73279e+08	1.38463e+08	9.2065e+07	8.69811e+07	5.17908e+07
Com_2233_neg	Diosbulbin B	8.16985e+07	8.12718e+07	3.33595e+07	6.88729e+07	6.98441e+07	6.26617e+07	6.34656e+07	5.73937e+07	5.88844e+07	6.40864e+07	6.75801e+07	6.79665e+07
Com_4593_neg	Daphnetin	1.28865e+07	1.41888e+07	1.56409e+07	3.38118e+07	3.67566e+07	3.65398e+07	2.81317e+07	2.70158e+07	2.7507e+07	1.53447e+07	9.33356e+06	1.35498e+07
Com_68_neg	Chrysophanic Acid	1.96636e+09	2.09907e+09	2.05334e+09	2.05767e+09	2.05279e+09	2.06205e+09	1.72516e+09	1.75425e+09	1.75441e+09	2.88519e+09	2.80823e+09	2.86621e+09
Com_1851_neg	Quercetin 3-O-sophoroside	5.41529e+07	5.45529e+07	5.3227e+07	2.3754e+07	2.61471e+07	2.39195e+07	2.72705e+07	3.25083e+07	3.11656e+07	1.08684e+08	1.01189e+08	1.03725e+08
Com_2657_neg	Chikusetsusponin Iva	5.14947e+06	5.95419e+06	3.13686e+06	5.44895e+06	5.10217e+06	6.98775e+06	7.30581e+07	5.89478e+07	4.93201e+07	2.25165e+06	2.56565e+06	2.6813e+06
Com_3340_neg	1,2,3,7-Tetramethoxyxanthone	3.91853e+07	2.12141e+07	3.92897e+07	1.87294e+07	2.19493e+07	3.419e+07	4.66521e+07	4.64015e+07	4.44722e+07	1.66041e+07	3.14902e+07	3.15542e+07
Com_9049_neg	Thymidine	3.59805e+06	4.62018e+06	6.34953e+06	9.5123e+06	1.07751e+07	5.94664e+06	1.18072e+07	1.23823e+07	8.81793e+06	4.6399e+06	6.16018e+06	3.65305e+06
Com_282_neg	Sodium Houttuyfonate	6.57898e+08	6.65302e+08	6.73299e+08	4.00262e+08	3.95485e+08	3.54015e+08	4.62822e+08	3.37592e+08	4.46456e+08	3.38473e+08	3.64286e+08	4.31404e+08
Com_1805_neg	Prostaglandin A3	1.67567e+07	1.69369e+07	1.68835e+07	3.69571e+07	3.46384e+07	3.75359e+07	1.11973e+08	1.08431e+08	1.08195e+08	1.84892e+07	1.93476e+07	2.17647e+07
Com_2863_neg	Isoferulic Acid	3.65791e+07	3.75738e+07	3.73931e+07	2.93042e+07	2.38963e+07	3.14675e+07	3.57234e+07	3.30411e+07	3.0176e+07	2.82102e+07	1.69599e+07	5.1436e+07
Com_1090_neg	Plantagoside	4.19977e+07	3.72499e+07	5.32523e+07	3.8521e+07	3.56996e+07	3.35351e+07	5.11458e+07	1.70937e+07	6.76971e+07	1.90542e+08	1.3786e+08	1.78987e+08
Com_973_neg	p-Coumaric acid ethyl ester	2.07895e+08	2.0713e+08	2.12784e+08	3.13925e+07	2.85248e+07	2.76884e+07	4.5572e+07	4.50132e+07	4.21073e+07	1.15995e+08	9.96047e+07	1.17661e+08
Com_4500_neg	7-Methoxy-4-methylcoumarin	1.66479e+06	1.417e+07	1.44143e+07	1.74495e+07	1.6289e+07	1.61618e+07	2.40738e+07	2.47265e+07	2.12649e+07	1.77092e+07	1.79049e+07	1.70434e+07
Com_2450_neg	Aflatoxin G1	2.79889e+07	3.47497e+07	3.39845e+07	1.45489e+07	2.11119e+07	2.03836e+07	2.23638e+07	1.97776e+07	2.08314e+07	7.96356e+07	7.28258e+07	7.91761e+07
Com_1837_neg	Gracillin	1.0954e+08	4.92991e+07	9.98478e+07	3.49199e+07	5.10476e+07	2.39534e+07	3.97219e+07	3.61493e+07	3.76686e+07	3.96685e+07	9.293e+06	3.8187e+07
Com_1410_neg	(+)-Dihydrojasmonic acid	4.77018e+07	4.78609e+07	4.41103e+07	1.7534e+08	1.37424e+08	1.70267e+08	5.81921e+07	6.30214e+07	5.80512e+07	4.22087e+07	4.29201e+07	4.59488e+07
Com_2085_neg	4-(beta-D-Glucopyranosyloxy)-2-methylenebutanoic acid	3.97279e+07	3.53104e+07	3.93853e+07	6.84709e+07	8.0695e+07	6.94091e+07	9.66566e+07	9.2813e+07	9.49368e+07	1.59517e+07	1.41662e+07	1.38894e+07
Com_11143_neg	Jasmonic acid	6.44709e+06	6.3596e+06	6.71811e+06	5.86043e+06	6.15478e+06	5.90864e+06	9.34552e+06	1.04349e+07	9.60517e+06	3.56169e+06	3.45975e+06	3.38261e+06
Com_5400_neg	Dihydromyricetin	2.33647e+06	2.72506e+06	2.78065e+06	1.96034e+06	2.02802e+06	2.62691e+06	5.88048e+06	4.35478e+06	4.15108e+06	3.084e+07	2.90063e+07	2.55684e+07
Com_317_neg	(+/-)12(13)-DiHOME	1.45337e+08	1.45967e+08	1.44838e+08	2.51213e+08	2.48925e+08	2.4651e+08	7.43249e+08	7.44405e+08	7.23336e+08	2.70367e+08	2.67021e+08	2.70423e+08
Com_4519_neg	1,2,3,6,7-Pentamethoxyxanthone	1.50197e+07	2.29111e+07	2.34806e+07	2.14497e+07	1.99191e+07	2.023e+07	2.96058e+07	2.72819e+07	2.77611e+07	1.78445e+07	1.67395e+07	1.7466e+07
Com_5302_neg	Sattabacin	1.75265e+06	1.24112e+07	1.21819e+07	2.78656e+07	2.84843e+07	2.62338e+07	2.40555e+07	2.57149e+07	2.52045e+07	5.36598e+06	5.07233e+06	5.55625e+06
Com_583_neg	Heptamethoxyflavone	2.30102e+08	1.87866e+08	1.90207e+08	2.81204e+08	2.85334e+08	2.51782e+08	2.48138e+08	2.63205e+08	2.65877e+08	2.05036e+08	2.22056e+08	2.17992e+08
Com_3390_neg	1-O-b-D-glucopyranosyl sinapate	2.22078e+07	2.36462e+07	2.52781e+07	3.90578e+07	3.61987e+07	3.61177e+07	3.62769e+07	3.63808e+07	3.59568e+07	2.32422e+07	2.83909e+07	2.46523e+07
Com_3870_neg	Ixoside	3.43038e+07	3.52075e+07	3.7295e+07	1.55959e+07	1.33044e+07	1.61256e+07	9.33613e+06	1.25696e+07	1.37469e+07	4.70217e+07	4.16961e+07	4.21843e+07
Com_9658_neg	Oxyresveratrol	8.34819e+06	1.14619e+07	9.06615e+06	9.67607e+06	8.83695e+06	9.9489e+06	9.44126e+06	9.07382e+06	9.45421e+06	3.53201e+06	2.57883e+06	3.05115e+06
Com_94_neg	Eupatilin	1.196e+09	1.04688e+09	1.04796e+09	1.79115e+09	1.80823e+09	1.722e+09	1.28668e+09	1.34118e+09	1.40078e+09	1.99286e+09	2.31615e+09	2.4353e+09
Com_2301_neg	Caffeic acid O-glucoside	7.89204e+07	8.27436e+07	7.80464e+07	6.06025e+07	5.5043e+07	6.26067e+07	8.3204e+07	8.56012e+07	6.31819e+06	3.75053e+07	3.73418e+07	3.66781e+07
Com_4095_neg	Trachelogenin	3.71275e+07	3.79317e+07	3.58765e+07	3.96576e+07	4.34121e+07	3.80991e+07	2.70352e+07	2.3918e+07	2.73337e+07	3.45357e+07	2.81122e+07	2.26322e+07
Com_102_neg	(+)-Isolariciresinol	1.13276e+08	1.10323e+08	1.14565e+08	9.69726e+08	9.66078e+08	9.60397e+08	1.07867e+09	9.46392e+08	1.0308e+09	2.05171e+09	2.05127e+09	1.99766e+09
Com_5778_neg	N-Acetylphenylalanine	810008	834296	813880	8.48615e+06	7.86436e+06	7.02836e+06	1.07706e+07	1.14531e+07	1.10003e+07	678558	701593	701056
Com_1616_neg	Rosmarinic acid	7.51207e+07	7.608e+07	9.1342e+07	8.66648e+07	7.64077e+07	9.47673e+07	8.184e+07	8.50622e+07	7.46197e+07	5.2288e+07	5.27966e+07	3.90679e+07
Com_1987_neg	myricetin 3-O-beta-D-galactopyranoside	1.50947e+07	1.38062e+07	1.50622e+07	1.14432e+07	1.06451e+07	1.02418e+07	2.08757e+07	1.85055e+07	4.12876e+06	8.2916e+07	8.57595e+07	9.91824e+07
Com_5522_neg	Protosappanin B	1.02062e+07	1.0202e+07	1.09328e+07	1.09772e+07	1.03391e+07	1.85389e+07	1.3108e+07	2.00381e+07	1.43402e+07	7.87962e+06	7.12101e+06	6.71012e+06
Com_2382_neg	LPE 18:2	5.21526e+06	5.92065e+06	5.70233e+06	3.47557e+06	3.62912e+06	3.76244e+06	1.37852e+07	1.39722e+07	1.26334e+07	7.90635e+07	7.70492e+07	8.15153e+07
Com_3540_neg	Isoliquiritin	2.94096e+07	3.06779e+07	3.09144e+07	2.41209e+07	2.9224e+07	2.31919e+07	3.07811e+07	3.19981e+07	1.38991e+07	2.62853e+07	2.5979e+07	1.66251e+07
Com_614_neg	Tricin 5-O-hexoside	5.61478e+07	5.91495e+07	5.77344e+07	2.06731e+07	2.30133e+07	5.69921e+06	3.44187e+07	2.66844e+07	3.46961e+07	3.32732e+08	3.35624e+08	3.24586e+08
Com_5205_neg	LPE 18:3	4.29991e+06	5.36714e+06	3.29316e+06	5.18222e+06	4.20738e+06	4.81958e+06	1.30726e+07	1.2036e+07	1.17686e+07	3.25309e+07	3.13301e+07	3.10362e+07
Com_697_neg	Ferulic acid O-hexoside	2.4216e+08	2.09813e+08	2.24867e+08	2.24167e+08	2.57789e+08	2.54804e+08	2.13871e+08	2.17376e+08	1.84476e+08	2.96088e+08	2.84562e+08	2.90786e+08
Com_1863_neg	Naringenin chalcone	1.66841e+07	1.74126e+07	1.53588e+07	3.27253e+07	3.09623e+07	2.78415e+07	1.06427e+07	9.58383e+06	1.16971e+07	1.22526e+07	1.92993e+07	1.64043e+07
Com_4416_neg	Casticin	1.23089e+07	1.47225e+07	1.18584e+07	2.15318e+07	1.92145e+07	1.63178e+07	1.37347e+07	1.35625e+07	4.87951e+06	9.372e+06	8.1928e+06	3.95903e+07
Com_2473_neg	3-[3-(beta-D-Glucopyranosyloxy)-2-hydroxyphenyl]propanoic acid	4.62402e+07	4.57183e+07	4.59004e+07	5.76971e+07	5.74977e+07	5.6017e+07	6.91291e+07	7.99615e+07	6.89034e+07	2.92304e+07	2.43002e+07	3.09814e+07
Com_4277_neg	Resveratrol	3.04105e+07	3.09732e+07	3.10863e+07	2.66212e+07	1.60342e+07	2.51184e+07	2.51675e+07	2.5314e+07	2.40142e+07	1.10262e+07	1.00864e+07	1.13156e+07
Com_1226_neg	5-Hydroxyindole-3-acetic acid	1.02356e+07	9.71421e+06	8.90866e+06	2.90837e+07	2.22667e+07	2.66693e+07	7.45743e+07	7.78259e+07	7.49059e+07	5.44033e+06	5.76219e+06	6.1782e+06
Com_1243_neg	gamma-Glutamylglutamic acid	1.28476e+08	1.19504e+08	1.27985e+08	1.90902e+08	1.89149e+08	1.80218e+08	1.57659e+08	1.57014e+08	1.67496e+08	4.04117e+07	6.1938e+06	8.26068e+06
Com_5095_neg	Lactose	2.05963e+07	2.55579e+07	2.33729e+07	9.42852e+06	9.65773e+06	8.75801e+06	6.24137e+06	1.43659e+07	1.343e+07	3.09194e+07	2.29838e+07	3.31313e+07
Com_905_neg	(-)-secoisolariciresinol	3.87418e+07	4.0717e+07	4.03809e+07	6.42357e+07	6.67048e+07	6.44599e+07	2.00526e+07	1.65126e+07	1.89501e+07	5.06032e+07	4.90208e+07	4.95379e+07
Com_563_neg	L-Aspartic acid	2.2214e+08	2.12411e+08	2.17855e+08	1.19459e+08	1.19634e+08	1.89332e+08	2.32033e+08	2.30143e+08	2.2439e+08	3.73731e+08	3.7263e+08	3.73743e+08
Com_8390_neg	Liquiritin apioside	9.20849e+06	8.78118e+06	8.24918e+06	6.68123e+06	1.02343e+07	1.01e+07	9.39583e+06	9.4328e+06	9.91777e+06	6.58557e+06	6.7314e+06	9.40422e+06
Com_4112_neg	LPC 18:1	1.241e+07	1.0507e+07	1.22688e+07	3.33611e+06	3.00505e+06	3.18973e+06	1.37965e+07	1.57696e+07	1.34549e+07	4.26277e+07	4.27411e+07	4.3295e+07
Com_2231_neg	14,15-Dehydrocrepenynic acid	3.21952e+07	3.41128e+07	3.48182e+07	5.34341e+07	5.20591e+07	5.15389e+07	7.57789e+07	7.45399e+07	7.16782e+07	8.57726e+07	8.68077e+07	8.50328e+07
Com_4386_neg	Mosloflavone	1.44636e+07	1.48467e+07	1.46232e+07	3.83972e+07	3.66817e+07	3.78397e+07	2.95703e+07	3.22789e+07	3.11008e+07	2.35906e+07	2.48194e+07	2.50563e+07
Com_7109_neg	L-Methionine sulfone	523909	742653	568115	7.00645e+06	1.88865e+06	7.22548e+06	6.38794e+06	5.02166e+06	5.39641e+06	167030	181633	186174
Com_2109_neg	Sibiricose A5	4.06148e+06	3.53632e+06	4.05088e+06	9.34513e+06	9.25104e+06	8.6808e+06	2.40869e+07	2.4809e+07	3.05315e+07	8.94968e+07	9.02941e+07	9.36068e+07
Com_9455_neg	Schisanhenol	1.66237e+06	7.3013e+06	2.80052e+06	2.69991e+06	1.17848e+07	9.97142e+06	7.59123e+06	7.46136e+06	7.38541e+06	3.66825e+06	3.9656e+06	5.39181e+06
Com_737_neg	Lycoperodine 1	1.06304e+08	1.06878e+08	1.09699e+08	1.82325e+08	1.77743e+08	1.71963e+08	2.17584e+08	2.10398e+08	2.1071e+08	2.90378e+07	2.76087e+07	2.93151e+07
Com_458_neg	N-Sinapoylagmatine	4.63434e+08	4.59635e+08	4.51704e+08	2.00041e+08	2.34899e+08	2.28977e+08	2.75078e+08	2.86778e+08	2.81185e+08	7.71314e+07	1.23506e+08	1.27527e+08
Com_6248_neg	Sibirioside A	4.12122e+06	8.91762e+06	9.8424e+06	1.45583e+07	1.41563e+07	1.43159e+07	1.66571e+07	2.712e+06	2.56236e+07	3.61338e+06	4.68578e+06	2.75848e+06
Com_2192_neg	alpha-Asarone	9.05334e+07	8.83272e+07	8.99566e+07	5.24254e+07	4.86422e+07	5.67259e+07	5.05965e+07	4.48862e+07	5.01414e+07	8.03457e+07	8.40639e+07	8.59508e+07
Com_4620_neg	Nicotianamine	3.55512e+07	3.81017e+07	3.6184e+07	2.39919e+07	2.30878e+07	2.26286e+07	3.15502e+06	7.98948e+06	1.44207e+07	3.64499e+07	3.68606e+07	3.65761e+07
Com_7588_neg	3-Dehydroshikimic acid	1.24785e+07	1.19199e+07	1.05246e+07	7.92509e+06	7.51124e+06	7.30303e+06	9.00781e+06	4.43905e+06	1.22981e+07	1.76676e+07	1.88149e+07	1.84108e+07
Com_10068_neg	1-O-(3,4,5-Trimethoxybenzoyl)-beta-L-galactopyranose	1.15573e+07	9.8395e+06	1.2195e+07	4.31463e+06	8.11409e+06	6.30497e+06	9.16026e+06	4.04097e+06	6.48978e+06	6.46673e+06	5.42515e+06	3.02991e+06
Com_413_neg	Cryptotanshinone	3.27998e+08	3.88379e+08	3.78091e+08	2.29001e+08	2.29864e+08	2.50333e+08	1.21521e+08	1.07749e+08	2.15297e+08	3.42983e+08	3.28632e+08	3.41754e+08
Com_13461_neg	Boc-beta-cyano-L-alanine	4.91107e+06	4.76931e+06	4.84381e+06	7.78338e+06	7.38487e+06	7.07758e+06	7.14169e+06	7.21625e+06	6.89576e+06	3.96158e+06	4.53186e+06	4.31918e+06
Com_4735_neg	5-Methyluridine	1.5914e+07	1.85026e+07	1.25429e+07	2.6012e+07	2.66133e+07	2.63246e+07	2.30366e+07	2.16038e+07	2.03944e+07	7.29857e+06	8.13168e+06	6.1233e+06
Com_3749_neg	Triptophenolide	1.67988e+07	1.96588e+07	1.87574e+07	5.72525e+07	4.22861e+07	5.76512e+07	3.38681e+07	3.15209e+07	2.33558e+07	2.06768e+07	2.2504e+07	2.25336e+07
Com_1325_neg	Bruceine D	3.912e+06	9.16523e+06	9.43221e+06	840172	2.59934e+07	2.68799e+07	3.34479e+06	3.56748e+06	4.27389e+07	6.03451e+06	2.55083e+06	6.71862e+06
Com_644_neg	Pheophorbide A	2.86781e+08	3.04423e+08	2.79217e+08	2.51416e+08	2.57417e+08	2.53262e+08	1.5511e+08	2.57242e+08	1.94047e+08	3.26417e+08	2.70437e+08	2.67678e+08
Com_3623_neg	Butanedioicacid	6.6288e+06	6.65394e+06	5.8442e+06	2.78096e+07	2.57745e+07	2.60934e+07	2.25028e+07	1.9774e+07	1.97858e+07	1.54754e+07	1.70828e+07	1.68908e+07
Com_4015_neg	Quercetin 3-alpha-L-arabinofuranoside (Avicularin)	4.13877e+07	4.26744e+07	4.38082e+07	9.60177e+06	9.29686e+06	1.09006e+07	1.8787e+07	1.84647e+07	1.89126e+07	3.53145e+07	3.59547e+07	3.39719e+07
Com_2436_neg	Sesamoside	267400	1.18279e+07	8.51476e+06	2.78737e+07	7.86219e+06	3.04169e+07	2.8678e+07	3.03237e+07	2.43347e+07	7.50638e+06	9.82285e+06	1.35617e+06
Com_6340_neg	Laricitrin	2.24403e+07	2.48971e+07	1.67613e+07	7.42441e+06	5.17604e+06	5.15066e+06	8.81287e+06	8.39677e+06	9.55414e+06	9.95212e+06	1.06514e+07	1.10801e+07
Com_4761_neg	Skimmin	2.64866e+06	2.66702e+06	2.82748e+06	2.83457e+07	3.09435e+07	2.79515e+07	2.9831e+07	2.85235e+07	3.71306e+07	2.09896e+06	2.12627e+06	2.09034e+06
Com_11152_neg	Catalpol	4.65143e+06	2.94397e+06	1.36914e+06	4.51693e+06	4.23623e+06	4.19455e+06	5.38607e+06	2.64619e+06	2.06854e+06	906897	2.65863e+06	2.66228e+06
Com_3320_neg	Combretastatin A4	5.7912e+06	7.11623e+06	5.40324e+06	1.02455e+07	1.07099e+07	1.04677e+07	5.51578e+06	6.67179e+06	7.6925e+06	5.82591e+06	6.77612e+06	8.75892e+06
Com_13270_neg	Ethyl gallate	1.02373e+06	961259	1.07219e+06	2.21301e+06	4.32641e+06	1.57346e+06	926342	1.43665e+06	1.34684e+06	855717	728894	1.11435e+06
Com_1078_neg	Naringin Dihydrochalcone	4.26312e+07	4.03553e+07	3.83398e+07	5.74785e+07	5.85576e+07	6.18917e+07	1.58471e+08	1.88252e+08	1.95646e+08	3.37604e+07	3.54695e+07	3.23301e+07
Com_9352_neg	Isosakuranetin	4.56711e+06	3.29215e+06	5.04888e+06	6.58632e+06	6.70471e+06	6.20472e+06	5.86792e+06	6.03356e+06	6.13896e+06	7.71315e+06	6.88564e+06	7.06177e+06
Com_9676_neg	Helicid	1.09201e+07	1.15223e+07	1.19043e+07	8.56879e+06	7.81597e+06	8.12375e+06	8.42858e+06	7.90405e+06	8.66892e+06	6.22639e+06	1.30159e+07	6.44102e+06
Com_5819_neg	Protobioside	2.75663e+07	2.78359e+07	2.68821e+07	1.58305e+07	1.57e+07	1.2397e+07	1.03452e+07	9.40522e+06	9.92774e+06	9.11165e+06	1.16928e+07	7.51257e+06
Com_2344_neg	Verbenalin	5.62532e+07	6.08121e+07	5.22351e+07	3.01365e+07	3.29971e+07	3.19124e+07	4.85351e+07	4.68428e+07	4.67807e+07	8.39562e+07	8.08555e+07	8.15791e+07
Com_1188_neg	Isofraxidin	6.82111e+07	8.19114e+07	8.34514e+07	1.64718e+08	1.65086e+08	1.62782e+08	1.26351e+08	1.23593e+08	1.2306e+08	5.11537e+07	4.59618e+07	3.8896e+07
Com_910_neg	Scopoletin	1.06691e+08	9.70678e+07	1.07163e+08	5.06285e+07	5.01296e+07	4.98405e+07	1.15587e+08	1.01934e+08	1.12286e+08	3.14087e+06	3.76132e+06	3.46223e+06
Com_7788_neg	Linarin	1.46264e+07	2.14157e+06	1.36938e+07	1.35452e+06	5.80047e+06	4.58455e+06	8.68647e+06	7.21748e+06	7.78227e+06	2.96039e+06	2.7491e+06	3.03686e+06
Com_1600_neg	Demethoxycurcumin	1.99614e+06	2.00998e+06	1.88316e+06	2.03234e+06	1.77129e+06	2.04079e+06	1.67747e+06	1.66607e+06	1.67078e+06	1.89079e+06	2.34127e+06	2.22643e+06
Com_3342_neg	7-O-Ethylmorroniside	2.16564e+07	2.22529e+07	2.25647e+07	1.33773e+07	6.678e+07	2.61141e+07	2.52516e+07	3.67407e+07	3.28444e+07	7.05309e+06	8.08432e+06	7.71803e+06
Com_1149_neg	trans-zeatin 9-O-glucoside	4.35227e+07	4.68363e+07	4.19718e+07	2.12621e+08	2.06999e+08	2.02622e+08	1.12793e+08	1.08051e+08	1.1226e+08	2.3463e+07	2.49961e+07	2.33264e+07
Com_14682_neg	Gamma-Glu-Leu	3.30242e+06	3.62185e+06	3.3274e+06	6.65946e+06	6.11317e+06	6.74578e+06	4.94467e+06	4.96307e+06	5.2796e+06	5.68627e+06	5.76029e+06	5.65821e+06
Com_9600_neg	LPE 18:1	692256	733982	731760	790478	651733	685063	3.89127e+06	5.20086e+06	4.73269e+06	1.32628e+07	1.32116e+07	1.23902e+07
Com_10111_neg	Tenuifoliside A	1.95173e+06	1.70062e+06	2.41427e+06	7.95809e+06	1.36851e+07	1.44734e+07	4.35924e+06	4.54556e+06	4.37983e+06	3.27117e+06	1.24881e+06	2.39393e+06
Com_13098_neg	15-OxoEDE	1.15376e+06	859748	854631	775168	925381	829717	7.19956e+06	7.71472e+06	6.25946e+06	600074	611920	658105
Com_17759_neg	Baohuoside II	1.55318e+06	1.57247e+06	1.44966e+06	2.85305e+06	2.17463e+06	2.43199e+06	1.80962e+06	1.52416e+06	1.79485e+06	3.01583e+06	3.86928e+06	2.13265e+06
Com_5068_neg	Levodopa	2.5484e+07	2.57336e+07	2.48109e+07	1.31909e+07	2.45798e+07	2.43595e+07	2.33982e+07	2.34879e+07	2.32125e+07	2.65722e+07	2.60888e+07	2.59152e+07
Com_392_neg	Malonic acid	5.46597e+08	5.69961e+08	5.64771e+08	2.80287e+08	2.83543e+08	2.45849e+08	4.99539e+08	5.25983e+08	4.84907e+08	5.8275e+08	5.58973e+08	5.80639e+08
Com_11744_neg	Leucosceptoside A	1.0146e+06	939702	856408	7.04203e+06	1.12447e+07	8.27048e+06	3.13398e+06	2.73254e+06	3.00365e+06	790062	756374	780503
Com_13238_neg	Hesperidin	3.53356e+06	5.04455e+06	4.30079e+06	3.19249e+06	3.7577e+06	4.13566e+06	1.63374e+06	2.47101e+06	2.13593e+06	6.16671e+06	7.37394e+06	6.08767e+06
Com_1866_neg	Engeletin	7.04056e+07	6.53983e+07	5.8603e+07	2.45816e+07	2.52277e+07	2.49632e+07	3.81705e+07	3.67315e+07	3.62264e+07	2.33287e+07	2.40053e+07	2.48762e+07
Com_11775_neg	Wogonoside	7.23016e+06	6.57663e+06	6.7575e+06	2.31193e+06	2.03237e+06	1.65e+06	4.48275e+06	3.72837e+06	3.95431e+06	4.15709e+06	3.76063e+06	4.15518e+06
Com_15361_neg	Sibiricose A6	3.97562e+06	3.90613e+06	3.95777e+06	6.58517e+06	6.53305e+06	6.56566e+06	4.39578e+06	4.52358e+06	4.41524e+06	3.82685e+06	3.63585e+06	4.02877e+06
Com_9679_neg	Trifolirhizin	3.68325e+06	4.79983e+06	7.22388e+06	4.31405e+06	3.75348e+06	2.30457e+06	2.98769e+06	3.81323e+06	3.25359e+06	1.05369e+07	1.30105e+07	1.81111e+06
Com_4148_neg	Robinin	4.13326e+07	2.54783e+07	4.31733e+07	2.43514e+07	2.43041e+07	2.33638e+07	2.10042e+07	2.16854e+07	2.22595e+07	1.09342e+07	1.37649e+07	1.4316e+07
Com_4608_neg	Ginkgolide C	2.58991e+07	3.19801e+06	1.86695e+07	5.65552e+06	5.97673e+06	5.78323e+06	1.30605e+07	8.58408e+06	1.386e+07	1.23126e+07	1.37173e+07	9.59486e+06
Com_3868_neg	Triethyl citrate	1.61277e+07	1.43713e+07	1.44882e+07	2.39494e+07	2.39583e+07	5.56217e+07	3.28244e+07	3.30202e+07	3.30599e+07	6.10533e+06	7.81838e+06	7.83381e+06
Com_562_neg	Gluconolactone	2.60724e+07	2.89608e+07	3.02734e+07	2.15405e+07	1.76306e+07	1.92823e+07	2.20411e+07	2.18323e+07	2.46434e+07	5.3195e+07	151129	4.96487e+07
Com_3384_neg	Ophiopogonanone C	8.1645e+06	9.76884e+06	3.04486e+07	1.33131e+07	1.62574e+07	2.4623e+07	8.97261e+06	9.92508e+06	6.63309e+06	8.22119e+06	7.27508e+06	5.922e+06
Com_7050_neg	Rehmannioside A	7.29493e+06	8.22866e+06	6.76997e+06	1.92814e+07	1.71723e+07	1.80951e+07	1.58197e+07	1.57335e+07	1.49851e+07	2.4029e+06	2.47928e+06	2.25816e+06
Com_4377_neg	Fragransin A2	3.94763e+07	3.99275e+07	4.05201e+07	1.40178e+07	1.41445e+07	1.34164e+07	1.08362e+07	1.01399e+07	1.02563e+07	8.33748e+06	8.07198e+06	8.23104e+06
Com_3304_neg	Selgin C-hexoside	5.70241e+07	5.12528e+07	5.17935e+07	1.33668e+07	1.31954e+07	1.25809e+07	2.44784e+07	2.37123e+07	2.59931e+07	4.79528e+07	5.18668e+07	5.04319e+07
Com_7777_neg	1-Deoxynojirimycin	666578	686003	616039	854179	870909	876591	1.58359e+06	1.58645e+06	1.77387e+06	1.38154e+07	1.81643e+07	1.37846e+07
Com_5259_neg	Methyl-Hesperidin	2.55208e+07	2.47123e+07	2.38374e+07	1.47093e+07	1.15e+07	1.18115e+07	1.26513e+07	1.35521e+07	9.31556e+06	2.4273e+07	2.35587e+07	1.76203e+07
Com_16683_neg	O-Phosphorylethanolamine	4.58792e+06	3.7703e+06	4.54144e+06	3.05231e+06	2.75568e+06	2.55813e+06	3.4951e+06	4.41506e+06	3.45066e+06	4.1856e+06	4.20247e+06	3.70755e+06
Com_15664_neg	GMP	186269	163812	175429	3.09306e+06	2.40175e+06	3.12077e+06	2.78232e+06	5.34789e+06	3.13573e+06	464189	853960	934310
Com_17011_neg	Abscisic Acid	2.61908e+06	3.21338e+06	3.55534e+06	2.31759e+06	2.23802e+06	2.21135e+06	1.95937e+06	2.15345e+06	2.28015e+06	4.174e+06	3.61164e+06	3.55258e+06
Com_14926_neg	di-C,C-pentosyl-luteolin	1.10621e+06	1.18375e+06	1.40628e+06	3.29096e+06	3.96375e+06	4.01979e+06	5.07381e+06	4.74247e+06	5.96612e+06	1.38067e+06	1.31176e+06	1.45352e+06
Com_2_neg	Bisdemethoxycurcumin	3.04264e+10	3.409e+10	3.15254e+10	2.36892e+10	2.25999e+10	2.50197e+10	2.99313e+10	3.01308e+10	2.81018e+10	4.31271e+10	4.84936e+10	3.905e+10
Com_5614_neg	Linoleic acid	4.98654e+06	5.69545e+06	5.77727e+06	1.73598e+06	1.99658e+06	1.95102e+06	7.01589e+06	6.757e+06	6.63219e+06	2.74494e+07	2.86878e+07	2.73467e+07
Com_3591_neg	Eleutheroside B	9.18399e+06	8.22507e+06	9.03575e+06	6.1558e+07	5.93724e+07	5.71707e+07	1.99937e+07	2.26458e+07	1.99058e+07	2.00901e+06	2.3541e+06	1.86124e+06
Com_7953_neg	7-O-Methylmangiferin	1.62136e+07	1.29213e+07	1.79104e+07	7.37851e+06	5.22413e+06	5.29363e+06	8.168e+06	1.04833e+07	6.95404e+06	8.47717e+06	8.13581e+06	8.83385e+06
Com_1238_neg	Cimifugin	4.55092e+07	4.04731e+07	4.4491e+07	5.6455e+07	5.71383e+07	1.37096e+07	2.49139e+07	3.25227e+07	3.27985e+07	8.53848e+07	8.75412e+07	8.819e+07
Com_309_neg	Fumaric acid	1.97034e+08	1.88793e+08	1.86092e+08	9.27137e+08	9.09531e+08	8.95484e+08	2.52938e+08	2.53582e+08	2.5486e+08	6.24446e+08	6.15366e+08	5.99445e+08
Com_19987_neg	Danshenol C	1.41166e+06	1.60168e+06	1.2586e+06	1.50989e+06	1.33175e+06	1.40137e+06	1.54781e+06	1.5468e+06	1.97452e+06	670412	645608	1.18437e+06
Com_16777_neg	MAG (18:1)	995980	850785	999194	1.017e+06	1.41354e+06	987034	3.03498e+06	3.17086e+06	4.20716e+06	833003	821190	662131
Com_13148_neg	Asiaticoside	1.92055e+06	1.95783e+06	1.82366e+06	1.58505e+06	1.61377e+06	1.60513e+06	1.69562e+06	1.59228e+06	1.71535e+06	2.15131e+06	2.29828e+06	2.31128e+06
Com_3879_neg	Eriodictyol O-malonylhexoside	2.44082e+07	2.32883e+07	2.49855e+07	1.22961e+07	1.28816e+07	1.44877e+07	1.09679e+07	1.22433e+07	1.15279e+07	4.68263e+07	1.30865e+07	4.17562e+07
Com_5279_neg	8-O-acetyl shanzhiside methyl ester	5.59048e+06	6.7372e+06	5.5342e+06	8.46407e+06	9.82201e+06	2.69164e+07	1.24835e+07	1.05123e+07	9.33486e+06	2.08397e+06	3.36639e+06	2.93263e+06
Com_845_neg	Methylophiopogonone A	1.90625e+08	1.77404e+08	1.83524e+08	8.22621e+07	8.4803e+07	1.17564e+08	1.2251e+08	1.17364e+08	1.23265e+08	9.45867e+07	1.04592e+08	1.05076e+08
Com_1621_neg	Hydroxycitric acid	2.63088e+07	4.48046e+07	2.67768e+07	2.51075e+07	2.14122e+07	2.31596e+07	6.12278e+07	5.59897e+07	1.27147e+08	6.77449e+06	8.24246e+06	5.07733e+06
Com_6593_neg	Tectoridin	1.05992e+07	1.30887e+07	1.17894e+07	8.87602e+06	8.71055e+06	761769	1.17001e+07	1.27403e+07	1.2087e+07	1.17257e+07	1.19734e+07	1.50836e+07
Com_17074_neg	C-hexosyl-luteolin O-feruloylhexoside	2.66308e+06	3.25588e+06	4.34986e+06	678951	732435	647876	618205	644760	618168	503445	470127	470608
Com_14918_neg	Ursolic acid	878506	1.01061e+06	1.07503e+06	2.81848e+06	1.60882e+06	2.03213e+06	1.36196e+06	3.34861e+06	2.41082e+06	1.81565e+06	1.43398e+06	1.52987e+06
Com_11790_neg	Orcinol glucoside	3.48145e+06	3.27955e+06	3.47496e+06	1.00696e+07	1.11716e+07	1.0726e+07	7.22296e+06	6.35509e+06	5.57465e+06	3.21431e+06	3.43104e+06	2.38727e+06
Com_1663_neg	Aurantio-obtusin	2.5574e+07	2.5056e+07	2.52184e+07	1.3912e+07	1.91211e+07	2.00672e+07	6.94764e+07	2.36443e+07	2.47488e+07	2.60117e+07	2.53303e+07	2.28583e+07
Com_6046_neg	Agarotetrol	1.1694e+07	6.47298e+06	6.63257e+06	6.71653e+06	9.06743e+06	4.28398e+06	8.7427e+06	8.52933e+06	8.64635e+06	5.37991e+06	4.15423e+06	4.42922e+06
Com_10997_neg	Eleutheroside E	1.02125e+07	8.07349e+06	1.06187e+07	4.3081e+06	4.31645e+06	4.75374e+06	2.90538e+06	2.98082e+06	1.89252e+06	4.15517e+06	6.61057e+06	5.24121e+06
Com_4389_neg	Rhapontin	4.50005e+06	2.13502e+07	1.98321e+07	2.16514e+07	1.84522e+07	2.48213e+07	1.82872e+07	1.8075e+07	1.85864e+07	2.76025e+07	2.72004e+07	2.77524e+07
Com_14470_neg	Galloylpaeoniflorin	6.06809e+06	5.49543e+06	4.7566e+06	3.05777e+06	3.07598e+06	3.07234e+06	2.41436e+06	3.2335e+06	1.94281e+06	1.89701e+06	2.15022e+06	2.12309e+06
Com_18815_neg	Lithospermoside	380103	389556	389809	3.47773e+06	3.79165e+06	3.44073e+06	1.966e+06	2.31871e+06	2.13572e+06	265444	267251	270363
Com_1877_neg	Integrifoside A	2.80114e+07	1.74672e+07	2.01335e+07	6.19291e+07	3.00927e+07	6.23012e+07	1.07326e+08	9.40383e+07	9.77498e+07	6.6638e+06	1.30148e+07	1.49841e+07
Com_12799_neg	Lysopc 17:0	668989	517222	566654	977750	826704	844515	2.5385e+06	3.56597e+06	2.38884e+06	8.02625e+06	7.7298e+06	7.21054e+06
Com_4372_neg	Azelaic acid	3.01969e+07	3.02108e+07	3.31395e+07	3.47914e+07	3.17822e+07	2.70114e+07	3.57534e+07	4.08287e+07	3.89322e+07	3.19055e+07	2.766e+07	2.64563e+07
Com_638_neg	Mevalonic acid	2.24023e+07	1.92964e+07	2.1561e+07	5.10515e+07	4.86874e+07	4.79206e+07	1.33691e+08	1.66011e+08	1.9072e+08	1.77507e+08	1.89612e+08	1.95142e+08
Com_5993_neg	Isobavachin	2.23157e+06	1.94884e+06	2.17188e+06	6.73346e+06	4.80359e+06	5.00012e+06	4.8851e+06	3.69984e+06	2.06954e+06	2.52419e+06	2.40716e+06	3.50961e+06
Com_3787_neg	Deoxyarbutin	3.62672e+07	3.65208e+07	4.81751e+07	1.29669e+07	1.18591e+07	1.18404e+07	1.05403e+07	9.81237e+06	9.08608e+06	2.73283e+07	2.08364e+07	3.01528e+07
Com_9089_neg	Arabidopyl ketoadipic acid	1.46015e+07	1.46842e+07	1.36331e+07	6.51878e+06	6.46258e+06	6.00505e+06	8.20273e+06	6.88094e+06	6.91977e+06	6.50799e+06	7.24599e+06	6.74493e+06
Com_16636_neg	Ligustroflavone	3.04677e+06	3.76259e+06	3.33096e+06	2.27532e+06	2.77323e+06	1.88422e+06	1.66337e+06	1.43462e+06	1.86535e+06	1.25134e+06	1.17574e+06	1.45034e+06
Com_8837_neg	Tricin 5-O-hexosyl-O-hexoside	7.1681e+06	7.06997e+06	7.2782e+06	6.84506e+06	3.75049e+06	6.88418e+06	1.53929e+07	1.53133e+07	1.17336e+07	8.2958e+06	5.21251e+06	6.5901e+06
Com_2857_neg	Asperulosid	6.61945e+07	6.68668e+07	6.68689e+07	3.2762e+07	2.86232e+07	3.23157e+07	1.7632e+07	1.45607e+06	1.65826e+07	3.81293e+07	3.65785e+07	3.2606e+07
Com_6338_neg	Ethyl Coumarin-3-carboxylate	3.92354e+06	5.5159e+06	5.60617e+06	877832	887165	873312	6.48979e+06	8.67973e+06	5.70366e+06	2.48715e+07	2.32037e+07	2.09915e+07
Com_15078_neg	Poncirin	2.58584e+06	1.91749e+06	5.5726e+06	1.35374e+06	2.0834e+06	1.79645e+06	2.39829e+06	3.21078e+06	5.84482e+06	1.31614e+06	1.2832e+06	1.2874e+06
Com_9915_neg	Kinsenoside	3.61643e+06	174523	3.32741e+06	8.6913e+06	9.11605e+06	8.71664e+06	6.35668e+06	5.99492e+06	6.44642e+06	1.35479e+06	1.42395e+06	1.36223e+06
Com_9789_neg	Antiarol	1.88055e+06	2.76032e+06	2.45202e+06	4.90991e+06	5.43082e+06	7.91466e+06	4.64765e+06	5.32964e+06	4.06181e+06	4.33072e+06	2.01322e+06	1.6731e+06
Com_13937_neg	Eupalinolide A	1.09226e+06	882296	917629	8.05815e+06	1.20288e+06	7.74722e+06	3.52215e+06	4.47329e+06	4.54241e+06	913359	890499	893412
Com_8134_neg	2-Deoxyribose 1-Phosphate	1.13472e+07	1.31963e+07	1.24802e+07	1.20867e+07	1.37133e+07	1.11312e+07	1.24257e+07	1.12564e+07	1.41832e+07	6.37541e+06	6.90364e+06	7.00185e+06
Com_4030_neg	Pterostilbene	1.39517e+07	1.44913e+07	1.20537e+07	1.22532e+07	1.2212e+07	1.87965e+06	8.23028e+06	7.47146e+06	9.06303e+06	1.11914e+07	1.02472e+07	1.42214e+07
Com_12115_neg	Parishin E	5.8567e+06	5.60653e+06	6.90036e+06	6.80052e+06	1.06569e+07	7.92053e+06	4.07727e+06	7.38574e+06	8.52694e+06	7.65607e+06	8.02249e+06	8.82422e+06
Com_14927_neg	Polygalaxanthone III	1.27714e+06	1.34919e+06	1.24313e+06	3.29096e+06	3.16148e+06	3.18734e+06	788090	3.94076e+06	5.96612e+06	1.59402e+06	1.51446e+06	1.67812e+06
Com_10277_neg	N-Acetylglucosamine 1-phosphate	1.04742e+06	886996	1.0222e+06	2.02912e+06	2.08932e+06	2.03986e+06	1.57273e+06	1.65205e+06	1.56703e+06	1.0563e+06	988424	1.03902e+06
Com_21865_neg	S-ribosyl-L-homocysteine	96667.2	100277	128257	1.09229e+06	894555	925634	1.3126e+06	1.55638e+06	1.49454e+06	77861	77804.1	81798.7
Com_3345_neg	LysoPC 15:0	6.09858e+06	6.05461e+06	6.20413e+06	7.39522e+06	6.35339e+06	6.36549e+06	1.54867e+07	1.70383e+07	1.32911e+07	5.52116e+07	5.49852e+07	5.45094e+07
Com_7920_neg	Lysopa 16:0	4.5102e+06	4.36071e+06	5.47127e+06	1.49146e+07	1.60926e+07	1.2449e+07	1.76604e+07	1.81249e+07	1.78913e+07	3.81189e+06	4.51644e+06	5.94161e+06
Com_9486_neg	Dl-Indole-3-lactic acid	9.42325e+06	9.09966e+06	9.99119e+06	4.41122e+06	3.78037e+06	3.75349e+06	6.74517e+06	7.09282e+06	8.1729e+06	1.32868e+07	1.33825e+07	1.35527e+07
Com_2673_neg	Sebacic acid	7.24248e+07	9.58989e+06	9.52575e+06	1.07502e+07	1.09417e+07	1.08119e+07	1.96468e+07	1.81862e+07	1.94627e+07	8.73281e+06	8.13424e+06	8.84079e+06
Com_4368_neg	Rhapontigenin	1.07931e+07	1.09962e+07	1.0288e+07	6.78529e+06	6.69639e+06	6.41482e+06	8.09771e+06	9.39792e+06	8.77225e+06	1.33286e+07	1.71267e+07	2.2645e+07
Com_2661_neg	2-Hydroxy-2-methylbutanoic acid	2.46024e+07	2.61596e+07	3.58289e+07	2.90168e+07	3.06771e+07	2.83631e+07	5.19253e+07	4.28631e+07	4.80163e+07	4.0077e+07	2.96346e+07	3.8507e+07
Com_477_neg	2-Isopropylmalic acid	8.28243e+07	7.90764e+07	7.55339e+07	7.49705e+07	6.80863e+07	4.80025e+08	8.41445e+07	7.84953e+07	1.11798e+08	9.70898e+07	9.5472e+07	1.03825e+08
Com_524_neg	Maltitol	2.66394e+07	1.16605e+08	3.00991e+07	4.6948e+08	4.79169e+08	4.48553e+08	3.84595e+08	3.66792e+08	4.23432e+08	1.44607e+08	1.41478e+08	1.41163e+08
Com_8_pos	Betaine	2.28041e+08	3.27704e+08	1.3515e+08	1.22652e+08	3.1812e+08	1.19885e+08	6.5814e+09	7.12283e+09	6.73886e+09	3.01342e+10	2.96016e+10	3.11441e+10
Com_9_pos	Pipecolic acid	3.0967e+08	4.08382e+08	3.28421e+08	1.46734e+09	1.48137e+09	1.70503e+09	1.00115e+10	1.0216e+10	1.01013e+10	2.85512e+10	2.69012e+10	2.65138e+10
Com_29_pos	Choline	8.70124e+09	8.85661e+09	9.40045e+09	1.1357e+10	1.11228e+10	1.16039e+10	9.78495e+09	1.07458e+10	1.01416e+10	9.47689e+09	9.46006e+09	9.73335e+09
Com_57_pos	Diosmetin	3.06402e+09	3.06573e+09	3.13669e+09	2.30151e+09	2.38333e+09	2.41055e+09	3.09679e+09	2.52783e+09	3.02754e+09	2.82037e+09	2.9081e+09	2.94637e+09
Com_64_pos	Icaritin	4.68841e+09	4.63671e+09	4.60566e+09	3.03495e+09	2.96935e+09	2.99197e+09	3.94903e+09	3.79701e+09	3.642e+09	2.57045e+09	2.50969e+09	2.80123e+09
Com_78_pos	Proline	1.39468e+09	7.71497e+08	1.4552e+09	1.96554e+09	3.59245e+09	2.19998e+09	4.58348e+09	4.69542e+09	4.46705e+09	1.17364e+09	1.15095e+09	1.24377e+09
Com_82_pos	Phenethylamine	5.17692e+08	4.6259e+08	4.66805e+08	1.4693e+09	1.48751e+09	1.30491e+09	1.06549e+09	9.30304e+08	1.0628e+09	4.52633e+09	4.34784e+09	4.40588e+09
Com_87_pos	Vitexin	3.75218e+09	3.73418e+09	3.83198e+09	1.23713e+09	1.02751e+09	1.04395e+09	1.69255e+09	1.7116e+09	1.69807e+09	4.0779e+09	4.25362e+09	4.17788e+09
Com_150_pos	4-Coumaric acid	2.39171e+09	2.39808e+09	2.44019e+09	1.52977e+09	4.3067e+08	1.07039e+08	1.23903e+09	1.23522e+09	1.15692e+09	1.56888e+09	1.58788e+09	1.68365e+09
Com_250_pos	N,N-Bis(2-hydroxyethyl)formamide	1.33966e+09	1.37795e+09	1.44303e+09	1.36345e+09	1.38854e+09	1.51967e+09	9.25946e+08	9.93278e+08	9.07359e+08	8.26079e+08	7.93946e+08	8.57281e+08
Com_291_pos	(3R)-8-hydroxy-3-(4-hydroxyphenyl)-3,4-dihydro-1H-2-benzopyran-1-one	1.2222e+09	1.22939e+09	1.23603e+09	1.0359e+09	8.81713e+08	9.248e+08	9.54904e+08	8.00768e+08	8.21942e+08	1.01657e+09	1.23172e+09	1.21394e+09
Com_298_pos	Phenmetrazine	6.12077e+08	7.27884e+08	7.39419e+08	7.69696e+08	7.68866e+08	8.00476e+08	8.62584e+08	8.77956e+08	8.79795e+08	2.45946e+08	2.38019e+08	2.02977e+08
Com_609_pos	Uracil	3.11899e+08	3.22918e+08	3.411e+08	4.34219e+08	4.21116e+08	4.51952e+08	4.28768e+08	4.82793e+08	4.3252e+08	6.38027e+08	5.73992e+07	8.3652e+07
Com_1004_pos	Cytosine	2.03457e+08	1.84065e+08	1.78081e+08	2.14444e+08	2.16949e+08	2.21479e+08	2.28412e+08	2.14282e+08	2.179e+08	1.43499e+08	1.51067e+08	1.41313e+08
Com_1015_pos	L-Tyrosine	2.40486e+08	2.64483e+08	2.5293e+08	3.10431e+08	3.38673e+08	3.14125e+08	3.71239e+08	3.53859e+08	3.3911e+08	7.89085e+07	8.85833e+07	7.56537e+07
Com_1017_pos	L-(+)-Citrulline	3.2705e+08	3.12051e+08	3.76918e+08	3.79799e+07	3.45481e+07	3.44925e+07	7.55366e+07	9.45089e+07	7.86684e+07	1.01283e+08	1.13609e+08	2.06032e+08
Com_1112_pos	(S)-Equol	5.31678e+07	5.2624e+07	5.43277e+07	5.35198e+07	6.28146e+07	5.82308e+07	3.10956e+08	3.33045e+08	3.36033e+08	2.90713e+08	3.0913e+08	3.15956e+08
Com_1257_pos	2-(3,4-dihydroxyphenyl)-3,5,7-trihydroxy-6-methyl-4H-chromen-4-one	1.57806e+08	1.54159e+08	1.67222e+08	9.5396e+07	1.19027e+08	9.86626e+07	1.88566e+08	1.7912e+08	1.66669e+08	1.48129e+08	1.49512e+08	1.72682e+08
Com_1512_pos	Nicotinamide	9.30113e+07	8.98061e+07	8.95755e+07	8.7815e+07	9.45906e+07	7.91545e+07	1.41357e+08	1.34081e+08	1.38487e+08	3.49912e+07	5.10254e+07	6.21352e+07
Com_1551_pos	5,7-dihydroxy-3-(4-hydroxyphenyl)-6-methoxy-4H-chromen-4-one	1.65819e+08	1.36496e+08	1.58038e+08	9.3268e+07	8.43487e+07	9.65069e+07	1.04513e+08	1.12613e+08	1.10851e+08	1.59464e+08	1.30824e+08	1.64863e+08
Com_1657_pos	Cytidine	1.09072e+08	1.0623e+08	1.07422e+08	1.21882e+08	1.24352e+08	1.25907e+08	1.31032e+08	1.24183e+08	1.28371e+08	7.63669e+07	8.34945e+07	7.57646e+07
Com_1735_pos	4-Guanidinobutyric acid	1.19796e+08	1.33822e+08	1.32965e+08	2.02951e+08	2.00731e+08	2.42895e+08	9.39353e+07	9.56272e+07	9.37632e+07	4.21008e+07	4.43974e+07	3.92504e+07
Com_1787_pos	Urocanic acid	2.36956e+07	2.2606e+07	2.41658e+07	4.36889e+07	4.37838e+07	3.96647e+07	2.54342e+07	2.63479e+07	2.41307e+07	8.01384e+06	8.65238e+06	8.63716e+06
Com_1879_pos	Licochalcone A	1.63687e+08	1.71179e+08	1.63653e+08	1.46795e+08	1.68424e+08	1.56944e+08	1.15838e+08	1.14328e+08	8.93014e+07	1.43343e+08	1.10121e+08	1.11129e+08
Com_2028_pos	2-Isopropylaniline	4.02259e+07	4.07605e+07	7.99437e+07	1.55171e+08	1.82124e+08	1.65262e+08	3.77399e+07	8.91472e+07	3.81055e+07	3.53611e+07	3.23131e+07	2.96614e+07
Com_2133_pos	(2R)-5-hydroxy-7-methoxy-2-phenyl-3,4-dihydro-2H-1-benzopyran-4-one	8.87647e+07	1.36025e+08	8.93906e+07	1.03267e+08	1.08119e+08	1.13117e+08	9.94126e+07	1.03547e+08	1.71945e+08	1.1137e+08	1.50716e+08	1.02391e+08
Com_2159_pos	4-Methoxybenzaldehyde	6.848e+07	1.10456e+08	6.67269e+07	8.43864e+07	1.07182e+08	1.03528e+08	9.83629e+07	9.7157e+07	6.11763e+07	1.15046e+08	7.90931e+07	8.82825e+07
Com_2261_pos	L-Canavanine	1.98868e+07	6.41987e+07	6.70571e+07	5.80544e+06	6.01873e+06	6.09156e+06	9.89177e+07	1.00854e+08	9.78102e+07	1.47714e+08	1.49845e+08	1.60333e+08
Com_2289_pos	Carvone	6.59805e+07	8.15186e+07	9.08546e+07	1.16024e+08	1.29212e+08	1.41663e+08	1.3448e+08	1.31651e+08	1.30132e+08	3.2641e+07	4.32789e+07	2.92387e+07
Com_2385_pos	7-hydroxy-3-(4-methoxyphenyl)-4H-chromen-4-one	3.99609e+07	3.38037e+07	3.36791e+07	1.15348e+08	1.1648e+08	1.13541e+08	8.4389e+07	8.4512e+07	8.21541e+07	2.34441e+07	2.67619e+07	2.36066e+07
Com_2439_pos	Adenosine	3.72854e+07	3.74155e+07	4.09674e+07	4.99563e+07	5.04235e+07	4.6515e+07	3.47625e+07	4.14782e+07	3.98724e+07	3.79014e+07	3.82167e+07	2.8074e+07
Com_3078_pos	5,7-dihydroxy-3-(4-hydroxyphenyl)-4H-chromen-4-one	1.05455e+08	1.0909e+08	1.0812e+08	6.12773e+07	5.83615e+07	6.22041e+07	5.23823e+07	5.67991e+07	5.46846e+07	8.73755e+07	9.4095e+07	8.9861e+07
Com_3137_pos	11(Z),14(Z),17(Z)-Eicosatrienoic acid	3.98629e+07	4.16086e+07	4.12835e+07	1.28342e+08	1.35666e+08	1.34973e+08	1.06573e+08	1.05134e+08	1.04613e+08	1.54204e+07	1.62811e+07	1.51317e+07
Com_3261_pos	Tanshinone IIA	1.09454e+08	1.10309e+08	1.14698e+08	7.94185e+07	7.86002e+07	5.65622e+07	3.06698e+07	3.23065e+07	2.95412e+07	3.58146e+07	3.2938e+07	3.2489e+07
Com_3436_pos	4-Hydroxybenzaldehyde	1.08736e+08	9.37713e+07	1.03353e+08	9.51764e+07	8.77609e+07	9.32379e+07	9.52101e+07	1.00949e+08	9.63584e+07	1.08498e+08	1.06145e+08	1.058e+08
Com_3859_pos	Pyridoxal	4.75776e+07	4.75177e+07	4.60433e+07	6.61807e+07	6.86371e+07	5.95604e+07	5.99434e+07	5.94977e+07	6.08254e+07	3.31966e+07	3.33122e+07	3.15508e+07
Com_3932_pos	N3,N4-Dimethyl-L-arginine	2.75468e+07	2.6779e+07	4.16549e+07	6.7719e+07	7.00027e+07	4.48382e+07	7.65397e+07	5.96894e+07	7.81418e+07	4.95275e+07	4.63253e+07	7.64344e+07
Com_4291_pos	Daidzein	6.37549e+06	6.90174e+06	6.94805e+06	3.65383e+06	2.71912e+06	2.97359e+06	6.99915e+07	6.88546e+07	6.75433e+07	6.47594e+06	6.74358e+06	6.61889e+06
Com_4356_pos	N6,N6,N6-Trimethyl-L-lysine	3.77155e+07	3.07856e+07	2.84161e+07	2.52003e+07	2.36762e+07	3.34505e+07	4.41375e+07	3.88471e+07	4.51216e+07	7.63009e+07	7.21651e+07	8.18316e+07
Com_4477_pos	2-(2,4-dihydroxyphenyl)-3,5,7-trihydroxy-4H-chromen-4-one	7.48028e+07	7.72805e+07	8.16352e+07	1.91534e+07	1.87679e+07	1.97321e+07	2.01707e+07	1.99768e+07	2.05359e+07	6.40282e+07	6.65041e+07	6.50109e+07
Com_6993_pos	2'-Deoxyadenosine	7.31508e+06	8.04769e+06	8.46279e+06	8.90562e+06	8.73965e+06	8.20339e+06	6.65325e+06	7.69823e+06	6.98928e+06	1.80343e+06	649407	586911
Com_7481_pos	Argininosuccinic acid	2.10524e+07	1.99981e+07	2.08244e+07	3.67073e+06	4.15791e+06	4.30629e+06	9.89537e+06	1.29056e+07	4.14656e+06	4.26147e+07	3.1649e+07	4.31164e+07
Com_9052_pos	1-Methyladenosine	9.03163e+06	7.41305e+06	9.71368e+06	1.77936e+07	1.19858e+07	1.36626e+07	1.13802e+07	1.13374e+07	1.36994e+07	5.48064e+06	6.13962e+06	6.36544e+06
Com_9456_pos	8,8-dimethyl-2H,8H-pyrano[3,2-g]chromen-2-one	2.14395e+07	1.82844e+07	2.46793e+07	2.42844e+07	2.46655e+07	1.13409e+07	1.76076e+07	8.99366e+06	9.41492e+06	2.40646e+07	2.30298e+07	2.13038e+07
Com_10504_pos	Biochanin A	2.66291e+07	1.64922e+07	2.83538e+07	4.65916e+06	4.47553e+06	6.10012e+06	5.05593e+06	4.41596e+06	4.37597e+06	1.84856e+07	1.88257e+07	1.80625e+07
Com_13430_pos	(S)-Nicotine	9.52152e+06	6.56547e+06	1.04346e+07	7.11324e+06	6.70632e+06	6.18497e+06	5.16603e+06	5.5138e+06	5.2228e+06	3.00214e+06	3.23337e+06	3.20477e+06
Com_13840_pos	Fisetin	1.65567e+07	1.69512e+07	1.6763e+07	1.89535e+06	2.46986e+06	1.84825e+06	9.9183e+06	1.02519e+07	9.2362e+06	1.41389e+07	1.70083e+07	1.84147e+07
Com_15640_pos	Nicotinamide adenine dinucleotide (NAD+)	1.18184e+07	1.03503e+07	1.08564e+07	1.7981e+07	1.39973e+07	1.49661e+07	1.14296e+07	1.16496e+07	1.09816e+07	7.85115e+06	8.45352e+06	7.72037e+06
Com_18562_pos	Folinic acid	3.89361e+06	3.89516e+06	3.41831e+06	1.05921e+07	1.11571e+07	1.18782e+07	1.05103e+07	1.15945e+07	1.05894e+07	2.67599e+06	2.74554e+06	2.94505e+06
Com_18773_pos	Myricetin	1.03273e+06	4.06826e+06	3.96305e+06	1.17888e+06	2.65347e+06	2.91116e+06	3.15301e+06	1.61805e+06	3.46222e+06	9.18111e+06	1.12795e+07	9.99399e+06
Com_19163_pos	N2-Methylguanosine	6.78504e+06	6.31991e+06	6.84375e+06	5.83199e+06	5.71691e+06	5.86728e+06	6.34143e+06	6.32787e+06	6.20452e+06	6.04845e+06	5.84239e+06	5.96517e+06
Com_19632_pos	Eicosapentaenoic acid	3.17964e+06	3.11204e+06	3.33025e+06	2.542e+06	2.54932e+06	2.64595e+06	8.77333e+06	8.9105e+06	1.00724e+07	3.02995e+06	3.23279e+06	3.45106e+06
Com_19679_pos	Chrysin	3.43694e+06	3.40162e+06	1.04154e+07	1.91118e+06	2.83232e+06	2.32693e+06	1.82204e+06	2.33456e+06	2.13093e+06	3.91411e+06	7.15559e+06	4.06874e+06
Com_47_pos	Adenine	5.89442e+09	5.89566e+09	5.97436e+09	8.20534e+09	8.04687e+09	8.54438e+09	5.95325e+09	5.77167e+09	5.84934e+09	5.07996e+09	5.17006e+09	4.99628e+09
Com_113_pos	L-Phenylalanine	1.69915e+09	1.7021e+09	1.68766e+09	2.58202e+09	2.64417e+09	2.67872e+09	3.18481e+09	3.26086e+09	2.84708e+09	2.28981e+09	2.34988e+09	2.66167e+09
Com_115_pos	L-Tryptophan	1.05851e+09	1.07673e+09	1.06317e+09	3.72085e+09	3.38156e+09	3.34467e+09	2.12996e+09	1.91262e+09	2.11469e+09	7.76839e+08	8.78843e+08	8.67907e+08
Com_148_pos	Isorhapontigenin	1.51404e+09	1.52482e+09	1.6151e+09	5.92509e+08	8.37036e+08	8.1331e+08	1.37346e+09	1.40336e+09	1.30459e+09	1.93225e+09	1.90561e+09	1.99248e+09
Com_182_pos	Quercetin	2.0831e+09	2.13159e+09	2.11161e+09	7.83005e+08	7.8487e+08	7.84134e+08	1.08278e+09	1.23218e+09	1.25614e+09	1.84115e+09	1.92082e+09	1.83421e+09
Com_217_pos	Asparagine	2.10668e+08	2.05618e+08	1.71645e+08	5.62489e+07	5.72268e+07	5.84824e+07	1.3806e+08	1.55927e+08	1.49279e+08	1.76762e+09	1.6861e+09	1.74812e+09
Com_296_pos	Guanine	3.0677e+08	3.06181e+08	2.99301e+08	1.02135e+09	1.022e+09	1.06437e+09	9.24261e+08	9.09988e+08	9.16892e+08	3.53004e+08	3.57722e+08	3.47532e+08
Com_476_pos	Kaempferol	6.74412e+08	6.75991e+08	3.37825e+07	2.73494e+08	2.78303e+08	3.12688e+08	5.71677e+08	6.20762e+08	5.77695e+08	4.88898e+08	4.86291e+08	4.83104e+08
Com_674_pos	L-Glutamic acid	5.73873e+08	5.60291e+08	2.89594e+08	2.15962e+08	5.17088e+08	2.11713e+08	2.99935e+08	3.83492e+08	3.18802e+08	1.57626e+08	3.59625e+08	1.67219e+08
Com_691_pos	Isorhamnetin	4.942e+08	4.9481e+08	5.08774e+08	2.82936e+08	2.92977e+08	2.91374e+08	4.36251e+08	4.83292e+08	4.65644e+08	4.9903e+08	4.96963e+08	4.85166e+08
Com_857_pos	D-(-)-Glutamine	2.76359e+08	3.354e+08	3.01948e+08	3.8457e+08	5.12716e+08	4.04571e+08	4.03432e+08	4.21021e+08	4.35974e+08	3.93875e+08	4.48256e+08	4.24747e+08
Com_1143_pos	Ferulic acid	1.94572e+08	2.09704e+08	3.32736e+08	1.74785e+08	1.66406e+08	2.22081e+08	2.21013e+08	1.64245e+08	1.61304e+08	2.36762e+08	2.36462e+08	2.04851e+08
Com_1605_pos	N-Acetylornithine	1.25578e+08	1.67169e+08	1.8016e+08	1.6437e+08	1.54671e+08	1.69792e+08	2.33054e+08	2.28258e+08	2.27755e+08	8.29599e+07	7.81916e+07	8.50463e+07
Com_2107_pos	Curcumin	8.61545e+07	5.41599e+07	2.98342e+07	1.89654e+07	7.65352e+07	7.76717e+07	9.58412e+07	1.00478e+08	1.63533e+07	1.59757e+08	1.59164e+08	1.51573e+08
Com_2200_pos	Pantothenic acid	1.11612e+08	2.18787e+07	1.13251e+08	1.51108e+08	1.87372e+08	1.87995e+08	1.65859e+08	1.63719e+08	1.65198e+08	9.91195e+07	1.0549e+08	9.81928e+07
Com_2581_pos	Isoliquiritigenin	1.04113e+08	5.66796e+07	1.1112e+08	7.1554e+07	3.49751e+07	3.54263e+07	9.22276e+07	1.32107e+08	9.87807e+07	8.53941e+07	8.24848e+07	1.42356e+08
Com_2972_pos	Kynurenic acid	1.22832e+08	1.23921e+08	1.2353e+08	1.26667e+08	1.26243e+08	1.28607e+08	6.52486e+07	6.42266e+07	6.15377e+07	3.52775e+07	3.08418e+07	3.52578e+07
Com_4187_pos	Taxifolin	3.60255e+07	4.24255e+07	4.24155e+07	5.70684e+07	5.33676e+07	5.68524e+07	3.59608e+07	3.48727e+07	3.60873e+07	7.69837e+07	8.53861e+07	8.55804e+07
Com_4638_pos	Esculetin	3.12619e+07	3.03598e+07	2.87453e+07	5.53917e+07	5.62777e+07	6.10743e+07	4.02626e+07	4.46316e+07	4.27505e+07	1.12897e+07	1.05909e+07	1.03351e+07
Com_5434_pos	Apigenin	2.72617e+07	2.94582e+07	3.89248e+07	3.24784e+07	4.05586e+07	4.14922e+07	4.85272e+07	4.10645e+07	4.89945e+07	4.1753e+07	3.52534e+07	4.0787e+07
Com_5805_pos	Hesperetin	1.23854e+07	1.87666e+07	8.59231e+06	3.16903e+07	5.23597e+07	6.96067e+07	4.06976e+06	3.77997e+07	3.01202e+07	1.99526e+06	1.25825e+06	1.03163e+06
Com_6422_pos	N-Acetyl-DL-glutamic acid	2.09916e+07	1.548e+07	1.72531e+07	3.04435e+07	2.97144e+07	2.22697e+07	3.08155e+07	2.77194e+07	5.26576e+07	2.5453e+06	3.09346e+06	2.69047e+06
Com_7077_pos	2-Aminoadipic acid	2.10072e+07	2.16522e+07	2.16341e+07	2.72734e+07	2.73732e+07	2.88615e+07	3.40593e+07	3.62468e+07	3.41738e+07	3.9029e+07	3.69232e+07	4.16596e+07
Com_13056_pos	Galangin	1.91744e+07	1.93989e+07	1.85548e+07	7.47311e+06	7.46032e+06	6.55187e+06	1.49956e+07	1.50407e+07	1.41847e+07	1.8216e+07	1.72286e+07	1.58654e+07
Com_15186_pos	Icariin	3.92839e+06	7.50791e+06	6.29424e+06	8.54148e+06	1.58291e+07	6.48414e+06	7.6962e+06	6.67871e+06	8.33562e+06	4.66014e+06	4.36241e+06	3.14185e+06
Com_15352_pos	Adenosine 3'5'-cyclic monophosphate	1.41782e+07	1.39699e+07	1.44073e+07	7.42862e+06	7.41914e+06	5.78291e+06	1.56203e+07	1.45041e+07	1.57399e+07	4.25216e+06	4.53847e+06	3.38282e+06
Com_1_pos	Oleamide	5.59382e+10	5.85807e+10	5.70083e+10	6.04924e+10	6.29214e+10	6.58632e+10	5.67498e+10	5.87036e+10	6.35373e+10	6.93745e+10	7.07144e+10	6.45292e+10
Com_7_pos	DGDG O-8:0_2:0	3.1125e+10	2.98466e+10	3.21976e+10	2.23771e+10	2.1392e+10	2.09342e+10	2.00147e+10	1.74072e+10	1.89039e+10	2.78577e+10	3.15682e+10	3.11486e+10
Com_17_pos	Trigonelline	1.43126e+10	1.38727e+10	1.48037e+10	1.07318e+10	1.08221e+10	1.08698e+10	7.23045e+09	1.23349e+10	1.23032e+10	1.16252e+10	1.09714e+10	1.13854e+10
Com_19_pos	Hexadecanamide	5.94642e+09	6.56406e+09	6.47672e+09	9.02165e+09	9.37442e+09	9.01826e+09	5.06368e+09	5.30429e+09	1.11912e+10	7.90561e+09	8.27627e+09	8.78587e+09
Com_21_pos	Oleoyl ethylamide	6.12278e+09	6.6198e+09	6.34537e+09	7.068e+09	7.295e+09	7.26614e+09	4.91716e+09	5.77128e+09	8.50521e+09	1.19641e+10	1.20359e+10	1.10033e+10
Com_35_pos	Nitidine	9.55157e+09	8.99749e+09	9.0237e+09	5.1947e+09	5.09652e+09	5.06676e+09	6.75298e+09	6.51242e+09	6.42954e+09	8.4997e+09	7.38448e+09	7.3349e+09
Com_45_pos	Stearamide	1.60133e+09	2.00322e+09	1.77428e+09	3.34598e+09	3.34877e+09	3.32885e+09	6.46767e+08	8.99495e+08	4.77239e+08	3.13627e+09	3.25638e+09	2.71436e+09
Com_55_pos	Prostaglandin K2	4.46891e+08	4.04781e+08	4.20204e+08	4.52168e+09	4.4943e+09	4.54506e+09	3.50203e+09	3.4404e+09	3.49191e+09	2.59906e+08	2.33409e+08	2.34763e+08
Com_56_pos	Phenylglyoxylic acid	3.06402e+09	3.06573e+09	3.13669e+09	2.30151e+09	2.38333e+09	2.41055e+09	3.09679e+09	2.52783e+09	3.02754e+09	2.82037e+09	2.9081e+09	2.94637e+09
Com_58_pos	6-(2-furyl)-2-hydroxy-4-(methylthio)nicotinonitrile	3.17385e+09	3.23469e+09	3.61671e+09	6.64056e+09	6.51925e+09	6.79003e+09	4.88408e+09	5.64822e+09	5.22076e+09	2.86134e+09	3.01206e+09	3.08232e+09
Com_61_pos	S-(5-Adenosy)-L-Homocysteine	5.68394e+09	5.10951e+09	4.7698e+09	3.39911e+09	3.11965e+09	2.8545e+09	4.84551e+09	4.59652e+09	4.37836e+09	3.87398e+09	3.60548e+09	3.56413e+09
Com_74_pos	Indole-3-acrylic acid	1.42209e+09	1.45431e+09	1.63084e+09	5.53111e+09	5.61165e+09	5.55706e+09	2.86291e+09	2.90802e+09	2.86384e+09	1.14671e+09	1.15589e+09	1.1335e+09
Com_101_pos	(11E,15Z)-9,10,13-trihydroxyoctadeca-11,15-dienoic acid	1.0149e+09	9.55851e+08	9.82646e+08	1.51611e+09	1.58524e+09	1.55674e+09	3.00791e+09	2.92628e+09	2.90135e+09	3.51663e+09	3.6628e+09	3.58344e+09
Com_105_pos	N-(1,3-benzodioxol-5-yl)-7-chloroquinolin-4-amine	2.30089e+09	2.4153e+09	2.37067e+09	1.78696e+09	1.45969e+09	1.53502e+09	2.47198e+09	2.41978e+09	2.48379e+09	2.56652e+09	2.60495e+09	2.54305e+09
Com_109_pos	N-Desmethyl sildenafil	3.52172e+09	3.28114e+09	3.3036e+09	1.19338e+09	9.9713e+08	1.24207e+09	9.70491e+08	1.12201e+09	8.71945e+08	2.40818e+09	2.15491e+09	2.3173e+09
Com_147_pos	Rutamarin	2.25153e+09	2.21887e+09	2.27698e+09	1.61139e+09	1.44062e+09	1.32163e+09	1.51195e+09	1.58996e+09	1.53139e+09	1.86083e+09	1.92394e+09	1.85121e+09
Com_154_pos	2,3-Dinor-11β-prostaglandin F2α	2.27802e+08	5.02856e+08	2.37642e+08	1.00176e+09	9.89288e+08	8.95406e+08	2.35555e+09	2.00632e+09	2.19611e+09	4.7825e+08	4.85264e+08	4.757e+08
Com_157_pos	Sequoyitol	1.38305e+09	1.45836e+09	1.40347e+09	2.60789e+09	2.64501e+09	2.73706e+09	1.76628e+09	2.01026e+09	2.05526e+09	1.6729e+09	1.5942e+09	1.52331e+09
Com_169_pos	2-Hydroxycinnamic acid	2.21779e+09	2.22065e+09	2.26101e+09	1.43743e+09	8.76583e+08	1.46672e+09	1.14799e+09	1.14817e+09	1.06885e+09	9.65497e+07	1.58788e+09	1.57449e+09
Com_175_pos	Quinone	1.48323e+09	4.09808e+08	1.55656e+09	2.4477e+09	2.47958e+09	2.55291e+09	1.86993e+09	2.00041e+09	1.95963e+09	1.58095e+09	1.47669e+09	1.56335e+09
Com_181_pos	D-Ribose	4.88151e+08	2.70383e+08	2.74783e+08	2.28216e+09	2.46426e+09	2.20418e+09	1.52119e+09	1.42076e+09	1.49763e+09	3.66402e+08	4.22443e+08	1.4547e+08
Com_191_pos	L-Asparagine	1.86367e+08	2.01426e+08	1.97569e+08	5.91152e+07	6.49313e+07	5.59895e+07	1.51457e+08	1.53784e+08	1.50459e+08	2.01848e+09	1.93968e+09	2.03875e+09
Com_197_pos	RKK	9.03292e+08	9.56148e+08	9.38262e+08	1.19443e+09	1.20368e+09	1.22459e+09	6.75047e+08	1.21292e+09	7.0805e+08	4.22397e+08	6.44656e+08	6.4805e+08
Com_200_pos	Sunitinib	7.26433e+08	7.78882e+08	6.75465e+08	1.87366e+09	2.10631e+09	2.04275e+09	1.21368e+09	1.25245e+09	1.09441e+09	1.4712e+09	1.39568e+09	1.34179e+09
Com_204_pos	Fenpropimorph	9.81224e+08	9.96472e+08	9.28674e+08	9.99895e+08	1.15272e+09	1.10831e+09	1.02292e+09	1.07137e+09	1.26903e+09	1.40206e+09	1.36985e+09	1.31084e+09
Com_215_pos	MAG (18:3)	2.46025e+08	2.33148e+08	2.45094e+08	5.20769e+08	5.3889e+08	5.35948e+08	5.99472e+08	5.83904e+08	5.83267e+08	1.78617e+09	1.7628e+09	1.77424e+09
Com_241_pos	ethyl 3-(2-benzylidene-1-phenylhydrazino)-2-cyanoacrylate	1.05977e+09	1.00427e+09	9.3228e+08	9.10674e+08	9.12121e+08	9.46369e+08	1.36691e+09	1.39768e+09	1.25372e+09	7.24969e+08	7.08604e+08	8.35852e+08
Com_246_pos	DL-Norvaline	6.30935e+08	6.54651e+08	6.53294e+08	1.05038e+09	1.05109e+09	1.09437e+09	1.12657e+09	1.1931e+09	1.13701e+09	1.46936e+09	9.57803e+08	1.25895e+09
Com_279_pos	3-(4-hydroxy-3-methoxyphenyl)propanoic acid	1.25457e+09	1.29489e+09	1.30068e+09	7.87999e+08	7.7299e+08	8.00972e+08	6.9174e+08	7.06411e+08	6.9485e+08	9.52285e+08	9.53939e+08	9.64894e+08
Com_295_pos	2-Acetylpyrazine	8.29186e+08	8.42031e+08	8.97136e+08	5.62394e+08	4.78721e+08	4.79525e+08	5.68589e+08	5.88722e+08	6.0062e+08	6.47535e+08	7.05236e+08	8.57256e+08
Com_308_pos	2-(4-chlorophenyl)-5-(4-phenylbuta-1,3-dienyl)-2H-1,2,3,4-tetraazole	9.51339e+08	9.83683e+08	9.95366e+08	1.06995e+09	1.08626e+09	1.06163e+09	9.27498e+08	9.16019e+08	9.16272e+08	1.1674e+09	1.18425e+09	1.17903e+09
Com_313_pos	2,6-di(tert-butyl)-4-[2-(4-chlorophenyl)-1,3-thiazol-4-yl]phenol	6.26341e+08	6.54574e+08	5.98887e+08	6.90841e+08	6.12029e+08	5.90357e+08	9.72843e+08	9.41401e+08	9.48013e+08	6.26765e+08	6.04137e+08	6.75551e+08
Com_333_pos	DGDG O-10:0_2:0	3.61707e+08	3.82779e+08	5.004e+08	2.19354e+08	2.30025e+08	2.50537e+08	1.76449e+08	2.40069e+08	2.22775e+08	6.58368e+08	9.64549e+08	1.12609e+09
Com_349_pos	Reserpine	9.3199e+08	9.22037e+08	1.11223e+09	4.646e+08	5.01961e+08	4.53294e+08	5.84281e+08	6.44794e+08	5.60391e+08	3.80195e+08	3.86563e+08	3.81866e+08
Com_353_pos	Aflatoxin M1	8.88106e+08	8.71517e+08	8.12389e+08	6.05027e+08	5.52164e+08	5.06889e+08	8.64265e+08	8.24806e+08	7.31886e+08	6.93651e+08	6.04761e+08	6.51871e+08
Com_379_pos	2-Methoxyresorcinol	6.80661e+08	6.71348e+08	7.11583e+08	1.12443e+09	1.16578e+09	1.18541e+09	8.69637e+08	9.27351e+08	9.07958e+08	6.35512e+08	4.13016e+08	6.31123e+08
Com_380_pos	Aflatoxin B1	8.84063e+08	8.69692e+08	8.62346e+08	5.75379e+08	5.80696e+08	5.45622e+08	7.17097e+08	6.85717e+08	6.87569e+08	4.57342e+08	4.65149e+08	5.00425e+08
Com_381_pos	5-(6-hydroxy-6-methyloctyl)-2,5-dihydrofuran-2-one	3.33969e+08	4.78894e+08	5.11342e+08	1.18188e+09	7.48247e+08	1.17964e+09	9.64287e+08	6.0178e+08	9.55683e+08	2.05973e+08	2.33574e+08	2.03876e+08
Com_399_pos	trans-beta-Ionone	4.967e+08	5.04038e+08	5.14237e+08	1.07713e+09	1.10614e+09	1.0774e+09	8.25278e+08	8.56496e+08	8.04211e+08	2.67133e+08	2.63063e+08	2.59942e+08
Com_412_pos	Gamma-Aminobutyric acid	4.01174e+08	6.79967e+08	6.81379e+08	9.19559e+08	6.66719e+08	1.0914e+09	7.08167e+08	5.03204e+08	6.93657e+08	7.62804e+08	7.85047e+08	8.2382e+08
Com_415_pos	β-Lapachone	5.284e+08	5.29516e+08	5.72926e+08	1.03629e+09	9.66848e+08	9.22912e+08	7.40599e+08	7.38458e+08	7.1857e+08	9.44968e+08	9.33899e+08	8.94277e+08
Com_438_pos	7-Hydroxycoumarine	2.30843e+08	2.28521e+08	2.30133e+08	3.46408e+08	3.47115e+08	3.53651e+08	5.79722e+08	5.82715e+08	5.73137e+08	7.1284e+08	7.15914e+08	6.96672e+08
Com_443_pos	N-(1,3-benzodioxol-5-yl)-2-methyl-5-(piperidinosulfonyl)-3-furamide	4.67856e+08	4.62298e+08	5.38388e+08	8.93569e+08	7.52878e+08	7.63061e+08	4.93661e+08	4.96851e+08	4.89641e+08	4.4875e+08	4.48672e+08	5.12039e+08
Com_454_pos	2-({2-oxo-2-[(2-oxo-3-azepanyl)amino]ethyl}sulfanyl)acetic acid	1.43552e+08	4.33784e+08	4.50247e+08	3.61411e+08	3.54326e+08	3.63975e+08	2.85391e+08	2.68002e+08	1.2327e+08	1.26252e+08	2.11481e+07	3.52953e+07
Com_464_pos	3-Methylcrotonylglycine	2.67143e+08	2.86439e+08	2.68511e+08	4.05018e+08	4.03594e+08	4.16192e+08	7.26447e+08	7.44488e+08	8.33939e+08	3.61713e+08	3.90054e+08	3.31044e+08
Com_470_pos	Dibutyl maleate	9.02133e+07	8.31349e+07	8.9932e+07	4.24497e+08	4.58782e+08	4.1537e+08	1.74471e+08	1.96805e+08	2.13026e+08	1.09066e+08	1.33328e+08	1.33278e+08
Com_473_pos	Diosgenin	7.98248e+08	7.90746e+08	8.32373e+08	4.20952e+08	4.23159e+08	4.22915e+08	3.888e+08	3.72962e+08	3.72022e+08	2.15369e+08	2.20932e+08	2.22877e+08
Com_479_pos	15-keto Prostaglandin E1	1.60764e+08	1.65989e+08	1.57829e+08	1.30668e+08	1.92328e+08	1.27489e+08	5.37851e+08	5.20536e+08	5.08831e+08	6.62608e+08	8.09799e+08	8.07162e+08
Com_493_pos	Arachidonoyl amide	4.44204e+08	4.40625e+08	4.94591e+08	5.50634e+08	5.82549e+08	6.6098e+08	5.32009e+08	5.58264e+08	6.07862e+08	6.4417e+08	5.99926e+08	6.28106e+08
Com_522_pos	4-Methoxycinnamaldehyde	4.93706e+08	5.23197e+08	4.81129e+08	6.22241e+08	6.38982e+08	6.16044e+08	6.34188e+08	5.9344e+08	5.79847e+08	2.80633e+08	2.77362e+08	2.8127e+08
Com_605_pos	Phloretic acid	8.69952e+07	8.89324e+07	8.12612e+07	6.76292e+07	6.58351e+07	6.2628e+07	9.81103e+07	9.80706e+07	8.67753e+07	4.66718e+07	4.20958e+07	4.51937e+07
Com_661_pos	Notopterol	4.2101e+08	4.55463e+08	4.36475e+08	1.47786e+08	1.47023e+08	2.18797e+08	3.17715e+08	3.32298e+08	3.17753e+08	2.29412e+08	2.64601e+08	2.44336e+08
Com_709_pos	2,3-Dinor-8-epi-prostaglandin F2α	5.37532e+07	5.37847e+07	5.2915e+07	1.34753e+08	1.44655e+08	1.37216e+08	5.13473e+08	5.24023e+08	5.35688e+08	2.08765e+07	1.61444e+07	1.46333e+07
Com_711_pos	WPH	6.3526e+07	4.06669e+08	4.29397e+08	3.8059e+08	4.00422e+08	3.59802e+08	2.52197e+08	2.36154e+08	3.11838e+08	1.50585e+08	2.35595e+08	1.65406e+08
Com_719_pos	Phytolaccagenin	1.92752e+08	1.85774e+08	1.93038e+08	3.03918e+07	2.95246e+07	2.92738e+07	7.96561e+07	7.59943e+07	7.81772e+07	5.35398e+08	5.24336e+08	4.96378e+08
Com_728_pos	KMH	4.98615e+08	5.181e+08	4.91513e+08	1.14906e+08	1.24089e+08	3.02209e+08	3.07644e+08	3.48061e+08	1.18971e+08	3.15589e+08	3.10744e+08	3.11314e+08
Com_744_pos	Bicyclo prostaglandin E2	7.28274e+07	7.42374e+07	7.54741e+07	6.4928e+07	6.76359e+07	6.4849e+07	5.07112e+08	4.61592e+08	4.84048e+08	7.7345e+07	7.76915e+07	7.62232e+07
Com_757_pos	Tigogenin	4.69093e+07	4.9316e+07	4.70114e+07	6.98376e+07	6.99846e+07	7.04337e+07	8.68501e+07	9.34027e+07	9.80172e+07	2.93031e+07	2.50117e+07	2.07901e+07
Com_763_pos	Methylenesuccinic acid	4.22649e+08	4.26795e+08	4.34361e+08	2.4684e+08	2.51312e+08	2.35957e+08	3.42455e+08	3.54922e+08	3.55973e+08	5.02781e+08	4.94981e+08	4.92705e+08
Com_766_pos	QMH	3.68622e+08	3.21917e+08	3.83488e+08	1.72291e+08	2.04572e+08	1.42603e+08	1.90397e+08	1.95927e+08	1.86823e+08	1.68632e+08	1.78534e+08	2.49849e+08
Com_772_pos	Oleoyl ethanolamide	1.99733e+08	2.05759e+08	2.02794e+08	2.14444e+08	2.20016e+08	2.16568e+08	2.11225e+08	2.16162e+08	2.90478e+08	3.58098e+08	3.55988e+08	3.45149e+08
Com_776_pos	Picfeltarraenin IA	1.6256e+08	2.14759e+08	1.57791e+08	1.35487e+08	2.07739e+08	1.59348e+08	4.47323e+08	4.69356e+08	3.03567e+08	6.9083e+07	7.36916e+07	6.24321e+07
Com_786_pos	alpha-Ketoglutaric acid	4.55743e+08	4.66695e+08	4.93535e+08	2.08412e+08	2.09362e+08	1.88346e+08	2.80443e+08	2.79183e+08	3.16079e+08	2.38888e+07	2.06052e+08	5.74126e+07
Com_798_pos	N,N'-di[4-(2,6-dimethylmorpholino)phenyl]thiourea	1.09724e+08	9.96752e+07	1.09873e+08	2.22596e+08	2.26239e+08	2.33973e+08	1.23911e+08	1.24826e+08	1.2216e+08	6.08951e+07	6.57481e+07	6.83399e+07
Com_803_pos	2-hydroxy-6-[(8Z,11Z)-pentadeca-8,11,14-trien-1-yl]benzoic acid	1.40457e+08	1.41351e+08	1.47398e+08	1.81845e+08	1.8439e+08	1.91998e+08	1.47483e+08	1.46893e+08	1.50686e+08	4.80916e+08	4.52323e+08	4.54305e+08
Com_823_pos	T-2 Triol	8.39482e+07	1.04025e+08	1.03499e+08	2.08892e+08	2.70652e+08	2.64206e+08	1.78102e+08	4.66064e+08	1.79936e+08	8.44832e+07	6.98918e+07	8.69255e+07
Com_859_pos	Lysine butyrate	1.70873e+06	1.79782e+06	1.85349e+06	2.37909e+06	2.67912e+06	2.24841e+06	2.04814e+07	2.29097e+07	1.7997e+07	4.34516e+08	3.80971e+08	4.4005e+08
Com_866_pos	3-hydroxy-2-octylpentanedioic acid	2.91072e+08	2.78663e+08	2.81271e+08	2.67491e+08	2.61278e+08	3.3635e+08	3.97242e+08	3.19043e+08	3.93572e+08	1.05301e+08	1.04564e+08	1.00762e+08
Com_867_pos	6-Methylquinoline	1.38224e+08	1.71402e+08	1.86969e+08	4.41948e+08	4.32208e+08	5.10342e+08	2.65054e+08	2.75333e+08	2.66991e+08	1.66039e+08	1.76982e+08	1.67368e+08
Com_884_pos	Luteolin-3',7-Diglucoside	1.17697e+08	1.46768e+08	1.45426e+08	5.99341e+07	5.97592e+07	5.95309e+07	9.78572e+07	1.19019e+08	9.97161e+07	4.32534e+08	3.39964e+08	3.31808e+08
Com_895_pos	cyclohexyl{4-[4-nitro-2-(1H-pyrrol-1-yl)phenyl]piperazino}methanone	9.83739e+07	9.6705e+07	9.64697e+07	5.08916e+07	2.47903e+08	2.43197e+08	4.17085e+08	4.24923e+08	4.00706e+08	1.11441e+08	1.11592e+08	1.03597e+08
Com_896_pos	N-{6-[4-(tert-butyl)phenoxy]-3-pyridinyl}-N'-(2-thienyl)urea	3.51053e+08	3.63856e+08	3.62126e+08	3.95383e+08	4.00605e+08	3.88813e+08	3.05874e+08	3.03993e+08	3.00845e+08	4.17353e+08	4.19087e+08	4.14538e+08
Com_902_pos	Vindoline	1.94647e+08	1.49192e+08	2.02152e+08	7.80296e+07	6.92481e+07	9.10263e+07	1.40647e+08	1.34216e+08	1.7824e+08	4.22323e+08	3.18756e+08	2.69996e+08
Com_993_pos	1,7-bis(4-hydroxyphenyl)heptan-3-one	9.97142e+06	9.91436e+06	9.93647e+06	6.38312e+06	5.55562e+06	6.51192e+06	3.77167e+08	3.73843e+08	3.67404e+08	1.26253e+07	1.26669e+07	1.29951e+07
Com_1106_pos	4-Ethylphenol	1.8015e+08	1.83064e+08	1.31949e+08	1.64744e+08	3.89925e+08	2.53348e+08	2.38444e+08	1.55108e+08	1.52199e+08	7.54305e+07	7.84206e+07	7.77405e+07
Com_1122_pos	Linustatin	9.8698e+07	7.64784e+07	9.55753e+07	3.25081e+08	3.26435e+08	3.24379e+08	5.50555e+07	1.44312e+08	9.16928e+07	4.85379e+07	6.83075e+07	6.44202e+07
Com_1141_pos	4-acetyl-4-(ethoxycarbonyl)heptanedioic acid	3.14535e+07	2.79777e+07	2.7645e+07	3.33258e+07	3.48764e+07	2.48761e+07	2.82524e+07	4.85047e+07	4.75297e+07	1.35459e+07	1.57223e+07	1.36323e+07
Com_1152_pos	Indole	1.26678e+08	1.06444e+08	1.28707e+08	3.83133e+08	3.67772e+08	3.68394e+08	2.19602e+08	2.60098e+08	2.29054e+08	9.94303e+07	8.51618e+07	8.76406e+07
Com_1157_pos	ethyl 5-amino-1-(4-nitrophenyl)-1H-pyrazole-4-carboxylate	3.72101e+07	4.45413e+07	4.10881e+07	3.08987e+08	3.33693e+08	3.15413e+08	3.24062e+08	2.42995e+08	2.28093e+08	5.331e+07	6.79439e+07	5.45912e+07
Com_1172_pos	R-1 Methanandamide phosphate	9.22766e+07	9.35407e+07	9.09224e+07	7.0695e+07	6.487e+07	6.82816e+07	3.20142e+08	3.10414e+08	2.99029e+08	5.12274e+07	5.4273e+07	5.09136e+07
Com_1177_pos	5-(3,4-dichlorobenzyl)-4-propyl-4H-1,2,4-triazole-3-thiol	2.18375e+08	2.27764e+08	2.28924e+08	2.75386e+08	2.68749e+08	2.93638e+08	2.93315e+08	3.12736e+08	3.19077e+08	2.70128e+08	2.72992e+08	2.84662e+08
Com_1184_pos	3-benzyl-4-hydroxy-5-(4-hydroxyphenyl)-2,5-dihydrofuran-2-one	3.01055e+08	2.92315e+08	2.81451e+08	2.4447e+08	2.39422e+08	2.58138e+08	2.78822e+08	2.38817e+08	2.63397e+08	1.95076e+08	2.11794e+08	1.97872e+08
Com_1188_pos	LPC 16:0-SN1	4.04883e+07	4.09199e+07	4.08807e+07	5.00442e+07	4.878e+07	4.93796e+07	1.15472e+08	1.09398e+08	1.0774e+08	3.20644e+08	3.16395e+08	3.12035e+08
Com_1207_pos	D-(-)-Aspartic acid	2.59958e+08	1.22813e+08	1.46282e+08	1.08942e+08	1.0507e+08	1.09911e+08	1.14939e+08	1.22435e+08	1.11997e+08	3.1525e+08	1.42214e+08	1.38703e+08
Com_1224_pos	m-Cresol	2.33146e+07	8.17585e+07	2.30366e+07	4.11259e+07	4.02158e+07	4.10754e+07	3.35105e+07	3.41685e+07	3.06018e+08	3.40625e+07	3.33347e+07	3.51819e+07
Com_1226_pos	1,7-bis(3,4-dihydroxyphenyl)heptan-3-one	2.265e+08	2.1509e+08	3.09425e+08	1.2726e+08	2.17494e+08	1.93002e+08	2.47238e+08	1.5827e+08	2.50471e+08	2.68315e+08	1.06294e+08	2.89439e+08
Com_1227_pos	3-(3,4-dihydroxyphenyl)propanoic acid	2.47301e+08	2.4258e+08	2.73953e+08	2.74316e+08	2.637e+08	2.73171e+08	2.97369e+08	3.01464e+08	3.04574e+08	2.53169e+08	2.59034e+08	1.35868e+08
Com_1239_pos	Momordin Ic	2.96164e+08	2.92849e+08	3.05175e+08	1.34262e+08	1.32439e+08	1.38622e+08	2.20987e+08	2.29518e+08	2.15752e+08	1.20923e+08	1.27511e+08	1.2235e+08
Com_1300_pos	7-(3,4-dihydroxyphenyl)-5-hydroxy-1-(4-hydroxyphenyl)heptan-3-one	2.7447e+08	2.5953e+08	2.73826e+08	2.06315e+08	2.05678e+08	2.10353e+08	2.25252e+08	1.90833e+08	1.9336e+08	2.91949e+08	2.74653e+08	2.78428e+08
Com_1323_pos	Osthole	6.01632e+07	5.87563e+07	6.17419e+07	2.96884e+07	2.95123e+07	3.17573e+07	8.6216e+07	7.49492e+07	9.23137e+07	3.76071e+07	3.74348e+07	3.70347e+07
Com_1327_pos	AL 8810 Methyl ester	5.84315e+07	5.33908e+07	5.23522e+07	8.19255e+07	9.272e+07	9.08267e+07	1.61836e+08	1.65721e+08	1.4405e+08	2.12739e+07	2.07251e+07	1.33128e+07
Com_1358_pos	1-ethyl 4-(2-oxo-1,2-diphenylethyl) succinate	2.59563e+08	2.74421e+08	2.71531e+08	1.23692e+08	1.2633e+08	1.3195e+08	1.29359e+08	1.41302e+08	1.36911e+08	7.12174e+07	9.95093e+07	9.19055e+07
Com_1405_pos	(2E,4E)-N-(2-methylpropyl)dodeca-2,4-dienamide	1.31496e+08	1.32499e+08	1.30372e+08	1.43119e+08	1.45452e+08	1.4762e+08	1.70842e+08	1.73123e+08	1.72389e+08	2.0226e+08	2.04383e+08	2.03486e+08
Com_1407_pos	N-Isovaleroylglycine	8.59993e+07	8.03334e+07	9.0774e+07	1.27539e+08	4.653e+07	4.53017e+07	1.20166e+08	2.28719e+08	2.65499e+08	4.39153e+07	6.49195e+07	6.60469e+07
Com_1525_pos	Stachydrine	2.39677e+08	2.4574e+08	2.30486e+08	1.77987e+07	3.33957e+07	3.08782e+07	1.09115e+08	1.24313e+08	1.2301e+08	4.03484e+07	3.74556e+07	4.47306e+07
Com_1542_pos	(2S)-2-(2-hydroxypropan-2-yl)-2H,3H,7H-furo[3,2-g]chromen-7-one	1.62929e+08	1.60292e+08	1.61348e+08	6.23892e+07	7.85632e+07	7.13732e+07	1.35962e+08	1.1925e+08	1.31115e+08	1.38127e+08	1.34441e+08	1.25226e+08
Com_1602_pos	Trifolin	2.31716e+08	2.25847e+08	2.31187e+08	9.30604e+07	8.81707e+07	9.50794e+07	1.64562e+08	1.62967e+08	1.64484e+08	1.90939e+08	1.89274e+08	2.04097e+08
Com_1620_pos	N-(1-benzyl-4-piperidinyl)-4-(1H-pyrazol-1-yl)benzamide	2.35244e+08	1.10192e+07	1.05611e+07	1.39258e+07	1.71027e+07	1.59677e+07	8.51924e+06	9.45487e+06	8.69512e+06	3.91454e+06	1.78028e+08	2.24614e+06
Com_1623_pos	Ingenol-3-angelate	1.07352e+08	1.01586e+08	1.11206e+08	2.48163e+08	2.59579e+08	2.50034e+08	1.13475e+08	1.0483e+08	1.18275e+08	5.13289e+07	5.20564e+07	5.00072e+07
Com_1668_pos	2-oxopiperidine-3-carbohydrazide	7.05978e+07	7.29217e+07	7.28393e+07	1.12285e+08	1.12516e+08	8.74897e+07	1.02707e+08	1.08264e+08	1.00623e+08	4.28828e+07	4.10728e+07	4.11882e+07
Com_1670_pos	1-Aminocyclohexanecarboxylic acid	1.05598e+08	1.19354e+08	1.20743e+08	2.34156e+08	2.26269e+08	2.59551e+08	2.07577e+08	2.15252e+08	2.14174e+08	8.32373e+07	5.98753e+07	5.8694e+07
Com_1689_pos	Catharanthine hemitartrate	3.68621e+07	5.43121e+07	6.98138e+07	6.49547e+07	5.02274e+07	6.57564e+07	6.78326e+07	6.36317e+07	6.38444e+07	3.7686e+07	3.67056e+07	3.47428e+07
Com_1696_pos	3-Methoxycinnamic acid	1.46064e+08	2.19274e+08	1.48243e+08	1.50755e+08	3.91899e+07	1.4997e+08	1.30819e+08	1.31054e+08	1.72267e+08	1.11297e+08	7.54719e+07	1.42765e+07
Com_1707_pos	Kanamycin	1.92123e+08	2.03938e+08	2.20691e+08	3.18243e+07	6.18152e+07	5.22113e+06	7.74293e+06	3.3149e+07	2.97674e+07	1.05644e+08	9.42883e+07	1.12481e+08
Com_1724_pos	3-n-Butylphathlide	1.46257e+08	1.52205e+08	1.32831e+08	1.00878e+08	9.33262e+07	9.59187e+07	9.99716e+07	9.39195e+07	9.58274e+07	1.29112e+08	1.52873e+08	1.27895e+08
Com_1734_pos	pentane-1,2,3,4,5-pentol	2.33682e+07	2.4071e+07	2.46046e+07	1.7209e+08	1.80189e+08	1.79021e+08	1.43273e+08	1.66487e+08	1.56465e+08	8.70935e+06	1.30718e+07	9.22702e+06
Com_1748_pos	Senkyunolide A	1.04761e+08	1.04635e+08	1.10342e+08	1.26558e+08	1.71129e+08	1.6646e+08	1.72773e+08	2.14909e+08	1.44689e+08	4.06526e+07	3.87234e+07	5.76794e+07
Com_1749_pos	2-(Dimethylamino)Guanosine	1.84046e+08	1.90809e+08	1.9242e+08	1.0835e+08	1.60941e+08	1.04671e+08	1.51426e+08	1.04785e+08	1.04386e+08	7.58212e+07	1.2801e+08	1.10644e+08
Com_1778_pos	Ethylparaben	8.47388e+07	1.56762e+08	1.72449e+08	2.19077e+08	1.24347e+08	7.11698e+07	3.18195e+07	1.85492e+08	2.08438e+08	2.63563e+07	8.66134e+07	2.65487e+07
Com_1795_pos	2-{[(4,5-dimethoxy-2-nitrophenethyl)imino]methyl}phenol	7.75917e+07	1.30425e+08	1.45382e+08	1.10071e+08	7.59912e+07	4.51703e+07	1.22009e+08	1.06244e+08	1.10868e+08	8.28848e+07	5.63674e+07	5.90167e+07
Com_1870_pos	Proscillaridin A	6.80892e+07	6.77174e+07	6.75576e+07	2.22166e+08	2.2856e+08	2.16261e+08	1.29171e+08	1.26782e+08	4.4741e+07	5.59501e+07	4.97278e+07	4.90223e+07
Com_1884_pos	4-(3-methoxyphenyl)-4-methyl-2,6-dioxopiperidine-3,5-dicarbonitrile	1.20873e+08	1.12588e+08	1.12209e+08	2.31188e+08	2.15125e+08	4.29565e+07	1.17087e+08	9.97324e+07	1.13379e+08	4.72066e+07	4.84735e+07	5.06657e+07
Com_1905_pos	Notoginsenoside R1	7.82447e+07	7.88146e+07	8.34198e+07	7.57487e+07	7.10617e+07	7.37485e+07	1.5351e+08	1.5012e+08	1.60971e+08	2.11437e+07	1.95767e+07	1.82184e+07
Com_1936_pos	QNK	3.49695e+07	3.17185e+07	6.19431e+07	1.1794e+08	2.21374e+08	7.51247e+07	1.11076e+08	1.04379e+08	1.10191e+08	1.208e+07	1.92147e+07	2.83944e+07
Com_1952_pos	Prolylleucine	6.96101e+07	6.9609e+07	7.58429e+07	2.18298e+08	2.19491e+08	1.95711e+08	1.76252e+08	1.59252e+08	1.68706e+08	1.20037e+07	6.36764e+06	5.13209e+07
Com_1953_pos	Irisolidone 7-O-beta-d-glucoside	1.9037e+08	1.90206e+08	1.72062e+08	4.81414e+07	5.7703e+07	4.82953e+07	9.78314e+07	1.09525e+08	1.08311e+08	8.75804e+06	7.33575e+06	6.23817e+06
Com_1969_pos	8-(1,2-dihydroxy-3-methylbut-3-en-1-yl)-7-methoxy-2H-chromen-2-one	1.51224e+08	1.51759e+08	1.54253e+08	1.01368e+08	8.8027e+07	9.49512e+07	1.88985e+08	1.86653e+08	1.88101e+08	5.21652e+07	1.2763e+08	1.29068e+08
Com_1989_pos	4-(cyclohexylmethyl)-6-(2-thienyl)-2,3-dihydropyridazin-3-one hydrate	6.73818e+07	7.16579e+07	7.1079e+07	5.6746e+07	6.50056e+07	6.32492e+07	4.56473e+07	4.33725e+07	4.56511e+07	1.8605e+08	1.88517e+08	1.84006e+08
Com_2019_pos	Monoolein	5.62298e+07	5.22486e+07	5.78204e+07	5.54772e+07	5.47236e+07	5.71238e+07	1.3206e+08	1.26218e+08	1.29652e+08	1.85926e+08	1.82309e+08	1.73139e+08
Com_2020_pos	2-Arachidonoyl glycerol	5.62298e+07	5.22486e+07	5.78204e+07	5.54772e+07	5.47236e+07	5.71238e+07	1.3206e+08	1.26218e+08	1.29652e+08	1.85926e+08	1.82309e+08	1.73139e+08
Com_2080_pos	Geranylacetone	3.24149e+07	3.25327e+07	3.43779e+07	9.51176e+07	9.69246e+07	9.44737e+07	1.42289e+08	1.37436e+08	1.76617e+08	3.80105e+07	3.74858e+07	3.5148e+07
Com_2174_pos	4-(2,3-dihydro-1,4-benzodioxin-6-yl)-1,2-diphenylbut-2-ene-1,4-dione	1.64702e+08	1.66025e+08	1.63399e+08	1.95146e+08	1.94518e+08	1.9686e+08	7.75714e+07	8.16839e+07	7.68718e+07	6.31068e+07	5.83803e+07	5.905e+07
Com_2182_pos	7-hydroxy-4-[(2-pyridylthio)methyl]-2H-chromen-2-one	4.58525e+07	2.0375e+07	1.87456e+07	1.28251e+08	1.36604e+08	1.34238e+08	1.05329e+08	1.09975e+08	1.08807e+08	2.13722e+07	4.64127e+07	3.94886e+07
Com_2186_pos	5,6-dimethyl-4-oxo-4H-pyran-2-carboxylic acid	1.38236e+08	1.36189e+08	1.14519e+08	1.05906e+08	1.08439e+08	7.44694e+07	1.63678e+08	1.69898e+08	1.3728e+08	6.93319e+07	7.07458e+07	6.14296e+07
Com_2198_pos	Roseoside	1.50858e+08	1.64121e+08	8.22366e+07	5.35548e+07	7.93189e+07	8.51032e+07	4.00919e+07	3.09513e+07	2.23541e+07	1.4895e+08	1.53703e+08	1.3912e+08
Com_2263_pos	N,N-dimethyl-5-nitro-6-[3-(trifluoromethyl)phenoxy]pyrimidin-4-amine	4.24315e+06	4.84284e+06	4.02173e+06	1.30142e+07	1.5778e+07	1.81481e+07	4.54491e+07	4.85964e+07	4.73872e+07	1.43675e+06	1.59835e+06	1.54882e+06
Com_2272_pos	Coptisine	8.18661e+07	6.71269e+07	6.2875e+07	7.4418e+07	6.82639e+07	5.9207e+07	1.05167e+08	8.88597e+07	1.10042e+08	1.38211e+08	1.62203e+08	1.3733e+08
Com_2277_pos	N'',N'''-di[1-(4-nitrophenyl)ethylidene]carbonic dihydrazide	1.42316e+08	1.3788e+08	7.83772e+07	5.57584e+07	5.33159e+07	5.17225e+07	5.75684e+07	5.53556e+07	5.26465e+07	1.63399e+08	8.40551e+07	8.35259e+07
Com_2293_pos	2,5-bis(4-hydroxy-3-methoxyphenyl)-3,4-dimethyloxolan-3-ol	1.63367e+08	1.56652e+08	1.56243e+08	5.50122e+07	5.24964e+07	5.03008e+07	2.67453e+07	2.93552e+07	2.74368e+07	1.53043e+08	1.52238e+08	1.51e+08
Com_2363_pos	(1E,4Z,6E)-5-hydroxy-1,7-bis(4-hydroxyphenyl)hepta-1,4,6-trien-3-one	2.60627e+07	2.62547e+07	2.40471e+07	3.2203e+07	3.14237e+07	3.09358e+07	8.67026e+07	8.52593e+07	8.36024e+07	2.74137e+07	2.8286e+07	2.25657e+07
Com_2410_pos	Targinine	5.38469e+07	3.7615e+07	5.56587e+07	9.17597e+06	9.98994e+06	8.78158e+06	3.46182e+07	2.83531e+07	3.53297e+07	1.0961e+08	1.53896e+08	1.14762e+08
Com_2412_pos	SQH	1.32655e+08	1.32265e+08	1.32395e+08	1.51154e+08	1.48323e+08	1.46415e+08	1.51641e+08	1.54881e+08	1.49551e+08	8.05348e+07	7.99285e+07	7.59669e+07
Com_2435_pos	3,4-dihydro-4-oxo-2H-1,3-benzoxazine-2-spiro-4'-(1'-ethylpiperidine)	2.75885e+07	5.68712e+07	2.42806e+07	1.71248e+08	1.74634e+08	1.71153e+08	1.05233e+08	1.00684e+08	1.02994e+08	1.23808e+07	1.18629e+07	9.78219e+06
Com_2459_pos	Indole-3-acetamide	5.38434e+07	4.74748e+07	5.01471e+07	4.65558e+07	6.99413e+07	4.21548e+07	4.2268e+07	3.92634e+07	3.93296e+07	1.95972e+07	2.17521e+07	2.11222e+07
Com_2501_pos	N1-(1H-1,2,3-benzotriazol-5-yl)-3,4,5-trimethoxybenzamide	7.87611e+07	1.48009e+08	5.60158e+07	9.48133e+07	1.12309e+08	9.13996e+07	1.03245e+08	1.04475e+08	1.05655e+08	2.01509e+07	8.3093e+07	3.68236e+07
Com_2520_pos	Estriol	1.51504e+07	1.51786e+07	1.61749e+07	3.38229e+07	3.37746e+07	3.43028e+07	2.92618e+07	2.82466e+07	2.90001e+07	2.32889e+07	2.42917e+07	2.44145e+07
Com_2536_pos	Stiripentol	8.96471e+07	8.8215e+07	7.88616e+07	1.05076e+08	1.19391e+08	1.28833e+08	8.58927e+07	9.842e+07	9.49814e+07	8.58635e+07	1.07966e+08	1.17364e+08
Com_2544_pos	1,4-dihydroxyheptadec-16-en-2-yl acetate	9.74794e+07	1.45336e+08	1.28658e+08	6.05295e+07	1.18664e+08	5.83596e+07	1.25655e+08	9.80998e+07	1.10025e+08	6.89609e+07	7.28462e+07	7.07466e+07
Com_2575_pos	NNK	1.03923e+08	1.02929e+08	9.15266e+07	1.60341e+08	1.38901e+08	1.50636e+08	1.37532e+08	1.45855e+08	1.211e+08	1.0336e+08	9.56658e+07	9.50136e+07
Com_2584_pos	DL-Stachydrine	7.18e+07	7.42695e+07	7.60612e+07	5.84392e+07	5.99484e+07	5.07226e+07	1.03109e+08	9.27263e+07	9.61179e+07	1.40696e+07	1.29618e+07	1.82565e+07
Com_2600_pos	Perillyl alcohol	3.22553e+07	4.5909e+07	2.85828e+07	1.08414e+08	1.01638e+08	1.08691e+08	1.42114e+08	8.72872e+07	1.14057e+08	3.31135e+07	2.33015e+07	2.22479e+07
Com_2602_pos	Phenytoin	1.2326e+08	1.31582e+08	1.44491e+08	5.8426e+07	5.98392e+07	1.82174e+07	3.63131e+07	3.55514e+07	3.23123e+07	2.8927e+06	4.80413e+07	5.16389e+06
Com_2625_pos	4-amino-2-(4-chlorophenyl)-6-(methylthio)pyrimidine-5-carbonitrile	1.2151e+08	1.41156e+08	7.2581e+07	9.57447e+07	1.07509e+08	1.31759e+08	2.18131e+07	8.6262e+07	7.76945e+07	6.5451e+07	3.03289e+07	6.51108e+07
Com_2634_pos	16-Heptadecyne-1,2,4-triol	7.01287e+07	7.08425e+07	1.04001e+08	3.59178e+07	3.65101e+07	3.64068e+07	1.13375e+08	6.86129e+07	5.31231e+07	4.13075e+07	4.55309e+07	5.18223e+07
Com_2650_pos	Pleuromutilin	1.74951e+07	1.85618e+07	1.66748e+07	4.27894e+07	4.38473e+07	5.48404e+07	1.19644e+08	9.64645e+07	1.14307e+08	9.7044e+06	9.13331e+06	1.09418e+07
Com_2676_pos	Tenacissoside H	1.31418e+08	1.38332e+08	1.37247e+08	4.93783e+07	4.97951e+07	5.30449e+07	8.57518e+07	8.7074e+07	8.38226e+07	3.64504e+07	3.68692e+07	3.66337e+07
Com_2710_pos	Piceatannol	5.66377e+07	4.54311e+07	4.8162e+07	4.7038e+07	4.23574e+07	3.82332e+07	6.20959e+07	6.37469e+07	5.53224e+07	6.64105e+07	7.10526e+07	6.83733e+07
Com_2735_pos	D-Gluconic acid	1.26449e+08	1.29735e+08	1.37527e+08	1.04213e+08	1.01559e+08	1.11133e+08	8.83352e+07	1.00533e+08	9.00688e+07	5.28453e+07	5.36497e+07	5.82599e+07
Com_2736_pos	Rutaecarpine	1.02049e+08	1.03094e+08	9.93882e+07	1.88045e+07	1.78189e+07	1.69944e+07	2.48433e+07	2.55763e+07	2.5551e+07	1.28026e+08	1.36408e+08	1.28529e+08
Com_2747_pos	8-Desoxygartanin	8.92921e+07	8.24975e+07	9.15806e+07	4.30577e+07	4.61133e+07	4.53515e+07	6.53851e+07	6.49056e+07	5.37039e+07	5.05382e+07	4.75083e+07	1.30279e+08
Com_2786_pos	L-serine	8.99739e+07	9.0438e+07	9.16732e+07	6.99419e+07	4.30532e+07	6.85262e+07	7.19985e+07	7.53944e+07	3.97708e+07	1.24672e+08	1.33789e+08	7.18258e+07
Com_2816_pos	N-(2-Hydroxyethyl)iminodiacetic acid	6.84694e+06	6.11118e+06	5.71849e+07	5.38654e+07	7.21261e+06	1.00919e+08	1.20548e+08	6.91267e+07	4.89348e+06	5.36935e+06	2.54142e+07	2.15071e+07
Com_2832_pos	Sugiol	4.39015e+07	3.79064e+07	3.78777e+07	7.12634e+07	4.18046e+07	2.51376e+07	5.43136e+07	4.93045e+07	5.12561e+07	1.32525e+08	4.70814e+07	7.33834e+07
Com_2912_pos	lupinine	6.81201e+07	7.16081e+07	6.56079e+07	6.87338e+07	4.54827e+07	7.45134e+07	8.06203e+07	8.16025e+07	8.95776e+07	9.01368e+07	9.6217e+07	5.76392e+07
Com_2943_pos	ANH	9.65091e+07	6.92989e+07	9.61961e+07	1.32662e+08	1.33302e+08	1.23703e+08	1.08763e+08	1.21007e+08	1.20606e+08	1.21766e+08	1.22899e+08	7.59901e+07
Com_2958_pos	SNH	7.14183e+07	6.99549e+07	6.97199e+07	1.42602e+08	1.43489e+08	1.34719e+08	9.36314e+07	8.72801e+07	1.17838e+08	3.10442e+07	4.37012e+07	3.03669e+07
Com_2976_pos	Lupulin A	2.93794e+07	4.83299e+07	3.65687e+07	3.01667e+07	2.90284e+07	3.37209e+07	5.70235e+07	6.10947e+07	7.29455e+07	3.2041e+06	3.64582e+06	3.03123e+06
Com_3036_pos	N-[2-acetyl-5-(tert-butyl)-3-thienyl]-2-(propylsulfanyl)nicotinamide	8.56661e+07	1.00881e+08	9.52504e+07	1.38874e+07	9.86341e+06	1.0331e+08	1.0681e+08	1.07727e+08	9.49053e+07	7.62656e+07	6.3106e+07	8.56908e+07
Com_3050_pos	ERH	9.25395e+07	8.65084e+07	9.71982e+07	1.22345e+08	1.34965e+08	1.25207e+08	6.21698e+07	6.14889e+07	6.17672e+07	1.10898e+08	1.21686e+08	1.0824e+08
Com_3062_pos	Prolylglycine	3.35756e+07	3.31642e+07	3.35835e+07	6.5288e+06	6.257e+06	6.16943e+06	1.20387e+08	1.14725e+08	1.00073e+08	3.21597e+06	3.04265e+06	3.40657e+06
Com_3066_pos	2-Phenylacetamide	6.82639e+07	8.68552e+07	8.88982e+07	7.90391e+06	5.0337e+07	4.45565e+06	6.06227e+06	1.21959e+08	1.11023e+08	8.45599e+07	6.91547e+07	5.605e+07
Com_3100_pos	(2E)-3-phenyl-N-(2-phenylethyl)prop-2-enamide	4.75547e+07	4.23626e+07	3.85256e+07	7.91075e+07	8.29397e+07	7.93793e+07	5.61343e+07	5.70219e+07	5.65858e+07	7.02997e+07	6.77552e+07	6.93462e+07
Com_3139_pos	PC O-18:2	6.38358e+07	7.22469e+07	7.06822e+07	1.00074e+07	1.08359e+07	8.01504e+06	5.18596e+07	4.93563e+07	4.78027e+07	1.17666e+08	1.15172e+08	1.16551e+08
Com_3155_pos	Deoxycorticosterone 21-glucoside	5.36266e+07	6.55041e+07	3.35246e+07	3.0448e+07	1.65391e+07	3.60462e+07	1.01416e+08	9.42126e+07	1.05239e+08	2.1368e+06	2.65506e+06	2.15084e+06
Com_3159_pos	TMK	8.57566e+06	8.5417e+06	7.95533e+06	1.43164e+07	1.07286e+07	1.07644e+07	1.83838e+07	1.7542e+07	1.67277e+07	5.22697e+06	6.40202e+06	5.7878e+06
Com_3247_pos	Geraniol	2.64847e+07	4.95739e+07	2.81361e+07	7.64519e+07	7.72109e+07	1.32851e+08	6.06137e+07	5.83093e+07	6.11483e+07	8.84956e+06	9.92325e+06	8.68514e+06
Com_3266_pos	5-[(benzoyloxy)methyl]-4,5,6-trihydroxycyclohex-2-en-1-yl benzoate	1.09591e+08	9.9253e+07	1.14645e+08	5.83584e+07	5.77337e+07	6.27637e+07	6.0675e+07	6.3845e+07	6.22198e+07	6.19257e+07	5.70216e+07	5.73112e+07
Com_3286_pos	Loureirin B	2.9054e+06	1.60016e+06	2.76462e+06	8.70106e+06	8.98739e+06	1.0801e+07	4.07341e+06	3.53703e+06	4.14892e+06	1.1695e+06	1.53339e+06	1.46907e+06
Com_3293_pos	Heroin-d3	8.58116e+07	8.43752e+07	7.54272e+07	1.00405e+08	1.1692e+08	1.00809e+08	1.08958e+08	1.13284e+08	1.00992e+08	5.51564e+07	5.64029e+07	5.16775e+07
Com_3312_pos	Veratrole	6.84825e+07	9.73569e+07	7.0859e+07	1.23738e+08	8.70299e+07	1.2933e+08	9.11588e+07	9.01087e+07	9.19992e+07	3.95243e+07	3.89546e+07	3.98624e+07
Com_3329_pos	Senecionine	6.41871e+07	6.21048e+07	6.45457e+07	7.27132e+07	7.62626e+07	8.17991e+07	9.36226e+07	9.27116e+07	9.70703e+07	1.08819e+08	1.09372e+08	1.09221e+08
Com_3342_pos	Bakuchiol	1.61454e+07	1.51196e+07	1.24502e+07	5.23877e+07	5.99378e+07	6.16063e+07	6.59903e+07	5.80508e+07	8.19153e+07	9.98415e+06	1.44729e+07	9.09933e+06
Com_3350_pos	(2R,3S,4S,5R,6R)-2-(hydroxymethyl)-6-(2-phenylethoxy)oxane-3,4,5-triol	7.1517e+07	6.03647e+07	7.06682e+07	4.89938e+07	4.40025e+07	4.48674e+07	4.4747e+07	4.64239e+07	3.78016e+07	1.11197e+08	1.0845e+08	1.08058e+08
Com_3356_pos	N6-Me-dA	1.88482e+07	1.83584e+07	1.91258e+07	1.84455e+07	1.97922e+07	1.8539e+07	1.08039e+08	1.0749e+08	1.09352e+08	7.76596e+06	1.43056e+07	1.45271e+07
Com_3377_pos	Ouabain	1.03919e+07	5.53989e+07	5.26208e+07	2.10115e+07	5.02078e+07	6.57326e+07	9.56531e+07	9.58852e+07	9.02142e+07	1.3019e+07	1.5544e+07	1.28263e+07
Com_3382_pos	N'-[6-(tert-butyl)thieno[3,2-d]pyrimidin-4-yl]-4-methylbenzohydrazide	3.23842e+07	3.76115e+07	3.09074e+07	7.43636e+07	7.33697e+07	8.06979e+07	8.74243e+07	9.59791e+07	7.36537e+07	1.06731e+07	9.90953e+06	1.16982e+07
Com_3388_pos	LPC 18:2-SN1	1.74795e+07	1.79804e+07	1.87587e+07	4.58335e+06	4.59366e+06	4.57122e+06	2.54726e+07	2.50881e+07	2.58307e+07	1.0559e+08	1.08905e+08	1.04609e+08
Com_3414_pos	Abscisic acid glucose ester	2.52582e+07	1.66769e+07	2.38746e+07	5.56938e+07	5.4077e+07	3.61288e+07	8.3814e+07	2.79922e+07	4.15688e+07	1.10804e+07	1.20224e+07	1.16715e+07
Com_3417_pos	Coixol	9.87884e+06	7.13329e+06	7.56539e+06	1.82303e+07	6.26898e+06	1.2459e+07	6.11775e+06	1.56124e+06	9.15703e+06	9.39571e+07	1.25174e+07	1.18826e+07
Com_3420_pos	QMK	9.68409e+07	9.3625e+07	1.07201e+08	7.78254e+07	7.53054e+07	9.10954e+07	6.37903e+07	6.61911e+07	6.36135e+07	8.77023e+07	8.41718e+07	8.50882e+07
Com_3454_pos	1-(4-methoxyphenyl)propane-1,2-diol	5.82634e+07	6.27548e+07	6.43157e+07	9.21656e+07	7.16835e+07	1.24157e+08	7.75705e+07	8.80072e+07	7.94247e+07	4.21026e+07	1.32035e+07	3.38994e+07
Com_3529_pos	(2R,3S,4S,5R,6R)-2-(hydroxymethyl)-6-(propan-2-yloxy)oxane-3,4,5-triol	6.1554e+07	6.16572e+07	6.52294e+07	7.39081e+07	7.40377e+07	7.04885e+07	5.66446e+07	5.5552e+07	5.34979e+07	8.77038e+07	8.26588e+07	8.56542e+07
Com_3542_pos	Roburic acid	1.38415e+07	1.7975e+07	1.41897e+07	1.15703e+07	1.3178e+07	1.53329e+07	3.52709e+07	3.74645e+07	4.45763e+07	851933	832936	828530
Com_3554_pos	Leucylproline	5.18118e+07	5.34656e+07	5.40871e+07	8.27001e+07	8.61231e+07	8.27744e+07	7.15525e+07	7.36379e+07	7.3911e+07	9.98754e+07	1.03452e+08	9.91559e+07
Com_3582_pos	Estrone	5.37484e+07	5.37221e+07	5.75753e+07	1.73505e+07	1.71877e+07	1.86919e+07	3.31106e+07	3.66079e+07	3.40233e+07	1.0346e+08	1.01103e+08	1.01165e+08
Com_3621_pos	1,4-Cyclohexanedione	5.7063e+07	5.72177e+07	6.66309e+07	9.28471e+07	9.25566e+07	9.5963e+07	8.12304e+07	8.40661e+07	7.95337e+07	5.94701e+07	6.40785e+07	6.13157e+07
Com_3645_pos	DQH	4.70826e+06	4.53352e+07	4.7778e+07	8.87206e+07	8.44732e+07	8.08013e+07	6.08848e+07	6.55639e+07	6.22146e+07	1.65797e+07	2.58095e+07	1.6706e+07
Com_3663_pos	Epimedin C	2.78905e+07	2.30293e+07	2.53661e+07	2.11561e+07	2.47382e+07	1.98164e+07	1.12643e+07	1.04793e+07	1.63038e+07	2.67349e+07	2.66251e+07	2.44572e+07
Com_3669_pos	RPH	1.01345e+08	9.82242e+07	9.9351e+07	4.41961e+07	3.71677e+07	5.14404e+07	4.66632e+07	4.67153e+07	4.17822e+07	3.99852e+07	3.78618e+07	4.67809e+07
Com_3715_pos	Pulchinenoside A	3.21974e+07	5.20257e+06	3.01074e+07	1.12329e+07	1.33239e+07	1.13176e+07	3.78828e+07	3.62575e+07	4.39396e+07	1.07251e+07	1.05689e+07	1.2366e+07
Com_3720_pos	Hydroxytyrosol	4.10955e+07	9.7988e+07	2.26179e+07	8.04675e+07	8.28676e+07	8.2787e+07	6.19641e+07	2.0131e+07	6.28838e+07	8.82688e+07	8.89194e+07	8.88404e+07
Com_3770_pos	1-(3-ethyl-2,4-dihydroxy-6-methoxyphenyl)butan-1-one	4.93507e+07	4.31718e+07	4.57735e+07	7.56417e+07	7.19935e+07	7.48498e+07	9.62043e+07	8.93654e+07	9.31035e+07	1.88805e+07	1.51316e+07	1.83453e+07
Com_3775_pos	N2-(2-cyano-4,6-difluorophenyl)thiophene-2-carboxamide	4.23356e+07	4.2547e+07	4.04405e+07	5.84058e+07	5.67257e+07	5.96115e+07	4.90925e+07	4.7508e+07	5.0238e+07	2.78878e+07	2.61617e+07	2.33859e+07
Com_3788_pos	(-)-Caryophyllene oxide	9.78779e+07	9.46826e+07	8.3962e+07	4.74239e+06	8.02201e+06	4.08795e+06	7.17693e+06	4.51629e+06	4.27403e+06	1.40378e+06	1.84534e+06	1.83649e+06
Com_3811_pos	Hydroxyprogesterone caproate	7.44828e+07	5.87519e+07	6.04116e+07	6.3764e+07	6.45507e+07	6.02779e+07	5.75342e+07	5.32815e+07	5.0421e+07	1.79104e+07	2.50477e+07	1.59291e+07
Com_3817_pos	L-Alanyl-L-proline	2.97743e+07	3.06262e+07	3.2124e+07	3.04047e+07	3.06057e+07	2.09115e+07	9.49304e+07	8.77677e+07	8.23525e+07	4.55439e+06	1.55882e+07	6.61106e+06
Com_3883_pos	Noroxycodone-d3	5.60444e+07	4.5788e+07	4.79647e+07	6.11214e+07	7.5964e+07	7.02099e+07	5.36399e+07	5.34196e+07	6.63274e+07	4.09392e+07	4.48702e+07	4.07686e+07
Com_3901_pos	5-O-p-Coumaroyl shikimic acid	4.25848e+07	4.48227e+07	5.00399e+07	9.08555e+07	8.76213e+07	9.15048e+07	7.45384e+07	7.31697e+07	7.39446e+07	1.54335e+07	2.00772e+07	2.08835e+07
Com_3906_pos	Tetrahydrocortisone	1.91535e+07	1.79327e+07	1.85356e+07	2.72409e+07	2.85527e+07	2.7646e+07	8.87303e+07	9.45331e+07	7.88696e+07	9.79802e+06	9.17427e+06	9.49578e+06
Com_3939_pos	1-(3,4-dihydroxyphenyl)-7-(4-hydroxyphenyl)heptan-3-one	3.74367e+07	2.10191e+07	2.12734e+07	3.97305e+07	4.04572e+07	3.97217e+07	3.77359e+07	4.00916e+07	3.74086e+07	3.11686e+07	1.80951e+07	8.76491e+06
Com_3955_pos	3-Methoxy prostaglandin F1α	1.46708e+07	1.49223e+07	1.33827e+07	4.09145e+06	2.64555e+06	2.61719e+06	1.03903e+07	9.27388e+07	9.16577e+07	1.01381e+07	8.53877e+06	1.04387e+07
Com_3981_pos	3,5-di(2-furylmethylidene)tetrahydro-2H-pyran-4-one	9.31721e+07	8.55454e+07	9.02833e+07	4.76553e+07	5.49409e+07	4.6808e+07	6.52975e+07	7.67609e+07	6.934e+07	8.81942e+07	8.16534e+07	8.79966e+07
Com_4035_pos	2,4-Dihydroxybenzoic acid	4.11644e+07	4.00699e+07	4.19981e+07	6.52677e+07	6.77115e+07	6.86313e+07	6.70938e+07	6.90588e+07	6.2918e+07	1.89124e+07	1.9336e+07	2.19853e+07
Com_4082_pos	iP9G	3.01822e+07	2.87723e+07	3.32813e+07	1.4479e+07	1.34364e+07	1.48947e+07	7.64884e+07	7.41322e+07	7.0852e+07	5.56505e+06	6.71859e+06	6.20976e+06
Com_4093_pos	4'-Methoxyacetophenone	1.28221e+07	1.86967e+07	2.02494e+07	2.57943e+07	2.51809e+07	1.94627e+07	2.08088e+07	2.42275e+07	2.32873e+07	1.91438e+07	1.3597e+07	1.77997e+07
Com_4128_pos	Yamogenin	8.6592e+07	7.96546e+07	8.88319e+07	4.48591e+06	4.70599e+06	3.78381e+06	8.52141e+06	8.20786e+06	6.70895e+06	6.0764e+06	6.77996e+06	5.92175e+06
Com_4132_pos	Dehydrocholic acid	8.52918e+07	8.61221e+07	8.87839e+07	2.23029e+06	2.44046e+06	2.15646e+06	2.5006e+07	2.32296e+07	2.36223e+07	5.94839e+07	6.37642e+07	5.95436e+07
Com_4152_pos	Propionylcarnitine	961201	1.03921e+06	1.17866e+06	1.31531e+06	1.4134e+06	2.17481e+06	1.11736e+07	1.16727e+07	1.12934e+07	8.45227e+06	9.24297e+06	8.41676e+06
Com_4179_pos	PC O-18:1	1.90578e+07	2.23534e+07	2.04217e+07	6.41128e+06	6.21838e+06	6.13138e+06	3.51003e+07	2.88417e+07	3.29872e+07	8.54859e+07	8.68291e+07	8.56369e+07
Com_4191_pos	Phlorizin	3.93612e+07	3.88495e+07	3.08903e+07	3.44217e+06	3.1601e+06	2.85199e+06	1.19289e+07	1.2717e+07	1.47299e+07	8.73153e+07	8.68428e+07	8.22637e+07
Com_4194_pos	Auraptene	5.4404e+07	5.00207e+07	5.55444e+07	7.75748e+07	7.31691e+07	7.8538e+07	7.55238e+07	7.76104e+07	7.71868e+07	8.74895e+07	8.27495e+07	7.79668e+07
Com_4196_pos	Acetylvanillin	5.7699e+07	5.79825e+07	6.20826e+07	8.97884e+07	8.33245e+07	9.14587e+07	6.99461e+07	6.74264e+07	8.60966e+07	6.05384e+07	6.2532e+07	6.33154e+07
Com_4218_pos	3,5-di(methylthio)isothiazole-4-carboxamide	3.68788e+07	3.93157e+07	4.13973e+07	6.22078e+07	5.73448e+07	6.41291e+07	7.04603e+07	8.66643e+07	7.55605e+07	1.68073e+07	1.91926e+07	2.04485e+07
Com_4229_pos	Coumarin	7.83486e+07	8.3672e+07	8.08612e+07	7.13946e+07	7.48987e+07	4.69561e+07	6.46332e+07	6.78615e+07	7.10205e+07	5.98497e+07	6.03259e+07	5.9519e+07
Com_4232_pos	L-Saccharopine	2.35498e+07	2.41661e+07	1.74208e+07	1.55445e+07	1.65526e+07	1.73835e+07	2.46695e+07	2.28819e+07	2.2385e+07	1.90763e+07	2.11912e+07	1.93282e+07
Com_4275_pos	Alanyltyrosine	2.65558e+07	2.62676e+07	2.72292e+07	2.52977e+07	2.83971e+07	2.55661e+07	2.5787e+07	2.97754e+07	2.6602e+07	1.90531e+07	1.9871e+07	1.93471e+07
Com_4300_pos	Cinnamaldehyde	6.89508e+06	1.13242e+07	6.10572e+07	7.69255e+07	9.65428e+07	8.62816e+07	6.07486e+07	6.26284e+07	7.75507e+07	5.63057e+07	4.80735e+07	3.79146e+07
Com_4327_pos	(-)-Huperzine A	5.18418e+07	5.27163e+07	5.32944e+07	4.42406e+07	4.4647e+07	4.32812e+07	3.09769e+07	3.08009e+07	3.08869e+07	8.00758e+07	8.26039e+07	8.24617e+07
Com_4340_pos	Oxytetracycline	3.82401e+07	1.95023e+07	2.39888e+07	8.3607e+07	8.43015e+07	8.07798e+07	4.97759e+07	6.23314e+07	5.2807e+07	9.1435e+06	9.91836e+06	1.00012e+07
Com_4362_pos	5-benzyl-4-hydroxy-6H-pyrido[3,2,1-jk]carbazol-6-one	1.25328e+07	1.33087e+07	1.17293e+07	9.70311e+07	8.75411e+07	8.66711e+07	7.26166e+07	7.65668e+07	7.30952e+07	8.14664e+06	7.84751e+06	7.6638e+06
Com_4372_pos	Tiglic acid	6.9131e+07	3.71023e+07	6.99957e+07	9.4511e+07	6.95288e+07	8.11099e+07	5.86982e+07	8.24761e+07	8.22636e+07	2.97446e+07	2.22735e+07	3.23462e+07
Com_4389_pos	(+)-Tetrandrine	2.50214e+07	2.6373e+07	3.57059e+07	1.38248e+07	1.62092e+07	1.91026e+07	1.16517e+07	1.77968e+07	1.49918e+07	4.51884e+07	6.72655e+07	8.12468e+07
Com_4396_pos	Prostaglandin H1	4.33856e+06	4.36955e+06	4.10976e+06	8.61317e+06	8.77935e+06	1.01448e+07	3.3152e+06	3.85315e+06	3.04e+06	4.01205e+06	4.52457e+06	3.92295e+06
Com_4409_pos	4-methoxy-9-(2-methylbut-3-en-2-yl)-7H-furo[3,2-g]chromen-7-one	3.79403e+07	4.43835e+07	4.6278e+07	8.35185e+07	5.51188e+07	6.43704e+07	7.25762e+07	7.45654e+07	7.26895e+07	6.56576e+07	7.51458e+07	8.08745e+07
Com_4467_pos	4'-Hydroxychalcone	5.74778e+07	5.32372e+07	4.40902e+07	6.68121e+07	6.38935e+07	6.289e+07	4.98008e+07	4.9408e+07	4.20444e+07	6.17062e+07	6.9807e+07	6.32656e+07
Com_4503_pos	Indole-3-pyruvate	1.51917e+06	2.41048e+07	3.08277e+07	9.2652e+07	8.6288e+07	9.31744e+07	4.36586e+07	4.16639e+07	4.30747e+07	2.8172e+07	3.05102e+07	2.84982e+07
Com_4505_pos	Gly-Tyr	1.51917e+06	2.41048e+07	3.08277e+07	9.2652e+07	8.6288e+07	9.31744e+07	4.36586e+07	4.16639e+07	4.30747e+07	2.8172e+07	3.05102e+07	2.84982e+07
Com_4511_pos	1-[4-hydroxy-3-(3-methylbut-2-en-1-yl)phenyl]ethan-1-one	6.39052e+07	6.46753e+07	6.3773e+07	4.77317e+07	4.75797e+07	4.60895e+07	3.76758e+07	3.76787e+07	3.63884e+07	6.12367e+07	6.33274e+07	6.41495e+07
Com_4548_pos	L-Threonine	3.4226e+07	3.37945e+07	3.66157e+07	6.66093e+07	7.29487e+07	6.61443e+07	7.68971e+07	7.87704e+07	7.92717e+07	2.13556e+07	2.31868e+07	2.21522e+07
Com_4562_pos	Polypodine B	6.72735e+07	6.59991e+07	7.50998e+07	4.66938e+07	4.56483e+07	4.22861e+07	3.92616e+07	3.71821e+07	1.08692e+06	7.74953e+07	6.81277e+07	7.83438e+07
Com_4563_pos	Inositol	4.05276e+07	3.94384e+07	3.89556e+07	3.61899e+07	4.28248e+07	3.0742e+07	2.93965e+07	2.58336e+07	2.61182e+07	7.91627e+07	7.95463e+07	7.50374e+07
Com_4600_pos	4',7-Dihydroxyflavanone	3.13528e+07	2.63114e+07	2.67388e+07	1.57377e+07	1.5547e+07	1.62712e+07	1.33532e+07	2.70795e+07	2.71359e+07	7.68528e+07	6.62518e+07	7.2049e+07
Com_4626_pos	Aflatoxin G2	7.60763e+07	7.76722e+07	7.75991e+07	2.25933e+07	2.51116e+07	2.51015e+07	3.54404e+07	3.19272e+07	3.16419e+07	2.82913e+07	2.57859e+07	3.06258e+07
Com_4643_pos	Erucic acid	2.27986e+07	2.08824e+07	2.29133e+07	2.28745e+07	2.30851e+07	2.36638e+07	5.23248e+07	5.18476e+07	6.41035e+07	5.77338e+07	5.69258e+07	5.39772e+07
Com_4651_pos	Thymol	3.44503e+07	4.73217e+07	3.67292e+07	7.68365e+07	7.92437e+07	7.39906e+07	7.71933e+07	7.2598e+07	6.38058e+07	1.86135e+07	2.47659e+07	2.05862e+07
Com_4669_pos	LSD-d3	3.05356e+07	2.96354e+07	2.93001e+07	2.62465e+07	2.6291e+07	2.63212e+07	3.56236e+07	1.13276e+07	3.92466e+07	7.82961e+07	3.51575e+07	6.10929e+07
Com_4679_pos	Ne-(1-Carboxymethyl)-L-lysine	3.32951e+07	3.52261e+07	3.71971e+07	2.58422e+07	2.58667e+07	2.59229e+07	1.78512e+07	1.74945e+07	1.81332e+07	6.22792e+06	4.13462e+07	3.79926e+07
Com_4684_pos	alprazolam-d5	1.78195e+07	2.25772e+06	1.58438e+07	1.13895e+07	1.13835e+07	1.12222e+07	4.25716e+07	4.68863e+07	4.49544e+07	5.94985e+06	6.15251e+06	7.32397e+06
Com_4767_pos	Dulcitol	4.46725e+07	4.31141e+07	4.39825e+07	4.35722e+07	5.016e+07	5.11343e+07	5.95067e+07	5.40176e+07	5.49742e+07	2.06165e+07	1.76522e+07	1.75257e+07
Com_4773_pos	(2E)-3-(3,4-dimethoxyphenyl)prop-2-enoic acid	4.05506e+07	4.59055e+07	3.26904e+07	5.64865e+07	6.17403e+07	5.53181e+07	5.13292e+07	5.05972e+07	4.64324e+07	4.48636e+07	3.16576e+07	4.47588e+07
Com_4793_pos	FRH	1.93429e+07	1.8238e+07	1.90643e+07	1.67845e+07	1.73951e+07	1.65774e+07	3.07335e+07	3.0204e+07	2.03873e+07	7.58469e+07	7.25548e+07	4.31877e+07
Com_4843_pos	1-hydroxy-1-(4-methoxyphenyl)propan-2-yl 4-methoxybenzoate	6.72184e+07	4.65836e+07	3.75872e+07	4.94524e+07	3.75599e+07	4.7208e+07	3.92807e+07	4.52447e+07	3.49774e+07	3.69239e+07	7.26135e+07	4.44781e+07
Com_4860_pos	YMK	5.1474e+07	4.62186e+07	4.51843e+07	8.30609e+07	8.46543e+07	8.35357e+07	3.73884e+07	3.88504e+07	3.77404e+07	5.82395e+07	6.05894e+07	5.81849e+07
Com_4898_pos	3-[4-methyl-1-(2-methylpropanoyl)-3-oxocyclohexyl]butanoic acid	6.93917e+07	6.88389e+07	7.37071e+07	6.16694e+07	4.14444e+07	6.5234e+07	5.01838e+07	2.83753e+07	2.61077e+07	4.32891e+07	5.38312e+07	1.82652e+07
Com_4934_pos	Kahweol	2.29644e+07	2.27479e+07	2.29803e+07	3.62912e+07	3.43508e+07	3.39917e+07	7.19563e+07	5.50761e+07	5.70781e+07	2.49056e+07	2.40741e+07	2.7867e+07
Com_4951_pos	(5E)-7-methylidene-10-oxo-4-(propan-2-yl)undec-5-enoic acid	1.64305e+07	1.59268e+07	1.92037e+07	1.14374e+07	9.82693e+06	1.06008e+07	7.07772e+07	7.29139e+07	7.0505e+07	1.22741e+07	1.27793e+07	1.63797e+07
Com_4979_pos	Efetaal	4.27839e+07	3.65093e+07	3.64485e+07	8.3987e+07	7.98202e+07	8.32049e+07	5.78457e+07	6.71596e+07	6.25573e+07	3.27173e+07	3.04256e+07	3.14812e+07
Com_5001_pos	Tyramine	1.95899e+07	2.25751e+07	2.70189e+07	3.29672e+07	2.47135e+07	2.76142e+07	1.9969e+07	3.02432e+07	2.6947e+07	6.74996e+07	7.16165e+07	6.27528e+07
Com_5005_pos	Ala-Ile	5.33728e+07	4.87718e+07	4.92762e+07	6.50941e+07	5.90692e+07	6.55123e+07	5.49197e+07	5.47354e+07	5.48304e+07	3.69649e+07	4.1386e+07	3.31112e+07
Com_5010_pos	Cytidine-5'-monophosphate	1.56122e+07	1.50436e+07	1.31934e+07	5.47845e+07	8.19521e+07	5.46897e+07	2.38522e+07	2.22076e+07	1.9576e+07	2.02817e+07	2.78298e+07	2.00458e+07
Com_5046_pos	1,7-bis(4-hydroxyphenyl)-5-methoxyheptan-3-one	1.10365e+07	1.0977e+07	1.23552e+07	1.79049e+07	1.86691e+07	1.93423e+07	2.33259e+07	9.23396e+06	8.80304e+06	1.56205e+07	1.50123e+07	1.41347e+07
Com_5052_pos	Corylifol A	1.04845e+07	7.4907e+06	8.59745e+06	2.16648e+07	2.45011e+07	2.12445e+07	2.22959e+07	1.88557e+07	1.77566e+07	5.71527e+06	2.82204e+06	4.16472e+06
Com_5072_pos	Pioglitazone hydrochloride	3.47163e+07	7.01111e+07	2.57256e+07	1.84362e+07	1.83783e+07	1.66715e+07	2.1155e+07	2.22085e+07	1.95864e+07	1.67066e+07	1.33412e+07	2.82614e+07
Com_5075_pos	NAT13-331713_POS	4.21338e+07	2.77126e+07	3.8062e+07	1.19886e+07	1.157e+07	1.31764e+07	1.1326e+07	1.22267e+07	1.55647e+07	1.11375e+07	7.04802e+07	6.54751e+07
Com_5205_pos	5-Chloro-2-[(3S)-1-(4-fluorobenzyl)-3-pyrrolidinyl]-1,3-benzoxazole	4.04965e+07	3.87056e+07	3.90763e+07	5.21148e+07	5.71622e+07	5.99835e+07	4.77697e+07	4.60357e+07	4.40531e+07	2.07392e+07	1.89421e+07	2.11065e+07
Com_5206_pos	D-glutamine	4.04965e+07	3.87056e+07	3.90763e+07	5.21148e+07	4.8589e+07	4.93733e+07	4.77697e+07	4.60357e+07	4.40531e+07	2.07392e+07	1.78924e+07	2.11065e+07
Com_5241_pos	TriacetonaMine	3.57087e+07	3.70016e+07	3.96338e+07	4.1121e+07	3.97427e+07	4.27307e+07	5.57775e+07	5.4506e+07	5.56407e+07	5.21674e+07	1.61153e+07	5.41065e+07
Com_5247_pos	5,6-dimethoxy-2-(2-methoxyphenyl)-4H-chromen-4-one	5.19512e+07	4.81156e+07	3.55285e+07	4.01097e+07	6.29679e+07	4.34554e+07	4.90007e+07	4.92405e+07	4.80801e+07	2.47382e+07	1.32446e+07	1.1554e+07
Com_5303_pos	Apigenin 7-O-(2G-rhamnosyl)gentiobioside	6.80837e+07	6.66303e+07	6.6968e+07	4.42675e+07	4.14117e+07	4.61607e+07	1.39252e+07	1.18001e+07	1.33603e+07	1.09191e+06	1.1439e+06	1.10756e+06
Com_5310_pos	L-Hydroxyproline	3.66518e+07	5.09455e+06	4.66714e+06	1.41054e+06	827257	1.11383e+06	1.65813e+07	4.81575e+06	1.59943e+07	5.11598e+07	4.95395e+07	6.59763e+07
Com_5324_pos	16(R)-HETE	2.43013e+07	2.45191e+07	2.43646e+07	1.6343e+07	1.24796e+07	1.57706e+07	6.22376e+07	6.57374e+07	6.63153e+07	1.87889e+07	2.56912e+07	2.05197e+07
Com_5354_pos	7-{[(2E)-3,7-dimethylocta-2,6-dien-1-yl]oxy}-2H-chromen-2-one	5.15198e+07	5.97954e+07	6.68809e+07	1.6322e+07	1.47242e+07	1.60395e+07	8.3216e+06	8.78796e+06	7.94211e+06	8.43204e+06	8.67992e+06	8.82471e+06
Com_5450_pos	Prim-O-glucosylcimifugin	2.56096e+07	2.83224e+07	2.51658e+07	1.5155e+07	1.33156e+07	1.34543e+07	2.03758e+07	1.74971e+07	1.95886e+07	6.96242e+06	2.6442e+07	7.80405e+06
Com_5451_pos	Docosahexaenoic Acid	3.9608e+07	4.0445e+07	4.12979e+07	4.70931e+07	4.73931e+07	4.71871e+07	4.60179e+07	4.25588e+07	4.23824e+07	2.61128e+07	2.71994e+07	2.75832e+07
Com_5481_pos	Arachidonoyl ethanolamide phosphate	5.29906e+06	3.49289e+06	6.83557e+06	1.93683e+06	2.53404e+06	2.91632e+06	6.00591e+07	6.51075e+07	4.21494e+07	690560	716141	767279
Com_5586_pos	6-O-Isobutyryl-alpha-D-glucopyranosyl alpha-D-glucopyranoside	1.69976e+07	2.66898e+07	2.78326e+07	4.30066e+07	4.04347e+07	3.96193e+07	3.77709e+07	3.02912e+07	2.68678e+07	1.47426e+07	1.05658e+06	1.34393e+07
Com_5623_pos	L-Arabinitol	5.07963e+07	1.02824e+07	5.22187e+07	6.12241e+07	5.9764e+07	7.24606e+07	4.69153e+07	5.09171e+07	4.80278e+07	2.29025e+07	2.23745e+07	2.18e+07
Com_5743_pos	3-Hydroxy-3-methylbutanoic acid	3.45061e+07	3.43911e+07	3.36181e+07	5.72094e+07	5.34885e+07	5.8079e+07	6.05074e+07	5.78925e+07	5.88182e+07	1.90561e+07	2.14238e+07	2.12321e+07
Com_5757_pos	4-Hydroxy-2,5-dimethyl-3(2H)furanone	5.88742e+07	5.34973e+07	5.59331e+07	5.61441e+07	5.50746e+07	5.85099e+07	4.75662e+07	4.84782e+07	4.8535e+07	5.33907e+07	5.32851e+07	5.0171e+07
Com_5772_pos	Vincristine	1.77674e+07	1.69729e+07	1.92817e+07	2.68156e+07	6.9459e+07	2.63443e+07	1.55167e+07	1.33534e+07	1.42938e+07	8.12797e+06	8.19844e+06	6.3814e+06
Com_5795_pos	Tropine	3.26795e+07	3.19112e+07	3.31795e+07	3.65062e+07	3.49378e+07	3.62569e+07	4.69291e+07	4.75737e+07	4.97317e+07	4.45513e+07	4.6726e+07	4.56597e+07
Com_5800_pos	10-methoxy-4H-benzo[4,5]cyclohepta[b]thiophen-4-one	4.19362e+07	5.36058e+07	5.66171e+07	3.47311e+07	3.83249e+07	4.00982e+07	5.90963e+07	6.04931e+07	5.83856e+07	1.89078e+07	2.07096e+07	1.67333e+07
Com_5809_pos	Methionine sulfoxide	2.03848e+07	2.71225e+07	2.98615e+07	3.96728e+07	3.84787e+07	5.23437e+07	2.79593e+07	1.58392e+07	2.39372e+07	7.61137e+06	1.43054e+07	1.08464e+07
Com_5839_pos	Artemisic acid	2.77408e+07	2.90889e+07	2.81875e+07	5.57041e+07	5.59147e+07	5.84376e+07	5.4505e+07	5.49509e+07	5.43431e+07	1.6391e+07	1.78057e+07	1.69131e+07
Com_5865_pos	YLK	4.14654e+07	4.43736e+07	4.41064e+07	6.81996e+07	6.78357e+07	6.45042e+07	4.57849e+07	3.69677e+07	4.77722e+07	2.89586e+07	3.06705e+07	2.7337e+07
Com_5924_pos	Acetyl-L-carnitine	1.73997e+07	1.80071e+07	1.7903e+07	1.48141e+07	3.613e+07	1.46599e+07	1.82174e+07	1.94646e+07	1.73186e+07	8.30908e+06	1.73467e+06	3.83167e+06
Com_5944_pos	4-Hydroxyalprazolam	2.09831e+07	2.0549e+07	2.39399e+07	9.51674e+06	1.03896e+07	1.04075e+07	1.29435e+07	1.96405e+07	1.31296e+07	5.52851e+07	5.41732e+07	5.74955e+07
Com_6018_pos	Raddeanin A	2.54144e+06	2.20026e+06	2.4415e+06	3.37987e+07	3.4153e+07	3.82465e+07	5.47594e+07	5.78294e+07	3.96193e+07	2.6096e+06	2.58906e+06	2.56923e+06
Com_6031_pos	2-{(3S)-1-[4-(Methylsulfonyl)benzyl]-3-pyrrolidinyl}-1,3-benzothiazole	3.04603e+07	2.07413e+07	2.24238e+07	3.90024e+07	4.56651e+07	4.95908e+07	3.37083e+07	4.43761e+07	3.39467e+07	5.88282e+06	7.72031e+06	8.11814e+06
Com_6048_pos	1,3-dioxo-2,3-dihydro-1H-benzo[de]isoquinolin-2-yl acetate	2.70278e+07	2.13783e+07	2.6601e+07	3.03718e+07	3.38174e+07	3.09512e+07	3.68248e+07	4.03658e+07	4.46679e+07	2.28205e+07	2.12939e+07	2.62435e+07
Com_6098_pos	trans-3-Indoleacrylic acid	3.0846e+07	2.9648e+07	3.15954e+07	6.37541e+07	6.4857e+07	6.53375e+07	4.03289e+07	4.06409e+07	3.9487e+07	3.51373e+07	3.56081e+07	2.82187e+07
Com_6192_pos	(-)-alpha-Pinene	2.07689e+07	2.29787e+07	2.16139e+07	5.10558e+07	6.35418e+07	5.00924e+07	4.72467e+07	4.40184e+07	4.60242e+07	1.08699e+07	1.30044e+07	1.04429e+07
Com_6208_pos	Malvidin	4.18576e+07	4.1228e+07	3.75883e+07	2.29922e+07	2.31215e+07	2.27667e+07	3.90133e+07	3.72573e+07	3.88254e+07	3.13985e+07	3.4673e+07	3.1317e+07
Com_6222_pos	Milbemycin A4 oxime	3.10679e+07	3.28791e+07	3.24583e+07	4.00449e+07	4.08334e+07	4.22528e+07	2.38041e+07	2.25813e+07	3.02261e+07	5.43492e+07	5.16838e+07	5.42895e+07
Com_6276_pos	Narcissoside	2.08205e+07	2.59811e+07	2.76558e+07	3.02437e+07	2.92234e+07	2.8582e+07	2.50782e+07	2.44306e+07	2.87806e+07	5.03383e+07	5.03953e+07	5.38065e+07
Com_6277_pos	3-(3-pyridyl)-2-(2-thienyl)acrylonitrile	4.67e+07	4.44938e+07	4.66774e+07	1.18624e+07	1.60199e+07	1.57652e+07	1.91919e+07	1.42369e+07	1.46368e+07	4.53404e+07	3.72832e+07	3.41211e+07
Com_6329_pos	Ala-Val	2.47755e+07	2.53326e+07	2.43521e+07	3.69237e+07	3.69293e+07	3.65599e+07	4.10363e+07	3.98165e+07	4.10976e+07	2.91379e+07	2.87607e+07	2.79757e+07
Com_6342_pos	N-Acetyl-L-leucine	2.79511e+07	3.18002e+07	3.39411e+07	2.91344e+07	4.74969e+07	4.24381e+07	2.7977e+07	3.86353e+07	4.12849e+07	3.2305e+06	9.83673e+06	4.77574e+06
Com_6374_pos	Wogonin	1.54304e+07	1.54064e+07	1.57725e+07	5.26408e+07	5.27745e+07	5.50132e+07	4.7265e+07	4.40761e+07	4.09907e+07	1.32975e+07	1.49413e+07	1.19738e+07
Com_6400_pos	Lapachol	3.51995e+07	3.45961e+07	3.6242e+07	3.98935e+07	3.70113e+07	3.40036e+07	3.87974e+07	2.18012e+07	3.78329e+07	4.76164e+07	5.32966e+07	4.98345e+07
Com_6437_pos	Vardenafil N-oxide	3.00779e+07	4.35e+06	2.71309e+07	1.77489e+07	1.40173e+07	2.06997e+07	2.44969e+07	2.64987e+07	2.84831e+07	1.16606e+07	1.21498e+07	9.84443e+06
Com_6495_pos	Atractylenolide III	8.0035e+06	7.83501e+06	7.39748e+06	6.61021e+06	6.65437e+06	6.7074e+06	6.28368e+06	6.47855e+06	6.12868e+06	7.65018e+06	7.20741e+06	7.01599e+06
Com_6538_pos	4-(2,3-dihydro-1,4-benzodioxin-6-yl)butanoic acid	2.32716e+07	2.27083e+07	1.6131e+07	5.08797e+07	5.32079e+07	5.37797e+07	2.15162e+07	2.89816e+07	2.35224e+07	2.65471e+07	2.2598e+07	2.26602e+07
Com_6609_pos	L-cysteine	2.02009e+07	1.96325e+07	5.51814e+06	5.60464e+07	5.86877e+07	5.30944e+07	3.89809e+07	3.73575e+07	3.61098e+07	1.33384e+07	1.53954e+07	1.47703e+07
Com_6636_pos	L-lysine	4.69989e+07	4.69694e+07	4.38186e+07	3.79528e+07	2.65674e+07	2.3724e+07	3.40611e+07	3.56751e+07	2.49189e+07	3.56804e+07	3.58198e+07	5.01338e+07
Com_6655_pos	2,6-Di-tert-butyl-1,4-benzoquinone	2.3088e+07	2.51228e+07	2.45321e+07	4.9535e+07	5.23398e+07	5.19772e+07	4.96987e+07	5.03999e+07	5.03345e+07	1.50435e+07	1.5443e+07	1.51954e+07
Com_6662_pos	methyl 3,4,5-trihydroxycyclohex-1-ene-1-carboxylate	3.59565e+07	3.75872e+07	3.31903e+07	5.03872e+07	5.12367e+07	4.25327e+07	3.25969e+07	3.05882e+07	2.72634e+07	3.10191e+07	2.56308e+07	3.45927e+07
Com_6670_pos	2-(1-benzofuran-2-yl)-4H-chromen-4-one	1.19098e+06	1.14682e+06	1.53922e+06	4.72131e+07	4.75236e+07	4.74568e+07	3.35064e+07	3.78736e+07	3.49247e+07	2.26518e+06	2.24959e+06	2.28593e+06
Com_6911_pos	N-(2,3-dihydro-1,4-benzodioxin-6-yl)pyrazine-2-carboxamide	1.684e+07	1.95794e+07	1.71733e+07	3.00335e+07	2.8851e+07	2.8357e+07	1.44823e+07	1.4591e+07	1.3835e+07	2.81515e+07	2.71757e+07	2.68503e+07
Com_6918_pos	4-(2-((4-Methoxyphenyl)amino)oxazol-5-yl)benzonitrile	4.01993e+06	3.2836e+06	3.69335e+06	6.66765e+06	3.55908e+06	4.43589e+06	6.19365e+06	5.724e+06	5.38957e+06	977753	962649	998287
Com_6932_pos	5-methoxy-8,8-dimethyl-2-phenyl-4H,8H-pyrano[2,3-h]chromen-4-one	1.10563e+07	1.0939e+07	1.22471e+07	1.37674e+07	1.49424e+07	1.2481e+07	1.44346e+07	1.47511e+07	1.44408e+07	2.06838e+06	2.0759e+06	2.11983e+06
Com_6933_pos	LPC 18:0-SN1	4.9823e+06	4.94221e+06	4.9178e+06	7.25263e+06	6.69056e+06	5.5539e+06	1.91508e+07	621758	1.92414e+07	4.39473e+07	4.81436e+07	4.72536e+07
Com_6986_pos	PC O-18:3	3.55982e+07	3.51841e+07	3.41552e+07	1.13167e+07	1.0366e+07	1.06212e+07	3.21382e+07	3.08526e+07	3.15194e+07	4.69729e+07	4.77143e+07	4.66016e+07
Com_7047_pos	LPC 18:1-SN1	3.9778e+06	3.48147e+06	4.11765e+06	2.53639e+06	2.55792e+06	2.0838e+06	1.59322e+07	1.68047e+07	1.68728e+07	4.29616e+07	4.17695e+07	4.64514e+07
Com_7061_pos	Progesterone	2.40706e+07	2.55008e+07	3.52745e+06	1.74204e+07	1.79365e+07	1.8896e+07	1.7908e+07	1.74003e+07	1.92239e+07	4.26105e+07	4.42482e+07	4.63738e+07
Com_7075_pos	3-(4-morpholinophenyl)-2-(4-nitrophenyl)acrylonitrile	3.66668e+07	3.19177e+07	3.4163e+07	7.50516e+06	5.71319e+06	7.06867e+06	2.24473e+06	2.70743e+06	1.91839e+06	4.7372e+07	4.07038e+07	4.23626e+07
Com_7091_pos	dG-C8-AaC	2.99573e+07	2.74734e+07	2.84055e+07	1.93267e+07	3.24959e+07	1.92311e+07	2.39175e+07	1.7461e+07	2.41923e+07	3.21841e+07	3.24542e+07	3.05244e+07
Com_7103_pos	LPC 18:3-SN1	1.18599e+07	1.12038e+07	1.22828e+07	1.16261e+07	1.16378e+07	1.19841e+07	1.82991e+07	1.92033e+07	1.91822e+07	4.34348e+07	4.67841e+07	4.39671e+07
Com_7105_pos	Furanodiene	1.60323e+07	1.60655e+07	1.65078e+07	3.91009e+07	4.01825e+07	4.2623e+07	4.2972e+07	4.40738e+07	4.36821e+07	7.82419e+06	8.0633e+06	8.0162e+06
Com_7125_pos	3,5-di(methylthio)-4-(2H-1,2,3,4-tetraazol-5-yl)isothiazole	6.03792e+06	5.81051e+06	6.42344e+06	1.38639e+07	1.76609e+07	1.64148e+07	1.97892e+07	2.01515e+07	2.06084e+07	4.09547e+06	4.7132e+06	3.86146e+06
Com_7143_pos	4-Hydroxy-L-Glutamic Acid	6.29595e+06	4.35771e+06	6.46283e+06	9.97085e+06	1.51475e+06	1.14541e+07	6.46905e+06	6.65093e+06	6.96489e+06	3.01368e+07	1.97483e+06	3.55253e+06
Com_7159_pos	Skatole	1.76867e+07	1.95167e+07	1.83957e+07	5.05161e+07	4.93919e+07	5.22963e+07	3.10996e+07	3.18634e+07	3.34837e+07	1.35933e+07	1.37284e+07	1.22066e+07
Com_7222_pos	2-Amino-1,3,4-octadecanetriol	2.70281e+07	3.28997e+07	3.55108e+07	1.60415e+07	1.64716e+07	1.37971e+07	4.53123e+07	3.16681e+07	4.02231e+07	2.47084e+07	2.37465e+07	2.1956e+07
Com_7232_pos	Dehydropachymic Acid	6.48798e+06	7.46137e+06	1.30875e+07	4.77512e+06	4.92549e+06	4.58755e+06	2.41094e+07	2.5505e+07	3.32731e+07	2.92069e+06	2.79651e+06	2.59482e+06
Com_7372_pos	Isoeugenyl acetate	2.61715e+07	2.17842e+07	2.45885e+07	3.03526e+06	3.92382e+07	3.82093e+07	2.78222e+07	3.49713e+07	3.66786e+07	2.22833e+07	1.57532e+07	1.4868e+07
Com_7419_pos	Scutellarin	4.18852e+06	3.51905e+06	4.34564e+06	1.53188e+07	1.6644e+07	1.51639e+07	1.06999e+07	1.12185e+07	8.66515e+06	1.5105e+06	1.5001e+06	1.50067e+06
Com_7526_pos	Pterosin B	2.76723e+07	2.835e+07	2.80609e+07	3.65266e+07	3.59059e+07	3.52891e+07	2.39626e+07	2.48417e+07	2.54605e+07	3.22916e+07	3.29276e+07	3.47205e+07
Com_7529_pos	Succinic anhydride	3.25874e+07	3.18467e+07	3.58771e+07	4.9228e+07	4.988e+07	4.3601e+07	3.83483e+07	4.12518e+07	4.05896e+07	1.11248e+07	2.97625e+07	3.08164e+07
Com_7540_pos	2-[5-(2-hydroxypropyl)oxolan-2-yl]propanoic acid	3.43809e+07	3.90171e+07	3.69268e+07	2.46746e+07	2.33343e+07	2.45167e+07	4.30467e+07	2.83159e+07	2.48097e+07	2.35333e+07	3.78595e+07	3.79846e+07
Com_7608_pos	8,8-dimethyl-2-phenyl-4H,8H-pyrano[2,3-h]chromen-4-one	1.23828e+07	1.46181e+07	1.36223e+07	1.84122e+07	2.04323e+07	2.03312e+07	2.1263e+07	2.23148e+07	1.89723e+07	6.91303e+06	9.15918e+06	6.79567e+06
Com_7657_pos	Arachidonic acid	2.56953e+06	7.85682e+06	1.26093e+07	7.44744e+06	4.66845e+06	1.39589e+06	4.22184e+07	4.12161e+07	4.14653e+07	9.11122e+06	1.02942e+07	8.5003e+06
Com_7679_pos	PI 32:6	6.65382e+06	6.4948e+06	2.52496e+06	8.32463e+06	7.80204e+06	7.41385e+06	3.84383e+07	3.85159e+07	3.18459e+07	4.73177e+06	4.96658e+06	4.73783e+06
Com_7681_pos	Epsilon-Viniferin	2.92053e+07	2.0213e+07	2.34017e+07	2.90655e+07	4.18693e+07	4.30957e+07	2.28016e+07	2.44564e+07	2.10977e+07	4.19313e+07	4.23669e+07	3.96254e+07
Com_7736_pos	13,14-dihydro-15-keto-tetranor Prostaglandin E2	3.67993e+06	4.28148e+06	4.55905e+06	1.91736e+06	1.47058e+06	1.56786e+06	4.12345e+07	4.23162e+07	3.36013e+07	1.39794e+06	1.34287e+06	1.59502e+06
Com_7742_pos	5-methoxyflavone	2.41485e+07	2.45487e+07	2.49567e+07	2.51589e+07	2.5037e+07	2.39059e+07	2.51985e+07	2.42679e+07	2.19004e+07	2.55774e+07	2.5589e+07	2.49872e+07
Com_7747_pos	N-(9-oxodecyl)acetamide	6.01275e+06	6.82122e+06	9.35182e+06	2.11898e+07	2.87508e+07	2.38362e+07	1.53061e+07	2.28195e+07	1.758e+07	1.67301e+07	1.34042e+07	1.62506e+07
Com_7760_pos	KKK	2.7944e+07	2.55982e+07	2.89996e+07	4.75343e+07	2.08594e+07	4.85584e+07	2.98833e+07	2.85711e+07	2.65374e+07	2.71001e+07	2.568e+07	2.3992e+07
Com_7791_pos	2,3-dihydroxypropyl 12-methyltridecanoate	1.59286e+07	1.61456e+07	1.40222e+07	1.16051e+07	1.35555e+07	9.33298e+06	1.47336e+07	1.44634e+07	1.38262e+07	1.19589e+07	1.28599e+07	1.27102e+07
Com_7826_pos	Ganoderiol A	1.96164e+06	1.68589e+06	1.7326e+06	1.18708e+06	1.39234e+06	1.02506e+06	4.10451e+07	3.94134e+07	3.79695e+07	1.3521e+06	1.07192e+06	1.24192e+06
Com_7975_pos	Wampetin	1.28427e+07	1.25807e+07	1.28398e+07	1.67379e+07	1.6647e+07	1.6258e+07	3.16872e+07	2.65617e+07	2.96427e+07	9.59477e+06	9.44568e+06	9.11362e+06
Com_8042_pos	N-Feruloyl putrescine	2.25598e+07	2.96324e+07	2.21335e+07	9.95998e+06	9.14678e+06	3.42123e+07	2.91782e+07	2.98149e+07	3.97109e+07	2.61674e+07	2.55931e+07	2.64369e+07
Com_8049_pos	2-hydroxy-3,6-diphenylcyclohexyl acetate	2.75404e+07	2.55093e+07	2.26426e+07	6.50268e+06	5.70445e+06	7.12262e+06	2.92317e+06	4.18171e+06	3.84757e+06	4.03056e+07	3.53945e+07	3.72171e+07
Com_8063_pos	2-(3-chloro-2-methylanilino)benzoic acid	3.97819e+07	3.96272e+07	4.00726e+07	3.05716e+07	3.03134e+07	2.77443e+07	1.10848e+07	1.21608e+07	1.12461e+07	1.33112e+07	1.75984e+07	1.51623e+07
Com_8072_pos	Ganoderic acid C2	2.44987e+07	2.00386e+07	2.22255e+07	2.56416e+06	3.24595e+06	3.06749e+06	8.79936e+06	6.74003e+06	7.8686e+06	3.5148e+07	3.98661e+07	3.73592e+07
Com_8171_pos	PC 17:1_17:2	2.14179e+06	2.01385e+06	2.5748e+06	1.5425e+06	1.39335e+06	1.53324e+06	3.89372e+07	3.71705e+07	1.48279e+06	1.80951e+06	2.9508e+06	3.34899e+07
Com_8176_pos	Angiotensin IV	605732	636206	630643	621049	610115	617805	3.59914e+07	3.95256e+07	703966	496306	497248	455429
Com_8201_pos	Methylmalonate	3.37533e+07	3.88603e+07	3.08191e+07	3.00828e+07	3.36498e+07	3.26934e+07	2.10839e+07	2.71806e+07	2.22724e+07	2.47944e+07	2.26993e+07	2.53122e+07
Com_8210_pos	p-Coumaric Acid	3.96514e+07	3.77328e+07	3.42731e+07	2.6543e+06	2.67203e+06	2.69249e+06	2.52319e+06	2.60143e+06	2.46095e+06	2.31968e+07	1.94932e+07	1.87841e+07
Com_8213_pos	4,5-Dicaffeoylquinic acid	2.26899e+07	1.98382e+07	2.45382e+07	1.77283e+07	1.85768e+07	1.94686e+07	1.596e+07	1.81933e+07	1.58433e+07	1.23871e+06	1.14872e+06	1.08324e+06
Com_8245_pos	delta-Tridecalactone	8.00877e+06	8.51106e+06	8.54089e+06	2.22087e+07	2.2031e+07	2.20865e+07	3.85147e+07	3.30985e+07	3.30604e+07	6.48945e+06	7.01378e+06	7.08339e+06
Com_8322_pos	2-(14,15-Epoxyeicosatrienoyl) glycerol	3.74794e+07	1.97778e+07	1.8619e+07	1.2246e+07	1.20782e+07	1.57387e+07	1.23e+07	1.89412e+07	1.34931e+07	3.66058e+07	3.84229e+07	3.26688e+07
Com_8378_pos	3-[3,5-bis(trifluoromethyl)phenyl]-N'-hydroxyprop-2-enimidamide	3.52903e+07	3.78399e+07	3.13987e+07	318877	404969	313842	2.72423e+06	2.6263e+06	2.80626e+06	1.34472e+07	1.25976e+07	1.31635e+07
Com_8386_pos	NMH	1.77904e+07	5.8809e+06	7.17892e+06	4.39359e+07	4.26989e+07	4.03106e+07	2.1514e+07	2.37293e+07	2.57528e+07	3.21341e+07	3.80312e+07	3.0581e+07
Com_8437_pos	5-trans prostaglandin F2β	5.0506e+06	4.34368e+06	4.96522e+06	568381	2.10216e+06	1.88134e+06	3.08903e+06	2.79504e+06	3.00564e+06	4.7891e+06	4.80606e+06	4.93727e+06
Com_8535_pos	Saikosaponin E	8.0097e+06	1.20363e+07	1.21031e+07	5.3304e+06	5.15997e+06	5.18221e+06	1.69335e+07	1.54335e+07	1.82077e+07	1.19023e+06	1.25547e+06	1.18526e+06
Com_8549_pos	Pachymic acid	1.16855e+07	9.15881e+06	1.20151e+07	1.82766e+07	1.93438e+07	1.80923e+07	8.54316e+06	9.18182e+06	9.62796e+06	8.3119e+06	8.75483e+06	5.84299e+06
Com_8598_pos	Ala-Gln	2.40126e+07	2.71287e+07	2.83036e+07	4.73099e+06	2.43814e+07	2.3287e+07	2.79238e+07	3.17154e+07	3.13289e+07	839626	2.4443e+06	1.00975e+06
Com_8633_pos	diethyl 2-{[2-(2-thienylcarbonyl)hydrazino]methylidene}malonate	1.81588e+06	3.78137e+06	4.46746e+06	1.35405e+06	1.98482e+07	2.08077e+07	2.8584e+07	1.77126e+07	1.38973e+07	4.24348e+06	4.20119e+06	4.51865e+06
Com_8710_pos	N1-(1H-indol-4-yl)cyclohexane-1-carboxamide	1.77346e+07	1.77405e+07	1.84418e+07	3.47625e+07	3.54291e+07	3.71026e+07	3.58711e+07	3.57026e+07	3.57741e+07	1.55077e+07	1.64629e+07	2.00624e+07
Com_8770_pos	Tetracycline	1.34233e+07	1.50825e+07	2.33036e+07	1.10943e+07	1.24128e+07	1.26819e+07	1.38256e+07	1.28895e+07	1.23203e+07	1.89406e+07	1.88196e+07	2.42574e+07
Com_8791_pos	DL-α-Tocopherol	3.8723e+06	3.72241e+06	3.77391e+06	2.578e+06	3.11869e+06	2.36484e+06	2.94558e+07	2.82765e+07	2.60391e+06	2.75917e+06	2.17037e+06	3.5229e+07
Com_8830_pos	Tryptophol	2.68316e+07	3.26872e+07	1.92836e+07	2.59813e+07	2.90767e+07	2.7368e+07	2.02571e+07	1.59292e+07	2.4047e+07	3.15203e+07	2.28774e+07	2.35111e+07
Com_8836_pos	Vitamin A	1.17232e+07	1.19563e+07	1.05766e+07	3.68596e+07	3.17094e+07	4.11805e+07	2.27632e+07	2.2135e+07	2.17551e+07	5.23342e+06	5.8462e+06	5.30643e+06
Com_8898_pos	2-(tert-butyl)-6,7-dimethoxy-4H-3,1-benzoxazin-4-one	2.1247e+07	2.08761e+07	2.36082e+07	1.71689e+07	1.89382e+07	1.77383e+07	2.08689e+07	2.11362e+07	1.90443e+07	2.52658e+06	2.21323e+06	1.72659e+07
Com_8954_pos	N-{[5-(tert-butyl)-2-thienyl]carbonyl}-N'-(6-methyl-2-pyridyl)urea	7.03755e+06	7.0439e+06	6.16093e+06	2.51281e+07	2.45925e+07	2.54219e+07	7.78951e+06	1.08749e+07	1.16242e+07	3.52049e+07	3.19427e+07	3.2787e+07
Com_8992_pos	Valylproline	1.66505e+07	1.85373e+07	1.62599e+07	3.70331e+07	3.97762e+07	3.70733e+07	2.57353e+07	2.5986e+07	2.56983e+07	2.82466e+07	3.02959e+07	3.02318e+07
Com_9062_pos	2-[(2-chlorobenzyl)sulfanyl]-4,6-dimethylnicotinonitrile	4.58281e+06	3.80157e+06	4.78579e+06	3.7804e+07	3.93361e+07	3.78808e+07	1.64864e+07	1.69374e+07	1.64352e+07	4.28435e+06	3.27186e+06	2.78817e+06
Com_9081_pos	1,3,5-Trimethoxybenzene	2.57991e+07	2.12743e+07	1.28806e+07	4.00103e+07	5.67959e+06	5.61117e+06	3.98299e+06	4.41376e+06	5.36549e+06	2.9335e+07	1.20091e+07	1.7394e+07
Com_9089_pos	Coenzyme Q2	9.69073e+06	9.78959e+06	1.0311e+07	1.29999e+07	1.31049e+07	1.26863e+07	8.29148e+06	1.2509e+07	1.00786e+07	3.44809e+07	3.28986e+07	3.33976e+07
Com_9106_pos	3-(1,3-benzoxazol-2-ylthio)-5,5-dimethylcyclohex-2-en-1-one	8.5237e+06	8.07184e+06	9.09556e+06	2.99765e+07	3.09845e+07	2.58084e+07	1.2192e+07	1.12975e+07	1.15603e+07	7.32458e+06	9.21878e+06	6.55931e+06
Com_9113_pos	Bialaphos	2.49985e+06	1.66581e+07	1.29905e+07	3.50499e+07	3.89961e+07	3.79392e+07	1.50473e+07	1.66034e+07	1.42075e+07	2.9784e+07	1.76716e+07	2.49205e+07
Com_9287_pos	α-Lapachone	1.07544e+07	1.05466e+07	8.01783e+06	2.8335e+07	2.28528e+07	2.46533e+07	5.05735e+06	1.65501e+07	1.53445e+07	4.61605e+06	3.19513e+06	3.42795e+06
Com_9298_pos	D-Panthenol	3.98029e+06	3.78394e+06	4.41005e+06	3.74583e+07	3.79646e+07	3.23513e+07	2.40992e+07	2.65344e+07	2.50683e+07	748770	736301	711072
Com_9317_pos	5α-Dihydrotestosterone	4.17823e+06	7.0292e+06	8.89367e+06	8.28814e+06	8.97046e+06	1.02502e+07	3.27818e+07	3.23486e+07	3.27303e+07	6.20974e+06	5.28505e+06	4.28251e+06
Com_9322_pos	N1-(1-benzyl-4-piperidyl)-4-chlorobenzene-1-sulfonamide	1.2899e+07	1.35972e+07	1.15557e+07	1.18571e+07	2.02141e+07	1.44395e+07	2.55263e+07	3.32666e+07	2.69281e+07	5.71713e+06	1.0109e+07	6.05479e+06
Com_9325_pos	Embelin	1.42873e+07	2.61732e+06	1.23038e+07	1.13597e+07	4.51264e+06	1.26123e+07	1.17875e+07	1.26184e+07	1.30388e+07	5.49326e+06	6.56878e+06	2.91163e+06
Com_9362_pos	1,2-dihydroxyheptadec-16-yn-4-yl acetate	4.45128e+06	4.80172e+06	4.52936e+06	7.03367e+06	6.97761e+06	6.93637e+06	3.0107e+07	3.13785e+07	3.26194e+07	2.73769e+06	2.69956e+06	2.8645e+06
Com_9375_pos	Schisantherin A	1.63645e+07	2.24927e+07	2.59531e+07	1.03133e+07	9.21862e+06	9.89066e+06	1.61483e+07	1.58315e+07	1.26001e+07	7.6059e+06	3.19735e+06	7.95862e+06
Com_9380_pos	Norfloxacin	8.88843e+06	7.82366e+06	7.60833e+06	2.92056e+07	3.2895e+07	2.76442e+07	2.31909e+07	2.27268e+07	2.24459e+07	256289	506293	485346
Com_9412_pos	Methyl palmitate	8.35882e+06	8.34621e+06	7.74025e+06	2.49547e+07	2.21531e+07	2.00625e+07	2.29947e+07	1.39177e+07	2.02201e+07	9.83839e+06	8.60489e+06	7.09563e+06
Com_9420_pos	Biopterin	3.30201e+07	3.08305e+07	3.26414e+07	3.17428e+07	2.61799e+07	3.23548e+07	2.95009e+07	3.14744e+07	2.98532e+07	1.85587e+07	1.78747e+07	1.816e+07
Com_9447_pos	Verapamil hydrochloride	3.09271e+07	3.11737e+07	3.02925e+07	4.55594e+06	4.59465e+06	5.04259e+06	3.21457e+07	3.05645e+07	3.00641e+07	2.08026e+07	2.07509e+07	1.75063e+07
Com_9479_pos	6-Deoxy-D-glucose	8.15947e+06	1.81511e+07	7.60592e+06	3.63905e+07	3.70036e+07	3.65657e+07	2.92144e+07	2.69864e+07	2.93973e+07	5.46832e+06	5.14467e+06	4.21057e+06
Com_9526_pos	Arecoline	3.25756e+07	3.07245e+07	3.20422e+07	1.66211e+06	3.77186e+06	1.93512e+06	1.19011e+07	1.38431e+07	756901	2.71676e+07	3.05776e+07	2.69239e+07
Com_9587_pos	N-acetylglycine	9.38316e+06	1.0282e+07	9.47155e+06	7.79492e+06	7.5287e+06	8.55359e+06	3.1585e+07	3.17488e+07	8.9717e+06	2.33979e+07	9.33266e+06	1.02641e+07
Com_9612_pos	Oridonin	7.67264e+06	5.75247e+06	5.46665e+06	1.54192e+07	1.53876e+07	1.33022e+07	2.46299e+07	2.34059e+07	2.65573e+07	3.74399e+06	3.39919e+06	3.749e+06
Com_9655_pos	5-Sulfanyl-1-pentanesulfonamide	3.08664e+07	3.12999e+07	3.06399e+07	2.32139e+07	2.36096e+07	2.38304e+07	2.11203e+07	1.80931e+07	1.74302e+07	1.86564e+07	1.67805e+07	1.56261e+07
Com_9674_pos	(2,6-dimethylmorpholino)(1-methyl-5-nitro-1H-pyrazol-4-yl)methanone	3.61355e+06	3.4767e+06	3.44472e+06	7.27802e+06	7.54267e+06	4.98208e+06	3.72062e+06	3.24004e+06	3.78199e+06	1.93158e+06	2.01188e+06	1.36452e+06
Com_9730_pos	WMH	1.23038e+07	1.40397e+07	1.03366e+07	2.38933e+07	2.53084e+07	2.22255e+07	2.52012e+07	2.49629e+07	2.52952e+07	3.71446e+06	3.58862e+06	3.96745e+06
Com_9763_pos	2-(2-acetyl-3,5-dihydroxyphenyl)acetic acid	2.29155e+07	2.00601e+07	2.22239e+07	2.2767e+07	2.25186e+07	2.23336e+07	2.0612e+07	1.9147e+07	1.69322e+07	2.84852e+07	2.9386e+07	3.05843e+07
Com_9780_pos	VNH	1.2444e+07	2.36781e+07	1.10532e+07	3.62489e+07	2.93469e+07	3.40106e+07	1.70892e+07	1.8356e+07	1.72273e+07	6.31271e+06	6.21605e+06	6.04228e+06
Com_9827_pos	Zeatin-7-N-glucoside	8.38655e+06	9.86531e+06	9.78952e+06	3.38623e+07	3.52901e+07	3.15557e+07	2.06317e+07	1.78887e+07	2.12361e+07	3.48984e+06	4.02806e+06	3.6903e+06
Com_9834_pos	2-Arachidonyl Glycerol ether	2.96241e+07	2.91226e+07	3.10171e+07	1.16673e+07	1.38704e+07	1.55875e+07	1.32095e+07	1.50132e+07	1.44382e+07	2.70369e+07	2.80744e+07	2.85692e+07
Com_9905_pos	Hypoxanthine	1.81986e+07	1.76889e+07	1.62405e+07	1.71525e+07	2.35125e+07	1.73304e+07	1.803e+07	1.73621e+07	1.76336e+07	1.09531e+07	1.55378e+07	1.10111e+07
Com_9927_pos	4-Hydroxybenzophenone	1.02587e+07	1.01696e+07	1.14097e+07	1.40733e+07	1.40113e+07	1.38929e+07	1.28019e+07	1.28892e+07	1.28393e+07	9.02594e+06	9.06687e+06	9.46406e+06
Com_9968_pos	Cocamidopropyl betaine	1.13406e+07	1.07687e+07	8.8887e+06	1.73619e+07	1.48412e+07	1.70498e+07	8.49815e+06	9.77665e+06	8.88148e+06	3.10041e+06	3.08536e+06	2.92657e+06
Com_10017_pos	Isovitexin	2.38695e+07	2.48426e+07	2.48974e+07	9.04125e+06	8.95988e+06	8.61843e+06	1.40307e+07	1.43641e+07	1.53377e+07	2.94972e+07	3.01029e+07	2.80633e+07
Com_10163_pos	Sinomenine	1.65641e+07	1.63845e+07	1.16893e+06	2.84327e+07	2.76699e+07	2.6223e+07	2.11139e+07	2.45969e+07	2.34714e+07	1.20848e+07	1.10896e+07	1.12997e+07
Com_10231_pos	5,6-Dehydroginsenoside Rd	1.99802e+06	1.67663e+06	1.71621e+06	1.58512e+06	2.29448e+06	1.77432e+06	4.26378e+06	7.3876e+06	8.925e+06	399360	399290	444858
Com_10259_pos	4-oxododecanedioic acid	1.52624e+07	2.04086e+07	1.57002e+07	1.5639e+07	1.86584e+07	1.69179e+07	2.2962e+07	2.34437e+07	2.88223e+07	1.87633e+07	1.89778e+07	1.46432e+07
Com_10265_pos	3-hydroxy-1,5-diphenylpentan-1-one	3.4465e+06	4.21489e+06	3.84103e+06	3.95568e+06	3.71266e+06	3.44232e+06	2.87552e+07	4.30736e+06	4.21578e+06	3.56424e+06	3.57016e+06	3.99686e+06
Com_10283_pos	HKK	3.10144e+06	3.52527e+06	3.68986e+06	7.92735e+06	9.77289e+06	1.02345e+07	1.88084e+07	1.71969e+07	1.95805e+07	4.92028e+06	5.04384e+06	4.09999e+06
Com_10446_pos	Riboflavin	1.16603e+07	1.12401e+07	1.18887e+07	1.03534e+07	1.02471e+07	1.14801e+07	2.24386e+07	2.75897e+07	2.29681e+07	8.66236e+06	7.97727e+06	8.84077e+06
Com_10493_pos	5-hydroxy-2-phenyl-4H-chromen-4-one	3.419e+06	3.21921e+06	3.33393e+06	4.55338e+06	5.27241e+06	4.62076e+06	8.43101e+06	7.69208e+06	8.41802e+06	5.80295e+06	8.20494e+06	8.06527e+06
Com_10520_pos	Arabidopyl shikimic acid	4.25892e+06	2.78737e+07	4.91739e+06	4.43913e+06	4.78227e+06	4.24282e+06	3.10702e+06	3.1336e+06	3.42303e+06	5.07142e+06	7.12976e+06	5.59448e+06
Com_10537_pos	PC 18:3_18:3	810858	762424	974793	1.23458e+06	645799	580469	2.77578e+07	4.93575e+06	561368	685061	8.79878e+06	1.5621e+06
Com_10538_pos	ethyl 5-methoxy-2-methyl-1-phenyl-1H-indole-3-carboxylate	1.69307e+06	1.25047e+06	1.091e+06	2.29657e+07	3.20783e+07	2.86585e+07	1.50752e+07	1.49891e+07	287248	1.00033e+06	929897	969084
Com_10556_pos	Albiflorin	1.29962e+07	1.51276e+07	1.4384e+07	2.61861e+07	6.52395e+06	2.72403e+07	2.06787e+07	1.51281e+07	1.7448e+07	9.51338e+06	9.35155e+06	9.9767e+06
Com_10621_pos	IPH	4.99589e+06	5.12097e+06	5.37094e+06	5.38024e+06	4.6353e+06	5.24315e+06	3.45704e+06	3.68373e+06	3.90722e+06	2.62957e+07	2.37271e+07	2.72603e+07
Com_10631_pos	D-Erythrose 4-phosphate	2.55545e+07	2.62472e+07	2.59224e+07	2.02391e+07	2.0555e+07	2.77306e+07	2.74159e+07	2.6599e+07	2.63879e+07	2.38933e+07	2.55093e+07	2.39742e+07
Com_10688_pos	4-(3,4-dihydro-2H-1,5-benzodioxepin-7-ylamino)-4-oxobutanoic acid	3.37327e+06	2.74354e+06	3.11491e+06	2.20877e+06	2.18603e+06	2.23231e+06	4.56913e+06	4.63907e+06	4.55689e+06	8.18531e+06	6.18648e+06	7.73213e+06
Com_10712_pos	Cortisone	1.29509e+07	1.24786e+07	1.27457e+07	3.1191e+07	3.09488e+07	3.02623e+07	2.4957e+07	2.39962e+07	2.55953e+07	1.15363e+07	1.17223e+07	1.16737e+07
Com_10738_pos	MN-18 N-(5-hydroxypentyl) metabolite	8.00017e+06	8.0121e+06	6.98095e+06	494646	486954	552151	1.58531e+07	1.98932e+07	2.03931e+07	421244	420705	396284
Com_10741_pos	Mezlocillin	6.94634e+06	6.93537e+06	6.03601e+06	1.51762e+07	1.29296e+07	1.41105e+07	2.57137e+07	2.74298e+07	1.73945e+07	2.64291e+06	2.99788e+06	2.86039e+06
Com_10794_pos	7α-Hydroxytestosterone	6.73868e+06	7.37804e+06	6.77947e+06	3.16176e+07	3.0773e+07	3.11413e+07	1.19718e+07	1.18333e+07	1.19154e+07	6.69538e+06	7.32674e+06	7.08741e+06
Com_10797_pos	N1-phenethylbenzene-1-carbothioamide	1.55149e+07	2.18787e+07	1.0257e+07	3.16095e+07	2.88936e+07	3.06906e+07	2.23961e+07	2.03737e+07	2.28023e+07	1.56131e+07	1.62941e+07	1.63771e+07
Com_10895_pos	HQH	1.33649e+07	1.2396e+07	1.91838e+07	1.67175e+07	1.68677e+07	1.5945e+07	1.44146e+07	1.6095e+07	1.48775e+07	4.76975e+06	4.26617e+06	4.60866e+06
Com_10953_pos	Tanshinone I	4.9317e+06	5.45031e+06	6.88125e+06	1.28233e+07	1.14309e+07	1.24602e+07	1.21454e+07	9.5504e+06	1.1325e+07	391885	678298	481793
Com_10972_pos	ethyl 2-{[2-(4-methoxyphenoxy)-5-nitrobenzoyl]amino}acetate	2.28423e+07	2.44685e+07	2.66345e+07	7.91053e+06	8.33652e+06	8.78332e+06	1.32062e+07	1.47319e+07	1.27842e+07	3.3321e+06	3.24688e+06	3.31101e+06
Com_10981_pos	1-Methylguanine	5.38764e+06	8.20618e+06	8.73427e+06	2.06636e+07	2.01413e+07	1.79049e+07	1.23905e+07	1.11948e+07	1.07491e+07	4.57071e+06	5.56481e+06	2.04197e+06
Com_11027_pos	3-Methoxyflavone	1.27861e+07	1.23706e+07	1.27152e+07	2.87609e+07	2.72662e+07	2.56329e+07	2.59448e+07	2.26259e+07	2.35592e+07	6.61933e+06	7.18531e+06	7.297e+06
Com_11044_pos	2-(1,3-benzodioxol-5-yl)-5-(3-methoxybenzyl)-1,3,4-oxadiazole	8.40642e+06	7.49171e+06	8.22193e+06	1.66069e+07	7.15628e+06	7.23999e+06	4.69471e+06	8.70779e+06	7.91628e+06	3.22583e+06	3.25205e+06	3.27798e+06
Com_11056_pos	4-(1-adamantyl)-2-methyl-1,3-thiazole	1.65158e+07	1.63258e+07	1.68741e+07	1.96605e+07	2.00188e+07	1.91924e+07	1.86592e+07	1.70988e+07	1.69722e+07	7.8003e+06	6.64742e+06	7.2097e+06
Com_11066_pos	4'-Methoxyflavone	392424	398889	372059	2.18747e+06	1.88872e+06	1.91409e+06	2.73091e+06	2.71609e+06	2.97964e+06	384066	406286	390211
Com_11131_pos	Arctigenin	2.24483e+07	2.17321e+07	1.88877e+07	2.15327e+07	2.14361e+07	2.20748e+07	2.43254e+07	2.47372e+07	2.52859e+07	1.12664e+07	1.20527e+07	1.04112e+07
Com_11193_pos	5-Methylcytidine	6.82856e+06	8.50896e+06	7.55781e+06	6.85143e+06	2.38965e+07	1.6971e+07	1.07397e+07	2.70584e+06	9.61538e+06	2.58689e+07	2.32349e+07	2.10473e+07
Com_11245_pos	Pomolic acid beta-D-glucopyranosyl ester	9.24775e+06	9.1601e+06	9.9457e+06	1.62039e+07	1.38686e+07	1.63397e+07	5.8285e+06	4.67671e+06	3.72231e+06	5.79237e+06	7.95158e+06	7.07163e+06
Com_11248_pos	Ambroxane	8.31455e+06	8.89518e+06	1.04408e+07	1.03682e+07	1.05031e+07	9.69491e+06	1.04966e+07	1.10467e+07	9.45523e+06	1.75312e+07	1.465e+07	706950
Com_11265_pos	7-(2-hydroxypropan-2-yl)-1,4a-dimethyl-decahydronaphthalen-1-ol	1.45332e+07	1.53064e+07	1.32624e+07	1.53501e+07	1.59005e+07	1.59315e+07	1.66505e+07	1.82142e+07	1.91352e+07	1.96557e+07	1.77082e+07	1.87087e+07
Com_11395_pos	Cannabidiolic acid	6.74754e+06	1.00827e+07	9.85444e+06	6.6443e+06	4.60775e+06	5.49632e+06	1.85206e+07	2.51485e+07	1.85007e+07	4.66601e+06	3.05641e+06	5.58916e+06
Com_11418_pos	Nicotinamide N-oxide	574129	357232	348686	9.68856e+06	1.06886e+07	9.84182e+06	7.77714e+06	7.6735e+06	8.13922e+06	274184	357598	299288
Com_11513_pos	2-(4-chlorophenyl)-4-(methylthio)-6-(4-pyridyl)pyridine	9.83234e+06	1.03255e+07	1.17161e+07	1.66648e+07	1.8736e+07	1.68254e+07	1.08257e+07	1.12063e+07	1.27715e+07	1.02715e+07	9.56349e+06	1.02953e+07
Com_11524_pos	4-methoxy-6-(prop-2-en-1-yl)-2H-1,3-benzodioxole	1.42601e+07	1.56022e+07	1.48862e+07	1.70946e+07	1.72599e+07	1.72022e+07	1.66551e+07	1.71218e+07	1.76936e+07	7.07781e+06	5.79926e+06	5.83607e+06
Com_11530_pos	1-(2-furyl)pentane-1,4-dione	1.09436e+07	1.16782e+07	1.11692e+07	1.14231e+07	1.13878e+07	1.039e+07	4.98461e+06	5.02651e+06	2.43731e+07	1.64218e+07	2.88358e+06	3.06363e+06
Com_11558_pos	2,6-Dihydroxypurine	9.73722e+06	9.91241e+06	1.0648e+07	7.72633e+06	9.21415e+06	6.93616e+06	7.56061e+06	7.63458e+06	6.97825e+06	4.56946e+06	4.50772e+06	4.72877e+06
Com_11588_pos	L-Mimosine	1.31177e+07	1.18527e+07	1.27538e+07	3.24602e+06	1.78494e+07	2.73504e+07	1.61385e+07	1.53703e+07	4.07044e+06	2.07581e+07	2.15254e+07	2.00212e+07
Com_11632_pos	7-chloro-4-piperidinoquinoline	2.12019e+06	1.88606e+06	2.12844e+06	2.26664e+06	2.50181e+06	1.97251e+06	1.28551e+07	1.3613e+07	1.34338e+07	2.26979e+06	1.98036e+06	2.37287e+06
Com_11653_pos	(12Z)-9,10,11-trihydroxyoctadec-12-enoic acid	1.67585e+06	1.61958e+06	1.61106e+06	5.60428e+06	5.0131e+06	4.76864e+06	3.84049e+06	3.13137e+06	3.9723e+06	1.632e+06	1.7147e+06	1.55214e+06
Com_11705_pos	Ganoderic acid C6	2.27513e+07	2.31785e+07	2.4049e+07	1.09735e+07	1.00687e+07	1.06338e+07	6.27511e+06	5.58141e+06	6.37814e+06	1.2523e+07	1.2587e+07	1.29199e+07
Com_11712_pos	N-Acetyl-L-histidine	2.61471e+06	3.61308e+06	2.68395e+06	4.7191e+06	3.66292e+06	2.65322e+07	1.35147e+06	1.34141e+07	1.91391e+06	5.3645e+06	5.52027e+06	5.07549e+06
Com_11749_pos	Polydatin	2.04291e+07	2.36489e+07	2.00694e+07	7.39898e+06	7.58707e+06	8.64763e+06	1.30661e+07	1.77795e+07	1.27737e+07	3.07567e+06	3.5337e+06	3.16387e+06
Com_11767_pos	(2R)-2-[(2R,5S)-5-[(2S)-2-hydroxybutyl]oxolan-2-yl]propanoic acid	6.81272e+06	7.50246e+06	7.13475e+06	9.9122e+06	7.56886e+06	8.21351e+06	9.75792e+06	1.22399e+07	9.44552e+06	4.04006e+06	4.30344e+06	3.52581e+06
Com_11789_pos	2-Phenylphenol	8.58687e+06	8.89373e+06	1.04234e+07	1.4004e+07	1.24712e+07	1.2892e+07	1.05443e+07	1.10142e+07	1.63462e+07	7.92914e+06	1.39294e+07	1.00053e+07
Com_11800_pos	Xanthurenic acid	1.38094e+07	1.40696e+07	1.21929e+07	2.18958e+07	2.71046e+07	2.20769e+07	1.99939e+07	2.15449e+07	2.05883e+07	1.21015e+07	1.13106e+07	1.27616e+07
Com_11854_pos	Betulonic acid	969690	1.40326e+06	1.61018e+06	771721	764947	769882	2.92436e+06	3.22702e+06	3.11941e+06	582021	606084	606201
Com_11869_pos	3-(4-methoxyphenyl)-1-methyl-1H-1,2,4-triazol-5-ol	633159	374789	397401	5.16616e+06	3.72362e+06	3.03898e+06	3.18396e+06	2.72845e+06	2.54135e+06	192383	274709	181379
Com_11875_pos	1-Naphthyl acetate	4.79851e+06	4.59848e+06	4.79302e+06	5.94304e+06	5.78452e+06	5.96053e+06	4.96879e+06	3.8106e+06	8.20215e+06	5.25484e+06	5.22933e+06	4.9602e+06
Com_11945_pos	2-(carboxymethoxy)-4-methoxybenzoic acid	1.98565e+07	1.97919e+07	2.33978e+07	3.31099e+06	3.06359e+06	2.4595e+06	1.23137e+07	1.29189e+07	1.21525e+07	1.41215e+07	1.52699e+07	1.31175e+07
Com_11988_pos	beta-Alanine methyl ester hydrochloride	1.36975e+07	1.2636e+07	1.26611e+07	2.69994e+07	2.5424e+07	2.09993e+07	2.00527e+07	2.12202e+07	2.08276e+07	3.77883e+06	4.49926e+06	3.75938e+06
Com_12016_pos	tetranor-PGFM	4.06398e+06	4.6666e+06	5.17645e+06	7.64546e+06	7.71851e+06	8.69039e+06	9.25687e+06	2.31383e+07	8.87241e+06	6.56543e+06	6.52777e+06	6.32065e+06
Com_12047_pos	2-(1H-benzimidazol-2-yl)-N-[4-(benzyloxy)phenyl]benzamide	1.18151e+07	1.20038e+07	1.51096e+07	1.25466e+07	1.51515e+07	1.68447e+07	2.01744e+07	1.32247e+07	1.67015e+07	1.88286e+07	2.12698e+07	1.73929e+07
Com_12133_pos	Lipoamide	2.21636e+06	6.32828e+06	6.6856e+06	8.11404e+06	1.59048e+07	1.47718e+07	2.24745e+07	2.00943e+07	2.11897e+07	2.63998e+06	2.65436e+06	2.10131e+06
Com_12173_pos	1-(4-hydroxyphenyl)propane-1,2-diol	8.48123e+06	7.96854e+06	7.85947e+06	2.44769e+07	2.51503e+07	2.61674e+07	5.62875e+06	3.52575e+06	5.48348e+06	2.6731e+06	3.19338e+06	2.58877e+06
Com_12181_pos	Tomatidine	8.36933e+06	7.94972e+06	7.7749e+06	1.60674e+07	1.68113e+07	1.6851e+07	2.16749e+07	2.19572e+07	2.23964e+07	1.14305e+06	6.54307e+06	5.9642e+06
Com_12220_pos	Tyr-Tyr	2.28283e+07	2.17025e+06	2.77189e+06	4.57314e+06	4.60303e+06	4.53441e+06	4.88164e+06	4.69749e+06	4.16453e+06	3.21753e+06	2.94649e+06	3.50687e+06
Com_12226_pos	Methyl gallate	1.46856e+07	1.61508e+07	2.26547e+07	1.39675e+07	1.39072e+07	1.35478e+07	1.33449e+07	1.46284e+07	1.49575e+07	9.22216e+06	9.28839e+06	8.99339e+06
Com_12227_pos	Ginkgolic acid C17-1	5.40103e+06	5.35594e+06	6.16147e+06	8.48009e+06	9.32221e+06	8.94388e+06	1.98873e+07	1.81103e+07	1.08918e+07	8.38815e+06	9.25526e+06	6.99284e+06
Com_12271_pos	Azilsartan	1.73905e+06	1.46921e+06	1.34894e+06	1.17825e+07	1.14486e+07	1.2434e+07	1.1285e+07	1.0931e+07	1.07686e+07	349079	471239	378775
Com_12317_pos	(-)-N-[3',4'-Dihydroxy-(E)-cinnamoyl]-L-glutamic acid	2.25646e+07	1.89934e+07	2.03791e+07	8.02071e+06	8.25558e+06	7.52871e+06	5.8971e+06	4.76343e+06	5.9959e+06	5.48773e+06	5.4554e+06	5.59441e+06
Com_12327_pos	3-(3,4,5-trimethoxyphenyl)propanoic acid	2.57961e+06	8.17928e+06	1.00169e+07	1.75773e+07	1.12366e+07	1.17564e+07	8.15498e+06	7.52941e+06	7.68055e+06	3.94304e+06	1.1471e+06	2.13756e+06
Com_12331_pos	4,7-diphenyl[1,10]phenanthroline	2.42642e+06	1.7283e+06	2.56836e+06	7.23741e+06	7.52333e+06	7.78377e+06	1.89204e+07	2.23205e+07	2.17763e+07	7.23547e+06	6.11285e+06	6.67653e+06
Com_12369_pos	Indole-3-carboxylic acid	8.94542e+06	8.52734e+06	8.04485e+06	1.46557e+07	1.386e+07	1.47202e+07	1.54404e+07	1.32762e+07	1.45887e+07	3.46126e+06	3.14148e+06	4.20288e+06
Com_12406_pos	Histidinol	6.70736e+06	6.27e+06	6.26883e+06	7.28205e+06	6.82786e+06	7.99854e+06	1.13175e+07	1.06011e+07	1.00327e+07	2.21615e+07	1.88499e+07	2.0153e+07
Com_12422_pos	Bufalin	3.56354e+06	9.156e+06	7.79569e+06	2.51454e+06	2.55742e+06	694026	3.689e+06	3.26828e+06	3.0955e+06	4.56566e+06	3.69064e+06	2.15723e+07
Com_12476_pos	5,8-dihydroxy-10-methyl-5,8,9,10-tetrahydro-2H-oxecin-2-one	4.02264e+06	855319	941206	2.14642e+06	1.50393e+06	2.16276e+06	2.25026e+06	1.99998e+06	1.73035e+06	579378	586024	603958
Com_12497_pos	2,4-dihydroxyheptadec-16-en-1-yl acetate	1.17384e+07	1.15491e+07	1.1841e+07	8.84087e+06	4.56602e+06	9.45075e+06	1.65875e+07	8.68088e+06	8.13945e+06	1.4784e+07	1.40811e+07	1.26505e+07
Com_12549_pos	8-Aminooctanoic acid	2.05174e+07	2.12423e+07	2.17445e+07	5.74045e+06	6.19515e+06	5.22252e+06	5.23499e+06	4.77348e+06	5.0384e+06	1.30463e+06	1.78647e+06	1.33001e+06
Com_12553_pos	2-(4-chlorophenyl)-3-phenylquinoxaline	1.5298e+07	1.27414e+07	1.27103e+07	2.44511e+07	2.47016e+07	2.09818e+07	1.79908e+07	9.17333e+06	1.81993e+07	4.28823e+06	4.20458e+06	4.15414e+06
Com_12557_pos	Patchouli alcohol	6.29032e+06	7.22694e+06	7.474e+06	7.65995e+06	7.48849e+06	7.3608e+06	6.03173e+06	7.37343e+06	1.02285e+07	1.46774e+07	1.52365e+07	1.42686e+07
Com_12564_pos	N-morpholino-N'-[(5-nitro-3-thienyl)carbonyl]urea	3.28854e+06	3.77949e+06	3.20623e+06	9.68983e+06	3.79588e+06	2.23594e+06	8.62457e+06	4.9103e+06	4.05006e+06	1.97828e+06	1.89685e+06	2.08179e+06
Com_12601_pos	Ptaquiloside	9.92582e+06	9.26638e+06	9.54966e+06	2.21099e+07	2.29586e+07	2.18008e+07	1.85431e+07	1.64371e+07	1.58536e+07	4.57916e+06	4.93057e+06	4.80866e+06
Com_12608_pos	Thymine	1.42058e+07	1.37727e+07	1.43929e+07	8.04713e+06	8.71019e+06	9.48499e+06	1.14698e+07	1.22045e+07	1.10869e+07	2.09634e+07	2.14362e+07	2.10525e+07
Com_12614_pos	(1E,4E)-1,5-bis(4-methoxyphenyl)penta-1,4-dien-3-one	1.00658e+07	9.20911e+06	9.24334e+06	1.13394e+07	1.41321e+07	1.53793e+07	2.12381e+07	2.04573e+07	1.87735e+07	5.48935e+06	5.68194e+06	5.53767e+06
Com_12620_pos	3alpha-Dihydrocadambine	1.29589e+07	1.27181e+07	1.30624e+07	1.1165e+07	1.08222e+07	1.12287e+07	1.05558e+07	1.01208e+07	1.03382e+07	1.30837e+07	1.22646e+07	1.27764e+07
Com_12720_pos	THJ2201 N-(5-hydroxypentyl) metabolite	1.34063e+07	1.56658e+07	1.47146e+07	3.12918e+06	3.74835e+06	3.75193e+06	7.30666e+06	5.37404e+06	6.86718e+06	1.98176e+07	1.91952e+07	2.0829e+07
Com_12736_pos	Thioctic acid	3.41802e+06	1.26213e+07	1.0231e+07	1.11136e+07	9.83758e+06	1.47523e+07	8.34357e+06	9.36647e+06	1.2617e+07	8.71526e+06	6.40855e+06	1.15838e+06
Com_12819_pos	N1-(5-methylisoxazol-3-yl)-2-morpholinoacetamide	1.17165e+07	1.31726e+07	1.2755e+07	1.3279e+07	9.17941e+06	1.16549e+07	9.47229e+06	1.16326e+07	6.4401e+06	1.29757e+07	1.16984e+07	1.32769e+07
Com_12981_pos	N1,N10-Dicoumaroyl spermidine	8.06156e+06	9.24712e+06	9.95468e+06	6.97348e+06	8.74456e+06	8.55586e+06	7.0789e+06	7.71053e+06	6.69329e+06	1.45275e+07	1.15358e+07	1.5292e+07
Com_13018_pos	Dihydrotanshinone I	5.30193e+06	1.27158e+07	1.26941e+07	1.35094e+07	1.57903e+07	1.1762e+07	1.69159e+07	1.76517e+07	2.91174e+06	1.25691e+07	1.52703e+07	1.85687e+07
Com_13048_pos	Eriocitrin	1.80711e+07	2.02612e+07	1.88114e+07	1.39784e+07	1.21337e+07	1.33406e+07	1.55313e+07	1.33649e+07	1.69352e+07	1.09216e+07	1.65542e+07	1.59583e+07
Com_13085_pos	Sulfamerazine	7.55057e+06	6.67845e+06	7.92316e+06	4.38351e+06	3.74605e+06	3.67859e+06	1.58531e+07	1.45275e+07	1.59926e+07	1.93324e+06	1.11148e+06	2.13162e+06
Com_13112_pos	Fenvalerate	7.09454e+06	6.43387e+06	7.58084e+06	1.13166e+07	1.16704e+07	1.30999e+07	1.92403e+07	1.89573e+07	2.00996e+07	1.09127e+07	1.14948e+07	1.18422e+07
Com_13217_pos	PC 18:2_18:3	4.53566e+06	4.36031e+06	4.54753e+06	4.09932e+06	3.84957e+06	3.85264e+06	1.98466e+07	1.61487e+07	3.78389e+06	4.18416e+06	4.75946e+06	1.31682e+07
Com_13346_pos	(+/-)-Cannabichromeorcin	2.23692e+06	1.96127e+07	1.8324e+07	4.08413e+06	4.81478e+06	3.58463e+06	5.00584e+06	4.30152e+06	9.70348e+06	1.31927e+07	1.59409e+07	1.84361e+07
Com_13404_pos	Syringic acid	1.26696e+07	1.31522e+07	1.30247e+07	1.58622e+07	1.50332e+07	1.50997e+07	1.60043e+07	1.7238e+07	1.68826e+07	9.50569e+06	1.02617e+07	9.93004e+06
Com_13515_pos	N-Acetylsphingosine	1.96775e+07	1.81571e+07	1.04694e+07	1.13376e+07	8.07535e+06	1.15072e+07	7.68223e+06	7.3079e+06	7.30031e+06	1.37167e+07	9.90735e+06	7.95869e+06
Com_13567_pos	4-methoxyphenyl 3,5-dimethyl-1-phenyl-1H-pyrazole-4-carboxylate	9.88972e+06	7.91387e+06	7.74446e+06	1.07949e+07	9.32529e+06	8.50118e+06	1.47274e+07	1.3983e+07	1.59038e+07	1.41719e+06	1.95767e+06	1.60399e+06
Com_13569_pos	Geranylgeraniol	5.27012e+06	6.09523e+06	6.05281e+06	1.06121e+07	1.06685e+07	1.08807e+07	1.96697e+06	2.48831e+06	1.07083e+07	8.03825e+06	9.17709e+06	7.74376e+06
Com_13697_pos	Curculigoside	9.50551e+06	7.7533e+06	9.11728e+06	1.19126e+07	2.35247e+06	9.98418e+06	8.53391e+06	8.28452e+06	8.82757e+06	1.82487e+07	1.83072e+07	1.87179e+07
Com_13733_pos	7,8-Dihydroxycoumarin	5.63697e+06	5.80115e+06	1.00407e+07	9.13609e+06	2.16826e+07	6.38075e+06	6.82793e+06	7.71534e+06	8.76045e+06	2.65525e+06	2.53127e+06	3.01339e+06
Com_13777_pos	2-(2-methyl-4-nitro-1H-imidazol-1-yl)-1-(4-methylphenyl)ethan-1-one	5.5981e+06	5.56678e+06	7.09996e+06	8.61732e+06	7.26701e+06	7.32461e+06	5.83714e+06	6.97388e+06	5.35258e+06	5.91657e+06	8.14561e+06	6.43105e+06
Com_13787_pos	Quinolinic acid	2.21312e+06	859867	381615	1.80461e+07	1.3704e+07	1.38216e+07	1.52472e+07	1.89443e+07	1.40409e+07	4.30528e+06	3.87868e+06	3.99159e+06
Com_13791_pos	beta-Nicotinamide Mononucleotide	2.75373e+06	2.47158e+06	2.00906e+06	2.05203e+07	2.15586e+07	1.70419e+07	8.33254e+06	8.89889e+06	9.40797e+06	1.73061e+06	1.92756e+06	2.21667e+06
Com_13828_pos	Steviolbioside	2.72248e+06	2.94156e+06	2.77866e+06	3.78216e+06	4.73686e+06	6.87708e+06	4.5175e+06	3.72123e+06	3.0071e+06	2.64546e+06	2.69526e+06	2.58633e+06
Com_13856_pos	6-Chloronicotinic acid	1.13874e+07	1.10257e+07	1.15669e+07	1.0281e+07	9.99663e+06	1.00853e+07	1.15111e+07	1.1746e+07	1.18709e+07	1.70244e+07	1.67289e+07	1.83803e+07
Com_13857_pos	1,5,8-Trihydroxy-9-oxo-9H-xanthen-3-yl beta-D-glucopyranoside	2.11251e+06	2.12283e+06	1.91938e+06	2.18203e+07	2.08569e+07	2.10662e+07	1.02934e+07	8.87316e+06	1.02771e+07	991417	762132	467122
Com_14009_pos	Norfludiazepam	1.71849e+07	1.50893e+07	1.84775e+07	1.1321e+07	1.22172e+07	1.26497e+07	7.98347e+06	7.5692e+06	7.85678e+06	3.22131e+06	4.51496e+06	3.49262e+06
Com_14019_pos	3,5-Dimethoxybenzoic acid	5.14797e+06	4.99156e+06	5.63503e+06	547048	566695	568209	1.37315e+06	2.46402e+06	2.38244e+06	6.46634e+06	4.69718e+06	6.06002e+06
Com_14057_pos	gamma-Glutamyltyrosine	4.33799e+06	7.3154e+06	4.11749e+06	1.8845e+07	2.08746e+07	1.33343e+07	1.55338e+07	1.63545e+07	1.12215e+07	2.94852e+06	3.5209e+06	4.84926e+06
Com_14159_pos	beta-Nicotyrine	2.09246e+06	2.38585e+06	9.68901e+06	1.37968e+07	1.35537e+07	1.02572e+07	4.10393e+06	1.81184e+07	4.18883e+06	2.17197e+06	3.06022e+06	2.2063e+06
Com_14170_pos	Stigmasterol	1.7193e+06	1.59987e+06	1.3719e+06	6.44572e+06	6.17182e+06	5.92029e+06	1.07114e+07	9.01759e+06	9.68351e+06	2.99219e+06	3.26662e+06	2.97561e+06
Com_14174_pos	Medicarpin	1.05452e+07	8.79723e+06	1.27632e+07	8.08522e+06	8.39615e+06	6.71327e+06	1.06941e+07	1.03326e+07	1.00867e+07	1.05146e+07	9.68537e+06	1.77086e+07
Com_14198_pos	Ureidosuccinic acid	8.81546e+06	1.04986e+07	1.03924e+07	1.26347e+07	1.29227e+07	1.1848e+07	1.35524e+07	1.37758e+07	1.36467e+07	6.06414e+06	6.49548e+06	6.25141e+06
Com_14453_pos	α-Linolenoyl ethanolamide	3.13528e+06	3.34623e+06	4.02345e+06	6.55322e+06	8.14014e+06	9.3156e+06	1.44897e+07	1.39708e+07	1.3835e+07	1.94817e+06	840927	2.24633e+06
Com_14577_pos	N-[4-(benzyloxy)phenyl]-N'-[2-chloro-6-(4-methoxyphenoxy)benzyl]urea	1.52761e+07	1.42341e+07	1.50997e+07	5.35138e+06	4.23784e+06	5.32977e+06	2.72952e+06	3.04454e+06	1.48837e+06	5.57182e+06	6.08495e+06	6.80659e+06
Com_14621_pos	1-{4-[2-nitro-4-(trifluoromethyl)phenyl]piperazino}ethan-1-one	2.24929e+06	2.86623e+06	2.90989e+06	1.67249e+07	1.76176e+07	1.50668e+07	9.39899e+06	1.41439e+07	1.12375e+07	4.27993e+06	3.43825e+06	4.29296e+06
Com_14663_pos	(±)13-HpODE	9.99114e+06	1.1114e+07	1.43723e+07	1.25756e+07	1.20488e+07	1.18053e+07	1.33829e+07	1.33097e+07	1.27517e+07	1.05535e+07	1.0751e+07	9.58518e+06
Com_14743_pos	N-[(4-hydroxy-3-methoxyphenyl)methyl]-8-methylnonanamide	2.01832e+06	2.1891e+06	2.20516e+06	295866	307675	319192	5.34301e+06	6.09709e+06	6.06675e+06	253755	260797	250218
Com_14792_pos	Bisulfurous Acid	1.71407e+06	1.40327e+06	1.31446e+06	2.23709e+06	2.20198e+06	724053	1.71214e+06	2.15951e+06	1.68412e+06	1.04097e+06	1.28127e+06	940156
Com_14800_pos	N', N''-DiFeruloylspermidine	1.47702e+06	2.53324e+06	1.53938e+06	2.85962e+06	285827	3.07707e+06	6.34623e+06	665451	4.77194e+06	1.65989e+07	1.66418e+07	1.64899e+07
Com_14884_pos	8-Chlro-1-tetrahydronorharmanone	6.68523e+06	7.56469e+06	6.54723e+06	2.76593e+06	2.39435e+06	2.13869e+06	3.30257e+06	4.09281e+06	2.77586e+06	8.92647e+06	1.09995e+07	1.47361e+07
Com_14914_pos	10-Hydroxycamptothecin	8.43417e+06	1.51867e+07	7.89726e+06	1.85866e+07	1.87851e+07	1.77777e+07	551544	1.46242e+07	1.43006e+07	7.332e+06	4.301e+06	4.5542e+06
Com_15077_pos	Didymin	5.97394e+06	5.20864e+06	5.13395e+06	3.20283e+06	2.87924e+06	3.4835e+06	1.876e+06	1.98027e+06	1.80471e+06	9.02241e+06	8.16816e+06	7.26699e+06
Com_15083_pos	11-Deoxy prostaglandin F1α	1.29062e+07	1.2927e+07	1.6425e+07	3.7185e+06	1.46075e+06	3.88654e+06	9.91806e+06	1.11852e+07	1.03114e+07	3.79787e+06	4.69555e+06	4.40093e+06
Com_15133_pos	1-Methyladenine	1.17742e+07	1.16867e+07	1.25346e+07	1.05186e+07	1.63931e+07	1.01837e+07	9.19147e+06	7.89486e+06	1.05479e+07	6.99983e+06	6.81523e+06	6.44756e+06
Com_15168_pos	Rottlerin	9.23807e+06	9.29369e+06	6.57743e+06	1.89035e+07	1.37981e+07	1.37513e+07	9.77567e+06	1.02094e+07	9.77759e+06	3.33817e+06	3.0878e+06	3.29719e+06
Com_15250_pos	vasicine	8.89283e+06	8.80486e+06	1.20821e+07	5.17106e+06	4.86226e+06	5.72738e+06	8.24751e+06	4.3641e+06	7.41067e+06	3.8106e+06	5.7165e+06	5.49674e+06
Com_15255_pos	3,5-Dimethoxy-4-hydroxybenzaldehyde	1.09333e+06	614954	502624	7.5966e+06	6.67124e+06	8.35819e+06	8.0888e+06	8.12121e+06	6.51221e+06	1.72992e+06	1.73017e+06	1.8609e+06
Com_15261_pos	1-(2'-fluoro[1,1'-biphenyl]-4-yl)propan-1-one	1.07273e+07	1.17575e+07	3.15853e+06	9.4387e+06	8.5495e+06	9.12394e+06	1.17762e+07	1.22156e+07	1.12325e+07	1.28673e+07	1.11666e+07	1.13522e+07
Com_15277_pos	Tacrolimus	689481	846786	551627	939864	917615	1.18104e+06	1.58477e+07	8.0262e+06	7.9247e+06	401394	408645	386856
Com_15331_pos	Euphorbia factor L1	1.50221e+07	1.57896e+07	1.47298e+07	8.48159e+06	9.6388e+06	8.63641e+06	5.09892e+06	5.18693e+06	4.76968e+06	6.79182e+06	7.98157e+06	6.28132e+06
Com_15337_pos	N-(2-hydroxy-2-phenylethyl)-N'-(2-thienyl)urea	3.52329e+06	3.06257e+06	3.65227e+06	1.99138e+06	2.1237e+06	2.0538e+06	3.25219e+06	3.34253e+06	3.9729e+06	1.35323e+07	1.58856e+07	1.48324e+07
Com_15451_pos	Palmitoleic Acid	5.0097e+06	5.1363e+06	5.34133e+06	7.9205e+06	9.13763e+06	8.21537e+06	9.18169e+06	8.93759e+06	9.95555e+06	5.2839e+06	4.42927e+06	4.28996e+06
Com_15453_pos	4-{3-[(3,4-dihydroxyphenyl)methyl]-2-methylbutyl}benzene-1,2-diol	8.1693e+06	1.00921e+07	1.18351e+07	1.22612e+07	1.00426e+07	1.11573e+07	9.80418e+06	1.45887e+07	1.36818e+07	4.12223e+06	7.47717e+06	6.24819e+06
Com_15490_pos	Cyasterone	2.45622e+06	2.28183e+06	2.31616e+06	1.12881e+07	1.40504e+07	1.81124e+07	7.28602e+06	7.10679e+06	7.90856e+06	2.20898e+06	2.03449e+06	2.19197e+06
Com_15522_pos	Schisandrin A	3.00384e+06	4.44928e+06	3.67905e+06	1.33023e+07	1.12472e+07	1.19612e+07	8.49776e+06	8.03844e+06	1.01782e+07	1.72151e+06	2.31431e+06	2.03946e+06
Com_15529_pos	Myristoleic Acid	6.60455e+06	3.86098e+06	5.22661e+06	6.80662e+06	7.05288e+06	8.53247e+06	1.23691e+07	8.86029e+06	1.15746e+07	1.37956e+07	1.06103e+07	1.43773e+07
Com_15564_pos	dUMP	1.2109e+06	1.04588e+06	1.3453e+06	4.24301e+06	4.06634e+06	4.28971e+06	6.26745e+06	6.54522e+06	6.86392e+06	429577	428467	392504
Com_15568_pos	Nonivamide	1.25272e+07	1.53881e+07	1.46385e+07	6.86104e+06	6.26122e+06	6.30259e+06	4.71216e+06	5.53949e+06	5.15823e+06	5.40611e+06	5.88116e+06	5.15164e+06
Com_15588_pos	RNK	1.04732e+07	9.85938e+06	7.41125e+06	1.49753e+07	1.65931e+07	1.7041e+07	1.37482e+07	1.51717e+07	9.81246e+06	9.62983e+06	8.3812e+06	8.84475e+06
Com_15668_pos	Ruscogenin	2.30017e+06	2.56766e+06	2.43731e+06	3.15527e+06	3.06549e+06	3.13103e+06	3.71487e+06	4.3239e+06	3.98789e+06	2.52549e+06	2.67833e+06	2.66855e+06
Com_15807_pos	16,16-Dimethyl prostaglandin A1	801931	2.9475e+06	4.15326e+06	2.13632e+06	2.25167e+06	2.24295e+06	2.69948e+06	3.15759e+06	2.89029e+06	1.52458e+07	1.06475e+07	1.32397e+07
Com_15810_pos	WQH	4.13206e+06	4.72739e+06	5.27497e+06	1.76677e+07	8.08032e+06	1.56461e+07	3.48344e+06	2.8404e+06	2.99431e+06	1.62217e+06	2.48389e+06	2.19971e+06
Com_15838_pos	Lancerin	1.80185e+06	770250	747283	1.76259e+07	1.00378e+06	1.01202e+06	853893	865642	848310	608767	641877	596456
Com_16011_pos	beta-Caryophyllene	1.34731e+07	1.27186e+07	1.28058e+07	3.367e+06	3.39657e+06	3.33593e+06	7.79844e+06	1.05651e+07	8.35009e+06	1.57811e+06	5.55063e+06	5.3209e+06
Com_16100_pos	Androsterone	1.29184e+07	6.03371e+06	5.64282e+06	1.71548e+07	1.45284e+07	1.36696e+07	1.19233e+07	9.88182e+06	1.19079e+07	7.21766e+06	1.18949e+07	6.62761e+06
Com_16316_pos	6-methyl-7-nitro-2,3-dihydro-1,4-benzodioxine	8.58687e+06	7.88206e+06	8.3604e+06	1.67593e+07	1.63519e+07	1.38453e+07	1.10427e+07	1.17142e+07	1.05994e+07	5.42271e+06	5.7506e+06	5.45885e+06
Com_16326_pos	Mogroside III	2.92387e+06	3.18657e+06	3.14307e+06	3.7799e+06	3.58491e+06	3.86392e+06	1.09339e+07	1.24445e+07	1.32638e+07	1.58725e+06	1.9273e+06	1.60242e+06
Com_16411_pos	FQH	556123	824498	572488	7.15087e+06	9.36135e+06	6.5804e+06	2.45414e+06	1.33108e+06	2.32419e+06	1.43142e+07	1.0672e+07	9.65077e+06
Com_16514_pos	20-Hydroxyecdysone	1.95318e+06	1.91209e+06	1.89257e+06	5.50688e+06	5.50831e+06	6.1551e+06	6.9188e+06	7.00604e+06	5.28176e+06	2.06548e+06	2.11506e+06	2.11469e+06
Com_16557_pos	6-[(4-methylphenyl)sulfonyl]-6-azabicyclo[3.2.1]octane	699782	682497	706053	3.60042e+06	4.10912e+06	2.7851e+06	2.68272e+06	2.19609e+06	2.22423e+06	724493	713301	739708
Com_16566_pos	Bufotaline	1.51425e+06	1.52681e+06	1.4786e+06	1.51561e+07	1.59939e+07	1.50772e+07	2.54516e+06	3.10404e+06	1.74155e+06	4.64538e+06	4.2673e+06	4.23311e+06
Com_16612_pos	Orotic acid	5.98327e+06	5.36853e+06	6.78065e+06	3.78335e+06	4.53251e+06	3.92041e+06	3.86294e+06	3.405e+06	3.79585e+06	1.29327e+07	1.38971e+07	1.25906e+07
Com_16634_pos	Alternariol	1.25682e+07	1.37742e+07	3.79351e+06	2.14029e+06	2.26156e+06	2.20434e+06	1.72545e+06	1.53425e+06	1.68078e+06	681688	674600	1.23112e+06
Com_16641_pos	LLK	6.15126e+06	5.15797e+06	5.50449e+06	8.44027e+06	8.02939e+06	8.25284e+06	5.20582e+06	6.93711e+06	6.11319e+06	1.59047e+06	1.62786e+06	1.55542e+06
Com_16678_pos	Tectorigenin	8.59417e+06	7.95443e+06	9.05937e+06	5.408e+06	6.46092e+06	5.86174e+06	6.46038e+06	6.4857e+06	5.53326e+06	8.95089e+06	7.56005e+06	8.31063e+06
Com_16755_pos	Protocatechuic acid	7.09005e+06	7.15131e+06	7.24487e+06	1.32023e+07	1.09903e+07	1.58878e+07	1.29014e+07	1.06569e+07	1.03072e+07	4.57426e+06	4.91989e+06	5.34108e+06
Com_16797_pos	P-Aminohippuric Acid	8.48814e+06	7.94797e+06	8.32286e+06	1.5955e+07	1.48194e+07	1.44126e+07	1.08752e+07	1.16188e+07	1.09155e+07	5.26144e+06	5.53441e+06	5.30201e+06
Com_16915_pos	4,7,8-trimethoxyfuro[2,3-b]quinoline	5.55163e+06	5.45941e+06	6.14014e+06	9.58717e+06	1.10683e+07	8.5783e+06	6.50437e+06	6.34144e+06	7.7046e+06	1.25631e+07	1.34718e+07	1.11356e+07
Com_16935_pos	Piperlongumine	1.61804e+06	1.6829e+06	1.45637e+06	9.53726e+06	9.29992e+06	1.05436e+07	6.25998e+06	5.94373e+06	6.74325e+06	1.56017e+06	1.3078e+06	1.19835e+06
Com_17022_pos	RMH	6.3632e+06	6.02222e+06	6.45461e+06	1.09472e+07	1.06012e+07	1.86989e+06	5.30333e+06	6.34374e+06	5.52751e+06	3.64536e+06	3.25394e+06	3.69427e+06
Com_17106_pos	Nardosinone	4.46329e+06	4.13941e+06	4.52821e+06	8.28326e+06	9.82013e+06	9.58211e+06	9.3615e+06	9.31876e+06	8.74722e+06	2.63736e+06	5.6577e+06	3.07562e+06
Com_17179_pos	DL-threitol	871398	2.86285e+06	2.83546e+06	6.90806e+06	7.07622e+06	8.03255e+06	6.00869e+06	7.08317e+06	6.63974e+06	781764	738465	846265
Com_17255_pos	Epitestosterone	1.86107e+06	2.30234e+06	2.47169e+06	3.25525e+06	1.6995e+06	3.30476e+06	1.26052e+06	1.03367e+07	8.90359e+06	961828	1.42296e+06	955141
Com_17262_pos	Ceftibuten	498722	462652	520039	1.52191e+07	7.5314e+06	7.21154e+06	4.48294e+06	8.50973e+06	6.45799e+06	473430	494742	459429
Com_17344_pos	3-Succinoylpyridine	1.8221e+06	1.78491e+06	1.48223e+06	8.62801e+06	8.62494e+06	9.05352e+06	7.47191e+06	7.77458e+06	7.07138e+06	215089	215502	207303
Com_17432_pos	O-Arachidonoyl ethanolamine	8.69747e+06	9.83307e+06	1.01109e+07	1.17701e+07	1.10027e+07	1.16326e+07	1.02918e+07	1.10968e+07	1.15322e+07	8.24917e+06	8.45709e+06	8.29133e+06
Com_17433_pos	Eicosapentaenoic acid ethyl ester	8.69747e+06	9.83307e+06	1.01109e+07	1.17701e+07	1.10027e+07	1.16326e+07	1.02918e+07	1.10968e+07	1.15322e+07	8.24917e+06	8.45709e+06	8.29133e+06
Com_17681_pos	DHZROG	1.12214e+07	1.16971e+07	1.0352e+07	1.30098e+07	1.15287e+07	1.05679e+07	9.061e+06	9.82298e+06	9.37828e+06	6.91928e+06	7.77378e+06	7.26771e+06
Com_17684_pos	Berbamine	5.11643e+06	5.57689e+06	6.91815e+06	4.09129e+06	3.42096e+06	4.84441e+06	1.67231e+06	2.73321e+06	3.37584e+06	1.06906e+07	1.24911e+07	1.19526e+07
Com_17686_pos	Debromohymenialdisine	2.53936e+06	1.56876e+06	2.94874e+06	1.33482e+07	1.26851e+07	1.44773e+07	8.72534e+06	7.86916e+06	9.51574e+06	1.88925e+06	1.78775e+06	1.80554e+06
Com_17687_pos	2-Aminoethylphosphonate	2.25955e+06	1.56876e+06	2.94874e+06	1.19368e+07	1.26851e+07	1.44773e+07	8.72534e+06	7.24806e+06	9.51574e+06	1.88925e+06	1.93661e+06	1.80554e+06
Com_17710_pos	Cucurbitacin B	366739	376892	377531	406159	384650	385075	1.23548e+07	1.96211e+06	1.8593e+06	362209	361506	346196
Com_17826_pos	L-Dopa	4.66884e+06	4.00062e+06	4.65916e+06	7.38569e+06	7.20662e+06	5.07674e+06	8.10673e+06	1.24171e+07	1.00933e+07	1.22987e+06	1.20347e+06	1.65356e+06
Com_17932_pos	α-Aspartylphenylalanine	1.93711e+06	2.00957e+06	2.01436e+06	2.92701e+06	3.76388e+06	3.69389e+06	3.02271e+06	2.80978e+06	3.91911e+06	3.20098e+06	3.65817e+06	3.63798e+06
Com_17936_pos	Kinetin 9-riboside	4.71877e+06	5.08392e+06	5.54165e+06	2.29169e+06	1.33426e+07	1.32026e+07	7.98513e+06	7.58773e+06	7.2547e+06	6.41885e+06	4.65063e+06	4.14927e+06
Com_17937_pos	Lithosprmoside	5.08591e+06	5.08392e+06	6.0824e+06	2.29169e+06	1.33426e+07	1.32026e+07	8.45957e+06	7.897e+06	7.71655e+06	6.90954e+06	4.65063e+06	4.14927e+06
Com_17995_pos	L-Methionine Methyl Ester	6.86354e+06	8.10811e+06	5.44884e+06	4.30555e+06	6.19949e+06	4.41838e+06	3.71586e+06	4.31926e+06	4.34039e+06	1.06847e+07	1.08005e+07	1.19271e+07
Com_18038_pos	Spermidine	1.66276e+06	2.16239e+06	1.38184e+06	6.24661e+06	1.13257e+07	1.1446e+07	7.31899e+06	8.16363e+06	7.3256e+06	2.13827e+06	4.71737e+06	2.09776e+06
Com_18063_pos	1-Linoleoyl-Rac-Glycerol	554399	2.24719e+06	2.4202e+06	790351	1.03739e+06	801448	1.90935e+06	1.75664e+06	4.27758e+06	1.13368e+07	6.90844e+06	1.18485e+07
Com_18071_pos	Tricin O-malonylhexoside	3.82388e+06	3.78678e+06	4.55565e+06	2.5712e+06	3.30305e+06	2.76026e+06	5.55179e+06	6.81528e+06	6.6746e+06	1.2124e+07	1.16421e+07	9.87456e+06
Com_18119_pos	Thromboxane B1	1.06418e+06	934254	956164	1.08811e+06	1.03681e+06	1.08329e+06	6.2193e+06	5.8909e+06	6.45756e+06	941438	929466	916807
Com_18132_pos	N-(p-Coumaroyl) serotonin	2.74971e+06	2.74559e+06	2.81896e+06	2.65869e+06	2.70851e+06	2.62328e+06	9.77979e+06	1.20302e+07	7.2372e+06	2.86828e+06	2.93285e+06	2.91993e+06
Com_18187_pos	2,4,5-Trimethoxybenzaldehyde	7.61752e+06	8.43024e+06	7.63535e+06	8.81206e+06	6.75446e+06	9.19932e+06	3.42831e+06	6.25553e+06	4.61615e+06	7.37882e+06	5.11695e+06	4.93979e+06
Com_18203_pos	[1,1'-biphenyl]-2,2'-dicarboxylic acid	2.96004e+06	3.04017e+06	2.84901e+06	1.19082e+07	1.35515e+07	1.28759e+07	1.05984e+07	1.05093e+07	1.09107e+07	1.32263e+06	1.93532e+06	1.49616e+06
Com_18296_pos	N'1-(6-methylpyridazin-3-yl)-4-chlorobenzene-1-carbohydrazide	6.08173e+06	5.60805e+06	5.2028e+06	3.90888e+06	4.08774e+06	3.66863e+06	1.67552e+06	1.68025e+06	1.57254e+06	8.94177e+06	8.79998e+06	8.80472e+06
Com_18360_pos	Mangiferin	1.18911e+07	1.01914e+07	1.11716e+07	2.39546e+06	2.56605e+06	2.03864e+06	3.16955e+06	3.16108e+06	3.69406e+06	3.04854e+06	3.25015e+06	3.21228e+06
Com_18400_pos	Linoleoyl ethanolamide	5.86234e+06	6.00709e+06	6.4473e+06	7.11139e+06	7.5251e+06	6.68902e+06	8.54112e+06	7.91358e+06	7.21984e+06	4.03609e+06	4.38221e+06	4.0094e+06
Com_18554_pos	Gossypol	2.31286e+06	2.03086e+06	2.40323e+06	2.98562e+06	2.99116e+06	3.1515e+06	2.94453e+06	1.46073e+06	1.80852e+06	596740	1.0295e+06	626915
Com_18623_pos	4-(3-methoxy-5,6-dihydrobenzo[c]acridin-7-yl)morpholine	7.42088e+06	5.12415e+06	7.75408e+06	3.75805e+06	4.58271e+06	3.65923e+06	8.93192e+06	8.87494e+06	9.41468e+06	1.06703e+07	9.19027e+06	1.12689e+07
Com_18658_pos	3-((5-Phenyloxazol-2-yl)amino)benzonitrile	3.61759e+06	3.28934e+06	3.13153e+06	2.58495e+06	5.12833e+06	2.08253e+06	2.38502e+06	2.51972e+06	2.54282e+06	1.03747e+06	1.5877e+06	850312
Com_18677_pos	Citronellyl acetate	2.027e+06	2.12941e+06	2.07696e+06	5.35422e+06	6.01322e+06	5.40669e+06	7.25375e+06	6.72733e+06	7.24181e+06	1.92737e+06	2.15768e+06	1.97232e+06
Com_18782_pos	4-oxo-5-phenylpentanoic acid	9.48849e+06	1.04602e+07	8.08328e+06	8.48171e+06	1.08171e+07	6.29367e+06	8.96876e+06	8.83603e+06	7.41087e+06	8.3196e+06	7.53604e+06	7.00098e+06
Com_18868_pos	Vincosamide	5.23018e+06	5.69072e+06	4.63002e+06	6.72131e+06	6.16417e+06	7.84684e+06	1.32479e+06	2.18822e+06	1.35647e+06	1.0893e+07	1.11801e+07	1.07535e+07
Com_18938_pos	2-deoxyglucose-6-phosphate	2.81407e+06	3.1443e+06	3.7315e+06	1.1807e+07	1.26975e+07	1.13025e+07	2.65018e+06	2.74616e+06	4.30622e+06	443351	987044	443557
Com_18984_pos	Linderalactone	3.96534e+06	4.7707e+06	3.69491e+06	1.0112e+07	9.69245e+06	1.01274e+07	3.5942e+06	3.32641e+06	1.94502e+06	3.42717e+06	4.43299e+06	2.59758e+06
Com_19045_pos	α-Hydroxyalprazolam	6.1106e+06	6.34311e+06	5.28562e+06	3.05361e+06	3.25648e+06	3.40285e+06	6.22218e+06	6.53192e+06	6.05537e+06	7.38002e+06	7.5321e+06	8.52967e+06
Com_19102_pos	Dendrobine	4.35782e+06	4.23396e+06	4.43707e+06	2.57291e+06	1.80038e+06	2.36383e+06	4.22543e+06	4.44068e+06	4.50589e+06	916361	937326	946203
Com_19103_pos	Lumichrome	570785	934890	860927	2.00449e+06	2.13752e+06	1.68844e+06	3.78424e+06	3.63775e+06	3.66263e+06	346615	344329	368378
Com_19193_pos	(1E)-5-hydroxy-1,7-diphenylhept-1-en-3-one	1.24875e+06	1.47248e+06	934448	4.21733e+06	3.98421e+06	4.98695e+06	919489	1.19243e+06	1.04706e+06	466769	459525	457330
Com_19241_pos	4-hydroxy-1-methyl-3-(phenylthio)-1,2-dihydroquinolin-2-one	7.51791e+06	8.001e+06	8.13931e+06	1.16543e+07	1.17518e+07	1.24801e+07	9.22309e+06	9.19703e+06	9.51257e+06	4.32272e+06	5.25405e+06	5.18284e+06
Com_19282_pos	Tricin 4'-O-(syringyl alcohol) ether	7.61283e+06	6.64811e+06	7.87241e+06	9.11984e+06	1.10144e+07	1.05045e+07	6.96017e+06	6.54469e+06	7.09936e+06	2.36355e+06	2.49022e+06	3.44045e+06
Com_19319_pos	2-Ethylbutyric Acid	2.33594e+06	2.23459e+06	2.37273e+06	8.83049e+06	9.32174e+06	8.926e+06	7.64167e+06	7.74104e+06	7.93547e+06	1.147e+06	1.25419e+06	918823
Com_19443_pos	2-[(butylamino)(imino)methyl]-1-oxohydrazinium-1-olate	8.43967e+06	6.3729e+06	7.18744e+06	1.06798e+07	742424	1.22388e+07	5.65434e+06	6.6769e+06	5.60394e+06	8.17782e+06	7.91924e+06	7.06196e+06
Com_19492_pos	Isoguanosine	4.46567e+06	4.52853e+06	4.07706e+06	1.55919e+06	1.49772e+06	1.51155e+06	3.10777e+06	3.62106e+06	3.60555e+06	7.97808e+06	8.58783e+06	1.03548e+07
Com_19586_pos	Lanatoside C	489578	296789	307027	336550	301559	334164	6.09926e+06	6.24106e+06	6.86605e+06	286569	289574	295325
Com_19620_pos	3-Indoleacetonitrile	3.95403e+06	4.01453e+06	2.49232e+06	6.13092e+06	6.34913e+06	6.1421e+06	7.66679e+06	7.43694e+06	6.64264e+06	1.21338e+06	1.16434e+06	1.17895e+06
Com_19644_pos	Dehydroevodiamine	2.03987e+06	2.05317e+06	2.55132e+06	5.27904e+06	6.12499e+06	1.09904e+06	3.91913e+06	3.99334e+06	5.87154e+06	1.99756e+06	2.52532e+06	1.9883e+06
Com_19648_pos	Linderane	1.34857e+06	1.69985e+06	1.79033e+06	2.96091e+06	2.71071e+06	2.90821e+06	9.19321e+06	9.34104e+06	1.03034e+07	2.66789e+06	2.66075e+06	2.89071e+06
Com_19657_pos	ethyl 3-oxo-5,6-diphenyl-2,3-dihydropyridazine-4-carboxylate	4.11467e+06	3.93068e+06	3.47466e+06	1.04921e+07	1.09461e+07	8.55805e+06	4.12018e+06	4.05016e+06	4.51492e+06	2.89285e+06	2.91316e+06	2.50366e+06
Com_19680_pos	Gamma-Linolenic Acid	5.20484e+06	5.26727e+06	4.57947e+06	6.11473e+06	7.52681e+06	6.99508e+06	8.15997e+06	8.25413e+06	8.9801e+06	7.8259e+06	1.03332e+07	9.37524e+06
Com_19686_pos	Epinastine	4.63339e+06	4.34561e+06	4.78875e+06	3.02299e+06	2.02036e+06	3.11618e+06	1.00335e+07	1.03952e+07	9.46253e+06	2.94008e+06	3.18242e+06	2.87302e+06
Com_19717_pos	Poricoic acid A	442431	499198	487798	5.30907e+06	5.60676e+06	5.26717e+06	4.40312e+06	3.94416e+06	4.64371e+06	319857	332193	304174
Com_19770_pos	Schizandrol A	605447	593165	579474	532290	1.23631e+06	1.15006e+06	888176	751789	1.01764e+07	576870	549655	563774
Com_19776_pos	Saikosaponin C	1.38592e+06	1.54643e+06	1.46155e+06	1.51465e+06	1.46829e+06	1.56058e+06	3.05519e+06	2.85941e+06	2.83589e+06	1.71092e+06	1.71817e+06	1.67405e+06
Com_20046_pos	Octyl hydrogen phthalate	5.62864e+06	4.3524e+06	4.3441e+06	3.42953e+06	4.1895e+06	3.36037e+06	3.23344e+06	3.02882e+06	4.11567e+06	6.36407e+06	5.07245e+06	6.02207e+06
Com_20245_pos	WKK	4.37611e+06	4.43112e+06	3.85497e+06	1.13288e+07	1.11947e+07	1.11051e+07	9.54446e+06	9.31065e+06	9.36057e+06	2.1946e+06	1.41004e+06	1.81646e+06
Com_20248_pos	Choline bitartrate	9.91409e+06	6.11751e+06	6.72982e+06	2.47099e+06	2.79471e+06	3.25759e+06	3.012e+06	2.54154e+06	4.25563e+06	4.26779e+06	3.82509e+06	4.1351e+06
Com_20271_pos	U-44069	5.45456e+06	3.8183e+06	4.93012e+06	1.13948e+07	1.0809e+07	6.06958e+06	6.99887e+06	6.42147e+06	7.55802e+06	5.73355e+06	5.98028e+06	5.25985e+06
Com_20321_pos	Harringtonine	744663	760937	758302	990762	917463	995786	884710	885507	894648	671402	670383	628058
Com_20378_pos	octadec-9-ynoic acid	9.35676e+06	9.20714e+06	9.10859e+06	6.75116e+06	7.97539e+06	8.03437e+06	8.66387e+06	7.45378e+06	9.03007e+06	8.90944e+06	9.65373e+06	9.13236e+06
Com_20389_pos	Nicotinate ribonucleoside	2.30203e+06	2.33317e+06	1.94587e+06	1.12784e+07	1.01594e+07	1.11382e+07	5.21032e+06	9.48883e+06	5.10848e+06	546608	572636	539446
Com_20394_pos	N-Lauryldiethanolamine	4.04934e+06	4.42973e+06	3.83693e+06	3.91466e+06	4.42683e+06	5.85512e+06	9.46753e+06	8.55302e+06	8.92115e+06	3.33247e+06	4.99498e+06	4.06181e+06
Com_20402_pos	N'-{[(2-ethoxyanilino)carbonyl]oxy}-2-(1-naphthyl)ethanimidamide	548955	378818	543024	5.83587e+06	9.55552e+06	6.18859e+06	7.07964e+06	6.34168e+06	8.82086e+06	159189	164853	158581
Com_20448_pos	1-[(3S)-3-(1,3-Benzothiazol-2-yl)-1-pyrrolidinyl]-2-phenoxyethanone	594883	574907	599405	1.10373e+07	1.09957e+07	7.81882e+06	4.02842e+06	4.81836e+06	4.91629e+06	589558	617961	566943
Com_20603_pos	3-(2,4-dichloroanilino)-1-(4-methoxyphenyl)prop-2-en-1-one	694689	674170	688722	3.81175e+06	4.57985e+06	5.84197e+06	3.77844e+06	1.93802e+06	2.15451e+06	1.82141e+06	675163	598009
Com_20690_pos	6-phenyl-3,4-dihydro-1H-2,5-benzoxazocin-1-one	803908	725851	1.28666e+06	1.09492e+07	1.04858e+07	1.06588e+07	5.34503e+06	5.26798e+06	5.71861e+06	3.29461e+06	3.67187e+06	2.87915e+06
Com_20704_pos	Tenuifolin	5.497e+06	6.18363e+06	4.97553e+06	4.27711e+06	4.63552e+06	4.76812e+06	7.12461e+06	4.0645e+06	9.2919e+06	3.17889e+06	3.01915e+06	3.13494e+06
Com_20872_pos	EQH	3.5133e+06	5.74032e+06	5.66378e+06	9.46172e+06	8.17596e+06	1.06698e+07	3.99793e+06	2.94745e+06	4.85359e+06	1.50941e+06	3.70312e+06	1.16187e+06
Com_20890_pos	Isorhamnetin-3-O-rutinoside	1.35488e+06	1.59924e+06	1.86062e+06	3.0849e+06	1.93936e+06	3.64832e+06	1.49668e+06	3.78085e+06	1.43264e+06	2.19041e+06	2.63579e+06	2.83542e+06
Com_20999_pos	Uridine 5'-monophosphate	742037	837049	775152	5.06156e+06	4.86914e+06	4.74344e+06	3.79847e+06	2.55947e+06	3.52793e+06	467363	517750	532538
Com_21004_pos	Androstenedione	5.81442e+06	5.54158e+06	5.84513e+06	7.81694e+06	7.62128e+06	9.60494e+06	6.52998e+06	6.80267e+06	6.58868e+06	5.42048e+06	5.94519e+06	5.96552e+06
Com_21047_pos	Methyl caffeate	2.13286e+06	2.88044e+06	9.11777e+06	1.60524e+06	6.45236e+06	6.5878e+06	427121	6.62327e+06	6.46298e+06	1.22057e+06	4.44576e+06	2.6965e+06
Com_21062_pos	Monolaurin	709352	850373	752074	4.56978e+06	4.49634e+06	5.04791e+06	1.69591e+06	1.33651e+06	1.68695e+06	1.97519e+06	1.91987e+06	2.05368e+06
Com_21180_pos	Demethylwedelolactone	4.17994e+06	4.19015e+06	4.6335e+06	6.64468e+06	6.83812e+06	6.63042e+06	6.06323e+06	6.08269e+06	6.18104e+06	2.17203e+06	1.98995e+06	1.5223e+06
Com_21306_pos	Saikosaponin B4	2.43338e+06	4.53059e+06	3.48256e+06	6.62551e+06	6.2285e+06	5.97943e+06	3.08022e+06	5.63332e+06	4.2614e+06	8.03639e+06	8.84443e+06	8.17407e+06
Com_21345_pos	Heptadecanoic Acid	2.66424e+06	1.58013e+06	2.56543e+06	2.97028e+06	3.33728e+06	3.15057e+06	6.52468e+06	8.87623e+06	6.27263e+06	2.45342e+06	2.79643e+06	2.78105e+06
Com_21357_pos	NKK	2.77413e+06	7.34221e+06	2.54216e+06	3.76352e+06	6.97534e+06	6.32519e+06	4.92076e+06	4.75548e+06	5.08225e+06	2.06347e+06	5.7618e+06	3.42217e+06
Com_21363_pos	5-Methyl-7-methoxyisoflavone	3.33271e+06	3.49882e+06	864565	5.77175e+06	6.3006e+06	6.10062e+06	6.9569e+06	6.94754e+06	8.74362e+06	3.40326e+06	3.39428e+06	2.92512e+06
Com_21365_pos	N1-pyrazin-2-yl-4-chlorobenzamide	2.33724e+06	894904	5.45796e+06	1.02921e+07	2.33733e+06	6.00518e+06	1.20867e+06	1.11057e+06	6.51081e+06	3.59704e+06	6.66897e+06	5.132e+06
Com_21381_pos	2-cyclopropyl-9-fluoro-5H-chromeno[4,3-d]pyrimidine	1.32681e+06	1.09421e+06	1.70447e+06	1.02713e+07	6.38415e+06	2.22293e+06	2.00581e+06	5.32096e+06	2.50192e+06	481103	276644	361156
Com_21383_pos	Hypaconitine	3.42392e+06	3.93347e+06	4.69129e+06	1.31839e+06	1.39973e+06	1.39359e+06	5.12463e+06	4.61929e+06	4.35553e+06	1.64171e+06	1.59602e+06	1.59535e+06
Com_21476_pos	Alnustone	2.46271e+06	753475	2.05057e+06	9.95081e+06	8.63063e+06	1.00794e+07	1.71963e+06	1.87678e+06	1.73612e+06	620146	651322	623766
Com_21519_pos	Securinine	4.06015e+06	3.79515e+06	3.45965e+06	1.4565e+06	1.3665e+06	971708	2.35704e+06	2.4923e+06	2.37269e+06	8.02241e+06	7.90414e+06	8.52292e+06
Com_21520_pos	N-p-Coumaroyl putrescine	4.06015e+06	3.43248e+06	3.35506e+06	1.24123e+06	1.3665e+06	971708	2.35704e+06	2.18788e+06	2.2159e+06	7.65101e+06	7.90414e+06	8.52292e+06
Com_21548_pos	Lysopa 18:0	3.08387e+06	3.37843e+06	2.91858e+06	6.18724e+06	5.63278e+06	7.4212e+06	3.33454e+06	4.05755e+06	3.82829e+06	655148	603882	505753
Com_21574_pos	4-Hydroxybenzoic acid	1.39655e+06	1.46749e+06	710945	1.61095e+06	1.66986e+06	1.62735e+06	1.3382e+06	1.37581e+06	1.37143e+06	1.27164e+06	1.44201e+06	1.39243e+06
Com_21602_pos	(20R)Ginsenoside Rg3	1.03025e+06	1.28626e+06	1.01154e+06	1.7459e+06	823372	871333	6.59043e+06	6.05496e+06	8.52515e+06	956340	1.06651e+06	1.18637e+06
Com_21636_pos	D-(+)-Octopine	1.18462e+06	961434	742983	9.34817e+06	8.91028e+06	9.91225e+06	7.54333e+06	5.72315e+06	7.9345e+06	826945	827149	834572
Com_21660_pos	(S)-(+)-2-(anilinomethyl) pyrrolidine	390342	396773	371873	3.39377e+06	3.63131e+06	3.79843e+06	2.71882e+06	3.5765e+06	3.30682e+06	382028	404130	388141
Com_21787_pos	Isopimpinellin	337142	390824	528550	2.60232e+06	2.73133e+06	2.54687e+06	2.94115e+06	3.0247e+06	2.71511e+06	314720	341673	336013
Com_21915_pos	Lawsone	3.96633e+06	3.41084e+06	3.62245e+06	642204	4.18102e+06	3.90505e+06	8.25809e+06	4.72442e+06	4.67791e+06	513141	3.06554e+06	3.07831e+06
Com_22033_pos	Sclareol Glycol	3.29741e+06	4.84151e+06	3.18256e+06	4.81501e+06	5.04592e+06	4.96138e+06	4.19774e+06	4.45477e+06	5.39653e+06	7.43865e+06	6.00572e+06	4.7197e+06
Com_22210_pos	Licoagroside D	4.75158e+06	4.26477e+06	4.44288e+06	8.22677e+06	9.29424e+06	8.67789e+06	2.77307e+06	2.41053e+06	1.79009e+06	5.80413e+06	6.5823e+06	5.81025e+06
Com_22217_pos	LPC(1-acyl 18:3)	3.67514e+06	4.94514e+06	5.59898e+06	731437	907239	998651	1.18343e+06	2.02196e+06	1.81351e+06	2.77441e+06	8.10683e+06	6.94835e+06
Com_22238_pos	L-Homocitrulline	2.29646e+06	2.49395e+06	2.51234e+06	2.33719e+06	2.17675e+06	1.91653e+06	1.69804e+06	1.71449e+06	1.96752e+06	514364	523237	508701
Com_22307_pos	Docosatrienoic acid	7.00657e+06	7.69429e+06	8.09535e+06	4.74861e+06	4.61016e+06	4.85716e+06	5.48996e+06	5.60593e+06	5.18908e+06	4.39734e+06	3.73451e+06	3.51855e+06
Com_22308_pos	Methanandamide	3.85219e+06	3.94653e+06	3.84979e+06	4.58821e+06	4.2058e+06	3.93079e+06	3.69208e+06	3.76204e+06	3.96265e+06	1.3312e+06	1.24188e+06	1.26768e+06
Com_22458_pos	Acetyl-11-keto-β-boswellic acid	2.23092e+06	2.16006e+06	2.33203e+06	2.50318e+06	2.25647e+06	2.29048e+06	5.7788e+06	5.93487e+06	5.0879e+06	2.29565e+06	2.08795e+06	2.00012e+06
Com_22539_pos	5-hydroxy-6,7-dimethoxy-2-phenyl-4H-chromen-4-one	440444	449246	436219	491994	457961	644580	549990	585414	533752	415676	416531	419417
Com_22608_pos	N4-(4-chloro-2,5-dimethoxyphenyl)morpholine-4-carbothioamide	336161	231610	251893	3.99635e+06	5.42678e+06	9.07459e+06	2.54126e+06	1.98815e+06	1.67969e+06	238802	687428	399840
Com_22672_pos	1-O-Acetylbritannilactone	6.31836e+06	6.36738e+06	6.56951e+06	6.75688e+06	6.44541e+06	6.5332e+06	6.04838e+06	6.84967e+06	6.29775e+06	6.59365e+06	6.12959e+06	6.3204e+06
Com_22677_pos	Corynoline	1.54263e+06	1.32558e+06	1.46815e+06	3.47459e+06	3.33751e+06	7.05582e+06	7.71121e+06	3.44016e+06	3.89205e+06	1.29734e+06	1.21203e+06	1.28904e+06
Com_22754_pos	5-fluoro AB-PINACA N-(4-hydroxypentyl) metabolite	2.22332e+06	2.47557e+06	2.49753e+06	3.06391e+06	3.13737e+06	3.12717e+06	1.75397e+06	1.9764e+06	1.07347e+06	7.79071e+06	7.11809e+06	7.18276e+06
Com_22800_pos	12,13-EODE	3.17412e+06	3.42634e+06	3.08856e+06	3.34178e+06	1.88492e+06	2.51587e+06	3.25001e+06	2.8084e+06	1.27667e+06	6.15524e+06	7.69329e+06	7.54661e+06
Com_22812_pos	APK	4.77997e+06	4.66529e+06	4.50782e+06	6.13453e+06	5.37506e+06	6.45223e+06	3.47197e+06	3.20042e+06	2.66961e+06	6.56037e+06	7.68754e+06	7.13187e+06
Com_23108_pos	Coproporphyrin III tetramethyl ester	527373	535302	569328	1.26173e+06	1.33162e+06	970680	787199	790937	813795	7.54776e+06	7.04399e+06	6.52261e+06
Com_23183_pos	AKBA	926875	1.08578e+06	600080	532086	502035	562268	4.02147e+06	4.23686e+06	4.24236e+06	440044	508121	447366
Com_23199_pos	N-(4-chlorophenyl)-N'-(2-phenoxyphenyl)urea	3.63656e+06	3.7151e+06	3.44231e+06	7.81839e+06	8.49353e+06	4.26239e+06	4.73171e+06	3.47228e+06	3.49432e+06	2.43868e+06	2.83774e+06	2.24117e+06
Com_23371_pos	7-Methylguanine	6.52615e+06	5.246e+06	5.37621e+06	4.37339e+06	4.40259e+06	4.20848e+06	4.59334e+06	1.54228e+06	4.61792e+06	3.80938e+06	4.24079e+06	4.04399e+06
Com_23684_pos	3,4',5-Trimethoxy-trans-stilbene	2.10693e+06	2.39478e+06	1.77107e+06	4.03146e+06	2.91916e+06	4.3354e+06	1.6045e+06	2.28712e+06	4.52573e+06	3.20791e+06	3.31577e+06	3.73477e+06
Com_23810_pos	VLK	3.73009e+06	4.2921e+06	4.50861e+06	6.36294e+06	6.32495e+06	6.87386e+06	5.33501e+06	6.30639e+06	5.69122e+06	1.22075e+06	1.39809e+06	1.18481e+06
Com_23926_pos	N-[4-(6-methyl-1,3-benzothiazol-2-yl)phenyl]benzamide	3.66479e+06	3.8687e+06	3.9227e+06	2.90307e+06	3.31872e+06	3.23372e+06	3.04482e+06	2.83221e+06	3.17892e+06	3.83792e+06	3.45879e+06	3.51767e+06
Com_23946_pos	Secoisolariciresinol diglucoside	1.88392e+06	2.57461e+06	2.12692e+06	5.30975e+06	2.28304e+06	4.70755e+06	2.76958e+06	3.24353e+06	2.56378e+06	481403	492343	461670
Com_24119_pos	Sulfosalicylic acid	4.92433e+06	4.93452e+06	4.79702e+06	5.00851e+06	4.59309e+06	5.06648e+06	3.76281e+06	3.79611e+06	3.25381e+06	5.22679e+06	5.29521e+06	5.44104e+06
Com_24179_pos	5-[(dimethylamino)methylidene]-3-phenyl-1,3-thiazolane-2,4-dione	2.29023e+06	2.25076e+06	2.65275e+06	289372	286036	383700	373459	326384	332352	2.1838e+06	2.1845e+06	1.80165e+06
Com_24227_pos	N'3-(3,4,5-trimethoxybenzylidene)pyridine-3-carbohydrazide	2.20961e+06	2.32464e+06	2.2737e+06	7.87447e+06	7.75191e+06	5.66573e+06	3.90616e+06	5.77614e+06	5.44864e+06	1.72501e+06	1.76542e+06	1.3369e+06
Com_24462_pos	2'-Deoxycytidine	1.39295e+06	1.39263e+06	1.48943e+06	3.39987e+06	3.27106e+06	840961	1.9893e+06	2.8094e+06	2.18193e+06	761000	739478	669511
Com_24625_pos	N-{[2-(2-thienyl)-1,3-thiazol-4-yl]methyl}benzamide	2.32354e+06	1.8498e+06	2.08672e+06	1.71765e+06	1.4965e+06	1.74254e+06	2.56976e+06	2.20005e+06	2.12528e+06	1.70001e+06	246616	1.96134e+06
Com_24693_pos	methyl oxo pentanoate	4.9224e+06	5.24339e+06	4.75201e+06	4.79948e+06	2.64248e+06	3.5007e+06	6.11157e+06	3.9838e+06	6.42565e+06	4.30822e+06	5.66553e+06	5.25726e+06
Com_24773_pos	Milbemectin A4	411536	403789	438317	677713	647013	618536	3.06719e+06	3.1718e+06	2.93777e+06	385372	401882	375210
Com_24798_pos	Lupenone	2.62806e+06	1.22298e+06	2.01223e+06	3.07759e+06	3.29232e+06	3.01924e+06	4.41364e+06	5.68763e+06	4.45777e+06	817983	903651	795520
Com_24845_pos	N-Acetylputrescine	3.28461e+06	3.05766e+06	3.36571e+06	6.96643e+06	6.7708e+06	6.55655e+06	6.20097e+06	5.60288e+06	5.8616e+06	1.80826e+06	2.56798e+06	2.48273e+06
Com_24925_pos	Evodiamine	2.51393e+06	2.49871e+06	2.6406e+06	5.70268e+06	5.69054e+06	6.26564e+06	5.87181e+06	5.86994e+06	6.29107e+06	1.014e+06	1.06228e+06	1.02854e+06
Com_25041_pos	4-phenoxyphenyl 4-hydroxypiperidine-1-carboxylate	4.3389e+06	6.21267e+06	5.03973e+06	299905	275133	454972	522190	1.04663e+06	708208	701624	681744	662804
Com_25061_pos	Ipriflavone	1.73968e+06	1.66948e+06	2.18484e+06	3.03373e+06	3.75516e+06	3.74867e+06	6.18895e+06	5.4497e+06	4.91089e+06	571706	964043	770223
Com_25075_pos	LysoPE 18:2 (2n isomer)	221187	229350	231840	218801	224081	216709	1.15832e+06	997429	1.06429e+06	6.28878e+06	5.70186e+06	6.13565e+06
Com_25105_pos	Hederagenin	721750	710775	713962	733119	745865	746742	810472	812982	759129	588315	595064	613274
Com_25106_pos	N-Acetylneuraminic acid	1.2517e+06	1.25789e+06	1.13567e+06	1.39568e+06	858191	1.20599e+06	904838	833365	917750	1.14354e+06	1.07221e+06	1.06063e+06
Com_25208_pos	(2E)-6-hydroxy-2-methyl-6-(4-methylphenyl)hept-2-enoic acid	2.02014e+06	2.47091e+06	2.08161e+06	867144	1.09798e+06	612842	1.47931e+06	1.20294e+06	1.46417e+06	5.98164e+06	6.1559e+06	5.78531e+06
Com_25215_pos	Muramic acid	1.05898e+06	911881	913243	7.18854e+06	4.93809e+06	6.16647e+06	3.56294e+06	3.37085e+06	3.78697e+06	2.99255e+06	2.99297e+06	3.21913e+06
Com_25287_pos	Atractylenolide I	1.45492e+06	1.9922e+06	1.08074e+06	1.59333e+06	1.28652e+06	2.00596e+06	2.40335e+06	1.52203e+06	1.5692e+06	1.22764e+06	1.17641e+06	1.14918e+06
Com_25351_pos	γ-mangostin	2.75863e+06	3.27085e+06	3.58515e+06	2.24151e+06	2.72259e+06	2.11785e+06	2.19719e+06	2.22611e+06	2.3241e+06	6.11441e+06	5.14859e+06	5.11818e+06
Com_25451_pos	Ginsenoside-Ro	1.36497e+06	1.05482e+06	1.14682e+06	1.27436e+06	1.49471e+06	1.10043e+06	4.96221e+06	5.16311e+06	5.96228e+06	1.45151e+06	1.15073e+06	1.33323e+06
Com_25496_pos	Periplogenin	4.10053e+06	4.47656e+06	4.08257e+06	6.99585e+06	5.14693e+06	4.82728e+06	5.90067e+06	5.53157e+06	5.41237e+06	4.0029e+06	3.80963e+06	4.05627e+06
Com_25562_pos	4-D-Hydroxysphinganine	866284	1.31118e+06	1.39544e+06	1.07471e+06	1.00421e+06	1.00889e+06	1.64258e+06	1.84989e+06	1.77764e+06	5.80425e+06	5.79506e+06	5.86144e+06
Com_25585_pos	alpha-Zearalanol	1.37733e+06	1.42363e+06	1.43208e+06	1.36286e+06	6.80977e+06	1.35344e+06	1.15625e+06	1.20554e+06	1.18108e+06	1.92224e+06	1.94757e+06	1.95438e+06
Com_25634_pos	N1-{4-[2-cyano-2-(4-nitrophenyl)vinyl]phenyl}acetamide	1.41719e+06	1.13216e+06	886510	5.06008e+06	5.91018e+06	2.14055e+06	2.37968e+06	3.5986e+06	2.96233e+06	541962	501457	559878
Com_25681_pos	5-[(10Z)-14-(3,5-dihydroxyphenyl)tetradec-10-en-1-yl]benzene-1,3-diol	1.82894e+06	1.78099e+06	2.77697e+06	2.30173e+06	2.13322e+06	2.18831e+06	1.61957e+06	1.71078e+06	1.63323e+06	1.91321e+06	2.02531e+06	1.92108e+06
Com_25822_pos	Trans-Zeatin	2.07756e+06	756022	1.78695e+06	1.50066e+06	1.61898e+06	1.96838e+06	4.81811e+06	4.56857e+06	5.76573e+06	1.6824e+06	1.83289e+06	1.84803e+06
Com_25953_pos	N1-(3,4-dimethoxyphenethyl)-4-methylbenzene-1-sulfonamide	353324	842458	323948	4.94738e+06	4.61211e+06	2.87318e+06	4.28219e+06	5.30119e+06	5.71225e+06	273997	287198	263487
Com_26034_pos	Capsaicin	1.04474e+06	1.04559e+06	1.0586e+06	1.35528e+06	1.25501e+06	1.36215e+06	1.23144e+06	1.22484e+06	1.2238e+06	5.28475e+06	5.7005e+06	5.61179e+06
Com_26162_pos	2-(1H-indol-3-yl)-4,5-dihydro-1,3-oxazole	3.29362e+06	3.61763e+06	3.57685e+06	3.00019e+06	3.26224e+06	2.90146e+06	2.01193e+06	1.97084e+06	2.00064e+06	5.69199e+06	5.54297e+06	5.4814e+06
Com_26223_pos	Orotidine	1.47212e+06	1.41853e+06	859342	4.81838e+06	4.06656e+06	6.4686e+06	4.08723e+06	2.82136e+06	3.1137e+06	1.66219e+06	1.37985e+06	1.37419e+06
Com_26324_pos	6-(3-hydroxybutan-2-yl)-5-(hydroxymethyl)-4-methoxy-2H-pyran-2-one	5.65195e+06	3.16482e+06	5.00699e+06	3.5189e+06	2.82944e+06	2.52564e+06	2.98612e+06	2.10449e+06	2.82238e+06	2.33797e+06	3.35137e+06	3.13872e+06
Com_26392_pos	Fmoc-Ile-OH	2.68968e+06	2.725e+06	1.43365e+06	3.15028e+06	3.42366e+06	3.75197e+06	4.64553e+06	4.8188e+06	5.03545e+06	4.51673e+06	4.45807e+06	4.78934e+06
Com_26411_pos	LysoPC 16:1	4.25624e+06	4.46518e+06	4.11812e+06	3.17398e+06	2.72833e+06	2.82721e+06	4.67547e+06	4.1379e+06	4.34054e+06	5.34603e+06	5.24032e+06	5.44093e+06
Com_26548_pos	Biotin	2.12962e+06	2.13996e+06	2.11076e+06	5.36572e+06	4.8822e+06	4.68151e+06	1.9675e+06	2.27613e+06	1.9901e+06	1.9975e+06	1.99779e+06	2.14874e+06
Com_26620_pos	Alisol B 23-acetate	5.51309e+06	4.86887e+06	4.07029e+06	1.51651e+06	1.02959e+06	1.31614e+06	2.13414e+06	1.87025e+06	1.91346e+06	1.72873e+06	476040	546237
Com_26657_pos	2-{[(6-fluoro-4H-1,3-benzodioxin-8-yl)methyl]thio}-1,3-benzothiazole	4.4319e+06	3.7206e+06	4.2697e+06	2.88289e+06	3.5305e+06	4.49415e+06	3.1554e+06	2.79101e+06	2.96217e+06	3.42015e+06	3.41831e+06	3.54477e+06
Com_26811_pos	Curcumol	1.54768e+06	1.69924e+06	1.55056e+06	2.5076e+06	2.35586e+06	2.88877e+06	4.24231e+06	4.46978e+06	3.9116e+06	662794	657913	434637
Com_26914_pos	13,14-dihydro-15-keto Prostaglandin A2	753275	713682	786248	3.82111e+06	3.40544e+06	3.79293e+06	2.10913e+06	2.11115e+06	1.85118e+06	750681	724319	702259
Com_26924_pos	Ingenol	3.00021e+06	2.26892e+06	2.84012e+06	5.15475e+06	5.43397e+06	5.91475e+06	5.05195e+06	4.27671e+06	4.8286e+06	2.19236e+06	1.66129e+06	2.32438e+06
Com_26957_pos	(+)-Bicuculline	2.29391e+06	2.34337e+06	2.26596e+06	2.74175e+06	2.99166e+06	3.51435e+06	2.47893e+06	2.71205e+06	2.31294e+06	1.57375e+06	2.02426e+06	1.61801e+06
Com_27058_pos	7-Hydroxy-4-methyl-8-nitrocoumarin	4.01735e+06	4.08523e+06	4.20143e+06	3.94097e+06	4.5139e+06	4.90666e+06	2.73143e+06	2.67722e+06	3.17624e+06	4.22902e+06	4.8847e+06	3.8044e+06
Com_27215_pos	Eurycomanone	5.097e+06	3.63812e+06	3.13742e+06	1.50285e+06	1.52975e+06	1.56808e+06	1.40871e+06	1.43245e+06	1.38548e+06	2.64601e+06	2.91038e+06	2.69747e+06
Com_27276_pos	5-[4-(phenylsulfonyl)phenyl]-1H-pyrazole	704172	404024	556359	559774	480653	107360	1.0043e+06	1.28898e+06	1.14607e+06	336299	81276.8	196428
Com_27320_pos	Enoxolone	1.52104e+06	1.446e+06	1.36622e+06	1.00145e+06	1.0667e+06	1.04075e+06	1.05534e+06	1.08093e+06	1.15195e+06	1.42659e+06	1.24156e+06	1.29483e+06
Com_27614_pos	Tricin 4'-O-(beta-guaiacylglyceryl) ether 5-O-hexoside	1.4394e+06	1.37142e+06	1.52484e+06	1.42257e+06	1.41559e+06	1.41179e+06	1.42692e+06	1.44751e+06	1.38578e+06	1.25524e+06	1.32993e+06	1.28419e+06
Com_27721_pos	6-styryl-3-phenyl-2,5-dihydro-1,2,4-triazin-5-one	445503	499484	612404	1.48025e+06	1.69965e+06	2.90635e+06	2.71446e+06	2.99355e+06	2.90623e+06	452799	373504	238009
Com_27848_pos	Brevifolincarboxylic acid	573290	680838	606136	1.9693e+06	1.50263e+06	825238	1.5079e+06	1.39829e+06	1.94014e+06	66168.5	92419.4	64749.1
Com_28024_pos	2,2'-Cyclouridine	1.70369e+06	2.25808e+06	1.22019e+06	2.06117e+06	4.24697e+06	1.76868e+06	1.91521e+06	2.20982e+06	1.70041e+06	3.13505e+06	1.08107e+06	3.58657e+06
Com_28109_pos	Ala-trp	1.13844e+06	2.03358e+06	2.36885e+06	1.6237e+06	1.51203e+06	3.47629e+06	2.84414e+06	1.57315e+06	1.22464e+06	1.27782e+06	1.34127e+06	1.32856e+06
Com_28172_pos	L-Cycloserine	2.48653e+06	2.27178e+06	2.87259e+06	1.99116e+06	1.31352e+06	1.25317e+06	3.16544e+06	1.20269e+06	3.20654e+06	1.08597e+06	1.28809e+06	693970
Com_28175_pos	2-piperidinophenyl 4-(acetylamino)-3-chlorobenzenesulfonate	3.45988e+06	2.65394e+06	1.85035e+06	2.64037e+06	2.12098e+06	1.69236e+06	2.20875e+06	1.75294e+06	1.84182e+06	1.12902e+06	1.2501e+06	925530
Com_28217_pos	Lenalidomide	195488	198606	180557	208235	223418	171467	189262	174136	170400	130836	124427	118668
Com_28374_pos	2-Ethyl-3-hydroxy-4H-pyran-4-one	2.79741e+06	2.62521e+06	2.79421e+06	3.35504e+06	3.37223e+06	3.47484e+06	2.4493e+06	2.57511e+06	2.45838e+06	3.06344e+06	3.04856e+06	2.85878e+06
Com_28375_pos	L-Ornithine	3.31779e+06	4.59753e+06	4.0409e+06	1.51268e+06	1.45493e+06	1.4829e+06	1.26e+06	1.26326e+06	1.28102e+06	2.03014e+06	2.01617e+06	2.04874e+06
Com_28765_pos	Adenosine 5'-monophosphate	2.89808e+06	4.43136e+06	3.17305e+06	1.9297e+06	621744	1.77336e+06	2.10814e+06	2.3807e+06	1.84694e+06	1.53416e+06	1.39841e+06	1.1282e+06
Com_28883_pos	Shionone	1.89731e+06	1.3102e+06	1.08108e+06	955269	1.10305e+06	1.11264e+06	4.14331e+06	4.44199e+06	1.15832e+06	1.19263e+06	1.258e+06	4.19025e+06
Com_28891_pos	Alliin	2.07192e+06	2.03599e+06	2.08153e+06	2.02648e+06	4.25542e+06	5.11142e+06	2.79495e+06	2.99378e+06	2.96771e+06	2.55387e+06	764214	941252
Com_28985_pos	L-Hisidine	3.57483e+06	3.96265e+06	4.41445e+06	579001	340629	561278	1.2198e+06	1.19403e+06	1.10258e+06	2.03273e+06	1.89428e+06	1.83396e+06
Com_29076_pos	Baohuoside I	1.89822e+06	2.16041e+06	1.9374e+06	1.55057e+06	1.59498e+06	1.5673e+06	1.6013e+06	1.65107e+06	1.58958e+06	1.84452e+06	1.87924e+06	1.8033e+06
Com_29310_pos	L-Dihydroorotic acid	1.58477e+06	1.24681e+06	1.41735e+06	1.73475e+06	1.65012e+06	1.57171e+06	1.7523e+06	1.85714e+06	2.13139e+06	2.46933e+06	2.46968e+06	2.6563e+06
Com_29445_pos	5,7-dihydroxy-3,8-dimethoxy-2-phenyl-4H-chromen-4-one	139188	221494	111675	4.01245e+06	4.37097e+06	4.85649e+06	2.39189e+06	1.9619e+06	2.42058e+06	99552.1	392394	389003
Com_29568_pos	3-Hydroxypicolinic acid	1.24072e+06	1.95657e+06	2.1757e+06	1.04306e+06	1.01932e+06	1.01419e+06	948028	1.25052e+06	1.13049e+06	3.36912e+06	4.14616e+06	3.09451e+06
Com_29596_pos	WLH	975353	1.43098e+06	1.8794e+06	1.02333e+06	3.49677e+06	2.12049e+06	3.2969e+06	1.14765e+06	1.19674e+06	1.91626e+06	2.32592e+06	1.52183e+06
Com_29762_pos	gamma,gamma-Dimethylallyl pyrophosphate	400842	474426	654943	659874	435022	727155	437237	467783	242784	755062	1.19375e+06	625688
Com_29846_pos	Sitagliptin	897826	1.01403e+06	867273	4.17161e+06	4.64223e+06	1.56933e+06	3.50728e+06	3.39563e+06	889699	255459	623852	264300
Com_29862_pos	(-)-Catechin Gallate	1.68718e+06	1.48361e+06	2.03073e+06	3.26613e+06	2.50831e+06	2.93262e+06	1.48005e+06	1.52011e+06	1.91772e+06	1.14864e+06	1.93341e+06	1.97921e+06
Com_29906_pos	4-{2-[(2-chlorophenoxy)methyl]-1,3-thiazol-4-yl}benzonitrile	510529	507321	521882	496358	2.42136e+06	2.22127e+06	3.99003e+06	2.18706e+06	2.52476e+06	495410	505519	431747
Com_29995_pos	7-Methoxyflavone	1.2423e+06	1.21549e+06	1.40849e+06	2.09362e+06	1.61802e+06	1.75231e+06	1.64971e+06	1.68104e+06	1.93405e+06	332380	473876	436732
Com_30270_pos	Sclareolide	1.36656e+06	3.87505e+06	1.10936e+06	2.56367e+06	2.76687e+06	2.18821e+06	2.11217e+06	2.17797e+06	2.25198e+06	791493	603116	747132
Com_30490_pos	Protodioscin	282485	289950	299051	649309	651389	705768	2.27312e+06	1.86617e+06	1.43408e+06	277150	284959	272516
Com_30572_pos	(9cis)-Retinal	895642	1.97986e+06	1.08795e+06	1.03266e+06	969191	1.37761e+06	3.76072e+06	3.72193e+06	3.55447e+06	1.00657e+06	1.26416e+06	608843
Com_31163_pos	4-(methylthio)-6-phenyl-2-(3-pyridyl)pyrimidine-5-carbonitrile	920206	707767	720729	180288	4.12985e+06	951715	1.23433e+06	1.14014e+06	1.25801e+06	320522	338914	300534
Com_31257_pos	Ziyuglycoside II	1.78897e+06	1.87613e+06	1.83422e+06	424609	1.42392e+06	1.44958e+06	3.3745e+06	3.59532e+06	678845	935363	930996	882818
Com_31327_pos	N alpha-Acetyl-L-Arginine	1.05234e+06	930350	690720	2.25312e+06	2.54563e+06	1.46751e+06	2.33871e+06	1.63688e+06	1.7631e+06	378795	386936	375295
Com_31343_pos	Kaji-ichigoside F1	340978	347680	348946	369006	363727	401268	428733	458165	436213	1.38148e+06	3.53819e+06	909533
Com_31388_pos	Acetylharpagide	1.1188e+06	1.43394e+06	1.3454e+06	2.88602e+06	2.84414e+06	3.18964e+06	2.61641e+06	2.63513e+06	2.61674e+06	1.47231e+06	1.42724e+06	1.33853e+06
Com_31408_pos	Allantoin	1.28488e+06	852841	3.5443e+06	1.82309e+06	1.24547e+06	1.32045e+06	1.09576e+06	1.08976e+06	1.1126e+06	1.23784e+06	1.46316e+06	1.41316e+06
Com_31524_pos	Neoprzewaquinone A	795931	812111	784930	1.50365e+06	1.51682e+06	1.81556e+06	876253	943225	901409	1.21053e+06	1.12534e+06	1.16037e+06
Com_31728_pos	Ginkgolic Acid (C13:0)	1.09942e+06	1.0827e+06	1.10229e+06	3.9798e+06	2.68203e+06	3.28997e+06	2.61065e+06	2.15703e+06	2.35387e+06	896163	906442	934182
Com_31838_pos	Ginsenoside Re	943143	977469	1.3107e+06	2.89438e+06	3.1098e+06	3.90016e+06	652487	923381	1.01094e+06	500911	718315	628609
Com_32291_pos	Complanatuside	2.4312e+06	843713	636193	2.85479e+06	2.27403e+06	2.65608e+06	978115	1.36158e+06	1.33161e+06	241894	287493	604397
Com_32497_pos	Daphnoretin	2.2957e+06	2.24659e+06	1.93913e+06	1.75318e+06	1.46411e+06	1.59658e+06	1.2216e+06	1.29642e+06	724382	1.71254e+06	1.28945e+06	1.55964e+06
Com_32613_pos	2-Hydroxybutyric acid	303366	591356	756637	3.01653e+06	3.04289e+06	3.60512e+06	859733	1.01152e+06	904888	1.61619e+06	1.48416e+06	1.50583e+06
Com_32806_pos	N1-{4-methyl-2-[(3,4,5-trimethoxybenzylidene)amino]phenyl}acetamide	1.1082e+06	1.42996e+06	1.22015e+06	1.42424e+06	1.14317e+06	797302	1.67139e+06	1.61681e+06	1.38435e+06	1.0598e+06	1.40932e+06	1.15974e+06
Com_32985_pos	5'-Adenylic acid	566034	528943	656133	3.10538e+06	3.27093e+06	3.13608e+06	1.0257e+06	1.00885e+06	681519	1.42535e+06	3.00891e+06	1.50744e+06
Com_33240_pos	Ganoderic acid A	559513	569671	575762	448820	471422	512928	379121	476854	624269	2.96854e+06	1.90041e+06	2.15262e+06
Com_33273_pos	Pilocarpine	522598	392490	309998	1.42846e+06	977817	1.52843e+06	420272	541546	594212	1.11258e+06	1.05126e+06	1.03816e+06
Com_33294_pos	Isradipine	2.08475e+06	1.80979e+06	1.46418e+06	1.50262e+06	1.47587e+06	1.59049e+06	1.54084e+06	1.7787e+06	1.79604e+06	782866	1.10683e+06	584211
Com_33313_pos	Cefradine	2.22063e+06	2.35206e+06	2.89277e+06	1.16483e+06	1.38145e+06	1.54533e+06	754183	1.47207e+06	1.21584e+06	547219	562727	415783
Com_33327_pos	Desoxyrhaponticin	596471	403129	626670	3.41209e+06	3.34555e+06	2.91897e+06	677097	711460	534123	584083	420815	600881
Com_33510_pos	Coumarin-3-carboxylic acid	2.62472e+06	2.81306e+06	2.895e+06	1.54548e+06	1.58894e+06	1.27119e+06	1.84094e+06	1.93317e+06	2.05413e+06	1.23877e+06	981727	1.09788e+06
Com_33606_pos	Gly-Tyr-Ala	1.4745e+06	314220	1.20469e+06	2.98014e+06	3.04208e+06	2.75883e+06	1.82808e+06	1.65913e+06	1.98189e+06	1.73307e+06	1.97307e+06	2.81002e+06
Com_33896_pos	5-Hydroxymethyluracil	753242	685659	770234	512468	566153	436859	684382	824407	739042	2.20107e+06	1.47392e+06	2.07351e+06
Com_33930_pos	10-Deacetylbaccatin III	341786	349942	350419	541808	517265	494498	461112	466737	473636	308091	321291	299967
Com_33975_pos	2'-O-methyladenosine	859518	831814	837472	1.33754e+06	1.31732e+06	1.29925e+06	2.37688e+06	2.77301e+06	1.82943e+06	1.11496e+06	1.20297e+06	1.16475e+06
Com_34116_pos	tetranor-12(R)-HETE	1.77607e+06	1.80833e+06	2.00386e+06	478110	496148	494248	1.93373e+06	2.72861e+06	2.20806e+06	1.45004e+06	1.35799e+06	1.56116e+06
Com_34427_pos	3-Indolepropionic acid	876163	991469	807356	2.27978e+06	2.23088e+06	2.90238e+06	2.60953e+06	2.40599e+06	2.58323e+06	2.33738e+06	2.33771e+06	2.51435e+06
Com_34441_pos	N-(4-piperidinophenyl)-2-thiophenecarboxamide	1.5451e+06	1.70663e+06	1.48326e+06	3.07352e+06	2.96776e+06	2.71914e+06	2.23268e+06	2.08605e+06	2.12179e+06	303201	385801	363129
Com_34464_pos	Deoxycytidine	513169	462073	486220	1.45075e+06	1.97331e+06	2.33511e+06	1.11304e+06	1.23514e+06	2.60381e+06	555506	615396	632972
Com_34511_pos	4-oxo-4,5,6,7-tetrahydrobenzo[b]furan-3-carboxylic acid	429387	429170	437251	531717	526230	544470	510141	505742	515871	369085	386556	362150
Com_34690_pos	2,2-dimethyl-6,7-di[(4-nitrobenzyl)oxy]chroman-4-one	1.89386e+06	1.06821e+06	1.10227e+06	1.73305e+06	1.85817e+06	1.78838e+06	1.34707e+06	1.95243e+06	1.50394e+06	1.16589e+06	1.2322e+06	1.29473e+06
Com_34708_pos	Madecassic acid	518620	500451	498749	486855	487238	506268	1.86287e+06	1.55675e+06	1.61618e+06	487529	472209	452792
Com_34826_pos	Jujuboside A	379260	362196	383607	363147	368676	364513	359869	352643	349375	368737	359956	357144
Com_34918_pos	5-Methyl-dl-tryptophan	1.25213e+06	1.2831e+06	1.14244e+06	2.06546e+06	2.38206e+06	2.2273e+06	1.73069e+06	1.91702e+06	1.59895e+06	1.01118e+06	1.03692e+06	1.27792e+06
Com_34955_pos	3-[(4-chlorophenyl)thio]-1-phenylprop-2-en-1-one	1.1507e+06	1.14585e+06	1.29587e+06	1.75745e+06	1.88488e+06	2.17092e+06	1.50362e+06	1.32835e+06	1.13025e+06	1.45297e+06	2.33304e+06	1.63737e+06
Com_35240_pos	Crassicauline A	1.03647e+06	1.01859e+06	1.06214e+06	966980	933614	935782	2.40322e+06	1.03866e+06	2.14019e+06	1.0232e+06	970769	918528
Com_35249_pos	Corydaline	2.12369e+06	2.1998e+06	2.44135e+06	1.31121e+06	954287	862151	782766	878731	829561	897729	820712	951277
Com_35327_pos	2-(2,6-dimethoxyphenyl)-5,6-dimethoxy-4H-chromen-4-one	1.52981e+06	1.96339e+06	1.74745e+06	1.6554e+06	1.38834e+06	1.40774e+06	1.61698e+06	2.19048e+06	1.28351e+06	742969	771705	780538
Com_35365_pos	PC 8:0_9:0	132812	125819	134311	451016	212273	356503	727476	800106	690962	136899	149393	141063
Com_35425_pos	Canthaxanthin	281240	813876	648472	698447	730027	742512	871888	922551	1.1923e+06	1.84116e+06	1.9254e+06	2.34592e+06
Com_36379_pos	Nitenpyram	1.0989e+06	1.44786e+06	1.47416e+06	1.10457e+06	1.90962e+06	997550	1.26194e+06	1.41388e+06	1.34479e+06	1.59371e+06	1.06793e+06	1.35523e+06
Com_36383_pos	7-Ethylcamptothecin	1.74742e+06	1.54346e+06	1.65204e+06	225078	219834	231187	1.29315e+06	1.70643e+06	1.53028e+06	1.7952e+06	1.84303e+06	2.12061e+06
Com_36412_pos	Methylnissolin-3-O-glucoside	1.11788e+06	1.01819e+06	1.13241e+06	1.79943e+06	1.04691e+06	1.0832e+06	1.0149e+06	1.00615e+06	1.08126e+06	1.0922e+06	1.06539e+06	1.01365e+06
Com_36559_pos	Sarracenin	2.14944e+06	1.73916e+06	1.94902e+06	1.37069e+06	1.30597e+06	1.29811e+06	1.33421e+06	2.08811e+06	1.96282e+06	1.16004e+06	1.21696e+06	1.00958e+06
Com_36561_pos	1-[1,1'-biphenyl]-4-yl-2-(2-methyl-4-nitro-1H-imidazol-1-yl)-1-ethanol	500163	611816	340803	2.20599e+06	1.93234e+06	2.18479e+06	1.2563e+06	1.31469e+06	1.10737e+06	221997	210096	234118
Com_36606_pos	WNK	1.15219e+06	2.09386e+06	1.68015e+06	1.18942e+06	1.70022e+06	1.1915e+06	871977	903908	1.28491e+06	1.00181e+06	1.07828e+06	1.04896e+06
Com_36919_pos	Isosilybin	1.33345e+06	1.71536e+06	1.51506e+06	1.88031e+06	1.85425e+06	1.70006e+06	1.21694e+06	1.65375e+06	1.7116e+06	2.04976e+06	1.64481e+06	1.73256e+06
Com_37000_pos	Prohydrojasmon	451536	407398	432272	439755	436164	457341	1.16163e+06	1.37527e+06	2.00233e+06	372911	387077	390101
Com_37072_pos	Schisantherin B	192563	206818	188140	603953	2.29229e+06	1.44726e+06	239743	253315	252091	197122	207376	188859
Com_37312_pos	1-(4-nitrophenyl)-1H-indole	415895	1.93702e+06	433567	711715	681772	647052	509711	443039	529069	217078	205418	204717
Com_37705_pos	Xanthotoxol	1.25459e+06	1.84097e+06	1.74912e+06	450348	1.01234e+06	597785	612508	741720	647384	969477	942059	956172
Com_37864_pos	1-[(3,5-dimethylisoxazol-4-yl)sulfonyl]piperidine	667656	210281	536587	1.64951e+06	1.68718e+06	1.68617e+06	1.3287e+06	1.14362e+06	1.80633e+06	189914	180042	180631
Com_37929_pos	LPC O-19:1	327047	395331	584626	135496	255142	111177	1.54468e+06	1.51763e+06	1.2856e+06	126869	129462	121653
Com_38007_pos	N1-(4-methyl-3-phenyl-2,3-dihydro-1,3-thiazol-2-yliden)aniline	417572	568278	394672	556109	577989	933302	504759	572454	571421	1.80237e+06	1.04638e+06	392468
Com_38056_pos	Rebaudioside C	376831	369166	349207	460660	416214	413684	1.19413e+06	1.17726e+06	1.63776e+06	391387	416509	426015
Com_38243_pos	Tetrahydroxyxanthone	1.75996e+06	892395	1.07559e+06	1.19047e+06	875284	1.18293e+06	998208	902547	1.12031e+06	1.28175e+06	872434	1.128e+06
Com_38252_pos	Sanguinarine chloride	671651	399411	314615	2.02519e+06	1.19723e+06	1.21455e+06	432039	854236	520920	897665	780394	753641
Com_38454_pos	N,N,N-Trimethyllysine	113456	112228	124251	366431	467143	596003	138605	161560	374262	89464.7	94313.8	92147.4
Com_38633_pos	Apo-13-zeaxanthinone	273434	275733	288704	438583	488893	354892	983276	973895	953305	232082	261486	201210
Com_38637_pos	6-(Dimethylamino)purine	840684	767078	700830	229245	258919	259370	1.17561e+06	427851	607143	1.33488e+06	1.64478e+06	1.46023e+06
Com_38804_pos	2-Hydroxyisocaproic Acid	1.6343e+06	430806	470265	647820	676016	602505	541160	588815	519919	544496	530165	576724
Com_38849_pos	Glutathione	864275	909736	941136	732939	778001	741275	810702	779576	767934	484300	650575	469634
Com_39065_pos	D-3-Phosphoglyceric acid	1.09374e+06	1.02191e+06	734234	1.13741e+06	1.25426e+06	1.2784e+06	1.24833e+06	1.36071e+06	1.48047e+06	1.28061e+06	1.11452e+06	1.52771e+06
Com_39339_pos	Andrographolide	822512	863122	861983	1.07431e+06	1.04403e+06	1.08593e+06	1.08596e+06	1.50024e+06	985017	930220	944822	919133
Com_39436_pos	7-(2-Hydroxyethyl)theophyline	566922	426270	459384	458349	438697	425822	502427	401355	511257	157782	151540	152577
Com_39456_pos	dAMP	1.08818e+06	1.23363e+06	1.17143e+06	851522	734311	1.05043e+06	667432	666771	670102	1.35081e+06	1.351e+06	1.45309e+06
Com_39475_pos	Curcurbitacin IIA	479526	480770	485022	459154	466144	460881	541402	445873	1.46099e+06	466221	483492	451564
Com_39521_pos	bicyclo[2.2.2]oct-2-en-1-yl 4-methylbenzene-1-sulfonate	181982	181868	183460	178937	180543	250283	215598	208525	205377	426521	416464	415062
Com_39599_pos	Sinoacutine	433736	380380	441350	542952	544531	565771	494397	479647	490989	745093	780573	735331
Com_39758_pos	Monocrotaline	470446	420602	416605	1.34719e+06	1.26535e+06	1.34901e+06	999112	1.42901e+06	753464	542394	554054	550206
Com_39856_pos	Tetraethylammonium fluoride	528684	501796	508261	430060	407672	519790	633771	575692	589798	1.08052e+06	1.08506e+06	1.0597e+06
Com_40318_pos	alpha-Keto-gamma-(methylthio)butyric acid	579024	553197	550154	789777	945328	1.06784e+06	725582	482988	626106	326542	453170	220395
Com_40568_pos	Cucurbitacin I	176850	176131	174252	185038	182526	183479	660355	209852	215499	196724	1.2626e+06	1.03757e+06
Com_40891_pos	Phe-Phe	390039	398779	411144	1.40837e+06	928431	519772	461229	476264	459647	334935	353151	327371
Com_41105_pos	D-Phenylalanine	467898	452780	463409	507351	486507	487971	582455	593982	519601	441586	442495	445560
Com_41221_pos	IBA	391872	402055	407060	1.33704e+06	834968	914983	473521	526411	447833	353156	320370	316409
Com_41382_pos	(20R)Ginsenoside Rh2	183079	179256	198371	210778	194255	215904	211085	225980	1.10536e+06	179099	179345	190810
Com_41451_pos	Tulipanin	325486	330848	310085	459515	476018	477290	435471	440965	447292	318553	336983	558865
Com_41460_pos	6-[4-(trifluoromethyl)piperidino]pyridine-3-carbothioamide	640294	306381	326554	1.14352e+06	1.08279e+06	1.07437e+06	729919	1.09735e+06	714599	435560	530171	341968
Com_41577_pos	Coumarin 6	331527	317302	324634	716286	582910	1.05218e+06	706129	711690	261328	241786	238647	227529
Com_41892_pos	Harmaline	648318	438339	786582	819839	1.08694e+06	1.11406e+06	532546	631039	239553	597494	744741	981718
Com_42015_pos	Salicylic acid	496847	491189	454132	240701	285781	231668	668568	312284	490627	319923	218397	527485
Com_42047_pos	8-Hydroxymirtazapine	953649	969857	846058	193564	188075	194662	173452	178577	188208	157952	256402	125037
Com_42090_pos	Sinigrin	408249	177592	225383	420777	337947	251032	195400	186683	182353	387122	376153	365703
Com_42122_pos	Cepharanthine	495341	496625	501018	474296	481517	476081	481040	460578	456310	481597	499437	466456
Com_42126_pos	CDP	347440	320289	355047	541307	527599	546273	406104	420698	446505	468561	488609	507551
Com_42322_pos	Phytocassane E	337628	366864	342582	351322	621336	358213	366626	847607	918895	268495	277841	255350
Com_42378_pos	Guanosine 5'-diphosphate	482366	588832	480371	612441	588815	609550	587979	570437	583926	922815	749748	650417
Com_42974_pos	(1S,2S)-Nicotine1-oxide	386601	420224	514401	622844	502042	597185	591458	610836	585922	127836	219340	127994
Com_43003_pos	Polygalic acid	191515	187704	197838	207326	203718	214174	454971	628989	317461	174948	181681	180227
Com_43167_pos	3-N-Methyl-L-histidine	235844	227765	151196	184349	416628	232473	451440	185019	278218	172894	437987	338638
Com_43312_pos	Demethylnobiletin	305845	337500	377235	457751	517000	558322	314444	368212	726541	457597	455618	442982
Com_43601_pos	10-Formyl-THF	337212	325262	333752	410585	411779	446709	361450	389223	672595	563445	590276	571524
Com_43729_pos	Dictamnine	368312	385936	358865	573148	564487	556742	447376	472702	470419	367843	386978	352424
Com_43992_pos	Plumbagin	581128	254562	249439	354692	331340	395973	327756	309255	331141	281849	598147	316004
Com_44105_pos	Picramnioside F	360879	245695	205439	425612	525532	245999	472143	392936	569499	82236.4	84132.2	79158.6
Com_44441_pos	3-hydroxy-3,4-bis[(4-hydroxy-3-methoxyphenyl)methyl]oxolan-2-one	198851	201887	185260	577186	480736	407726	223398	209102	228027	261976	249538	313811
Com_44549_pos	ethyl 1-(2-cyano-3-fluorophenyl)-5-methyl-1H-pyrazole-3-carboxylate	81708.3	76947.4	83620.9	141425	161129	104051	85934.6	89481.1	78304.1	78246.6	78563	74052.1
Com_25_pos	S-Adenosylhomocysteine	1.31013e+10	1.38817e+10	1.2974e+10	6.04532e+09	6.10213e+09	6.27322e+09	8.86241e+09	9.0531e+09	9.4537e+09	8.20385e+09	8.66702e+09	8.31793e+09
Com_34_pos	Paulownin	9.55157e+09	8.99749e+09	9.0237e+09	5.1947e+09	5.09652e+09	5.06676e+09	6.75298e+09	6.51242e+09	6.42954e+09	8.54203e+09	7.38448e+09	7.3349e+09
Com_43_pos	Ademetionine	4.73868e+09	4.79303e+09	4.78706e+09	4.75896e+09	4.7422e+09	4.78173e+09	6.58196e+09	6.5008e+09	6.30299e+09	5.34982e+09	5.35836e+09	5.55698e+09
Com_71_pos	Glutaric Acid	1.38975e+09	1.3467e+09	1.33408e+09	5.55412e+09	5.61549e+09	5.7415e+09	4.94678e+09	4.90406e+09	5.0406e+09	1.39507e+09	1.42412e+09	1.31325e+09
Com_127_pos	Celastrol	3.89785e+07	3.97005e+07	3.94304e+07	1.9234e+08	1.96786e+08	1.92527e+08	6.48326e+07	6.58408e+07	6.42368e+07	1.04453e+08	1.09733e+08	1.00541e+08
Com_146_pos	Denin	2.10572e+09	2.03055e+09	2.28911e+09	1.33695e+09	1.33226e+09	1.31402e+09	9.36118e+08	9.48292e+08	9.1433e+08	2.517e+09	2.10304e+09	2.41478e+09
Com_185_pos	Morin Hydrate	2.0831e+09	2.08367e+09	1.78638e+09	7.83005e+08	7.8487e+08	7.84134e+08	1.08278e+09	1.23218e+09	1.25614e+09	1.84115e+09	1.92082e+09	1.83421e+09
Com_193_pos	Demethylzeylasteral	6.26159e+08	6.48682e+08	6.622e+08	8.34115e+08	8.27352e+08	8.45304e+08	1.0193e+09	9.92054e+08	1.0003e+09	7.93753e+08	7.68421e+08	7.83514e+08
Com_210_pos	Asp-glu	8.60489e+08	8.42528e+08	8.55531e+08	6.84171e+08	6.75521e+08	6.61933e+08	5.47762e+08	4.9365e+08	5.28947e+08	1.75057e+09	1.85679e+09	1.72548e+09
Com_248_pos	13-HPODE	2.9167e+08	2.91631e+08	2.87879e+08	1.45303e+09	1.47427e+09	1.53067e+09	5.01353e+08	5.11835e+08	5.13292e+08	1.36789e+09	1.43224e+09	1.41941e+09
Com_267_pos	D-(+)-Maltose	1.08757e+09	1.16459e+09	1.11036e+09	1.26578e+09	1.41236e+09	1.35549e+09	1.05993e+09	1.09751e+09	1.07754e+09	6.17407e+08	6.9416e+08	6.24168e+08
Com_376_pos	Isochlorogenic acid C	2.42934e+08	2.40402e+08	2.43022e+08	6.97419e+08	7.02041e+08	7.1698e+08	6.72626e+08	6.83698e+08	6.7181e+08	2.01064e+08	1.84326e+08	1.82526e+08
Com_442_pos	Harpagide	6.44309e+08	6.15454e+08	6.38978e+08	1.02046e+09	1.01758e+09	1.00286e+09	3.64202e+08	3.65345e+08	3.77462e+08	7.06811e+07	7.8616e+07	6.70349e+07
Com_512_pos	beta,beta-Dimethylacrylalkannin	7.31604e+08	7.50867e+08	6.44642e+08	5.51464e+07	5.21251e+07	5.66325e+07	5.22e+07	4.36869e+07	5.54345e+07	4.91286e+08	3.71642e+08	3.89291e+08
Com_520_pos	(3beta,9xi)-3-(beta-D-Glucopyranosyloxy)-14-hydroxycard-20(22)-enolide	6.91471e+08	6.9534e+08	7.05559e+08	2.97541e+08	2.93887e+08	3.0143e+08	3.47649e+08	3.46347e+08	3.38247e+08	6.91441e+08	7.49106e+08	7.23483e+08
Com_573_pos	Isoeugenol	3.48975e+08	3.91349e+08	3.1443e+08	5.19239e+08	5.524e+08	6.5955e+08	4.18855e+08	3.95733e+08	3.93952e+08	6.2891e+08	6.6376e+08	6.62089e+08
Com_588_pos	Loureirin A	1.51763e+07	1.46204e+07	1.6257e+07	1.21848e+08	1.24114e+08	1.30338e+08	8.01524e+07	7.68902e+07	7.37437e+07	2.87105e+07	2.56661e+07	1.89522e+07
Com_639_pos	(-)-Norepinephrine N-hexoside	2.07273e+08	2.23114e+08	2.36336e+08	5.31907e+08	5.09654e+08	4.89866e+08	3.68817e+08	3.6221e+08	3.48532e+08	3.03401e+07	3.02853e+07	7.63097e+07
Com_676_pos	Schisandrin C	5.69585e+08	5.22192e+08	5.10289e+08	5.26883e+07	4.90402e+07	4.91398e+07	3.68429e+07	4.87861e+07	5.13256e+07	3.05166e+08	2.62326e+08	2.68477e+08
Com_731_pos	1-Monopalmitin	1.3524e+08	1.5339e+08	1.4339e+08	1.60869e+08	1.72184e+08	1.92125e+08	5.15225e+08	5.08875e+08	4.47776e+08	2.11123e+08	2.87344e+08	1.97938e+08
Com_814_pos	Tricin 5-O-hexoside derivative	4.47622e+08	3.92669e+08	4.73231e+08	7.80533e+07	7.73889e+07	7.68596e+07	2.21134e+08	2.29565e+08	2.23154e+08	2.96064e+08	2.90611e+08	2.8875e+08
Com_816_pos	Methyl syringate	3.99118e+08	4.63526e+08	4.34923e+08	1.72442e+07	1.83112e+07	2.118e+07	7.92629e+07	8.04536e+07	7.42662e+07	3.1854e+08	2.86545e+08	4.64293e+06
Com_922_pos	Sorbic acid	6.62244e+07	2.15687e+08	3.01934e+08	4.57193e+08	8.60677e+07	4.74845e+08	3.7082e+08	3.94906e+08	3.96064e+08	2.9875e+08	6.51978e+07	2.4941e+08
Com_925_pos	Chlorogenic acid methyl ester	2.97908e+08	2.94421e+08	3.18168e+08	1.48335e+08	1.54172e+08	1.5629e+08	2.42334e+08	3.34758e+06	2.48801e+08	8.06524e+07	7.94969e+07	7.9503e+07
Com_1010_pos	6''-o-acetylgenistin	1.06266e+07	1.51553e+08	1.53678e+08	1.15711e+08	1.12521e+08	1.15457e+08	1.56398e+08	1.55757e+08	1.58674e+08	3.79321e+08	3.00501e+08	2.99029e+08
Com_1062_pos	Flavokawain A	1.42913e+08	1.47921e+08	1.49072e+08	2.28538e+08	1.91164e+08	1.88504e+08	2.52493e+08	2.14182e+08	1.86839e+08	2.68697e+08	2.53799e+08	2.70442e+08
Com_1077_pos	5,6,7-Trimethoxyflavone	3.01208e+08	2.9594e+08	2.13587e+08	1.5717e+08	1.95584e+08	2.01959e+08	1.56994e+08	2.01552e+08	2.2235e+08	1.74784e+08	2.77722e+08	1.14334e+08
Com_1091_pos	Kuwanon A	1.73538e+08	1.48184e+08	1.45563e+08	7.91211e+07	5.97804e+07	7.81523e+07	8.29101e+07	2.58278e+07	6.04558e+07	1.07914e+08	1.00783e+08	5.38267e+07
Com_1183_pos	Vitamin C	1.37737e+08	1.39566e+08	1.40507e+08	3.61029e+08	3.54317e+08	3.69928e+08	2.43074e+08	2.40461e+08	2.44419e+08	7.7991e+07	7.78123e+07	8.00824e+07
Com_1209_pos	Irisflorentin	2.58224e+08	2.02394e+08	2.33495e+08	1.42869e+08	1.39477e+08	1.02141e+08	2.17868e+08	1.98815e+08	2.24635e+08	9.47141e+07	9.51823e+07	9.13102e+07
Com_1228_pos	Trehalose 6-phosphate	3.61459e+07	3.55815e+07	3.44874e+07	3.57543e+08	3.51354e+08	3.13505e+08	1.66099e+08	1.63005e+08	1.67435e+08	7.29384e+06	8.05851e+06	7.16851e+06
Com_1229_pos	9,17-Octadecadiene-12,14-diyne-1,11,16-triol	4.94813e+07	4.2297e+07	4.7639e+07	8.727e+07	8.78639e+07	9.71308e+07	3.03886e+08	2.6735e+08	2.92233e+08	1.09187e+07	1.22001e+07	1.37048e+07
Com_1295_pos	Alantolactone	1.08118e+06	922766	981356	3.87296e+06	3.95015e+06	3.39913e+06	3.74663e+06	3.51292e+06	3.81964e+06	777390	2.89042e+06	2.84268e+06
Com_1541_pos	L-Cystathionine	3.46345e+07	3.26142e+07	1.07716e+07	4.62129e+07	4.36799e+07	2.79566e+07	3.79891e+07	6.15434e+07	2.82202e+07	3.48653e+07	2.9712e+07	2.94035e+07
Com_1553_pos	1-(2,4-dihydroxyphenyl)-2-(3,5-dimethoxyphenyl)propan-1-one	7.22423e+07	7.24414e+07	7.05295e+07	1.35126e+08	1.3807e+08	1.29998e+08	1.05128e+08	1.0859e+08	1.02402e+08	7.05256e+07	7.64476e+07	7.43593e+07
Com_1642_pos	Methyl jasmonate	1.04031e+08	1.36308e+08	1.37073e+08	1.63809e+08	5.15625e+07	1.51345e+08	2.24529e+08	2.17436e+08	1.69968e+08	2.05394e+07	3.83692e+07	6.83636e+07
Com_1669_pos	(2S)-Isoxanthohumol	9.76392e+07	6.45777e+07	9.47396e+07	1.1403e+08	1.15992e+08	1.18014e+08	1.25816e+08	1.2389e+08	7.57952e+07	6.84395e+07	2.40931e+07	6.7416e+07
Com_1687_pos	Artemisinin	1.17681e+08	1.44728e+08	1.15356e+08	1.10907e+08	1.06816e+08	1.19493e+08	1.56477e+08	1.54661e+08	1.61413e+08	1.24066e+08	7.35979e+07	6.80639e+07
Com_1700_pos	Timosaponin A3	7.44703e+07	7.32435e+07	6.7109e+07	3.58385e+07	2.81937e+07	2.48535e+07	1.65215e+08	1.88979e+08	1.62692e+08	9.00881e+06	8.70281e+06	7.65453e+06
Com_1761_pos	Puerarin	1.17592e+08	8.03379e+07	1.10764e+08	4.93019e+07	9.04399e+07	4.75515e+07	8.81173e+07	9.95837e+07	8.37104e+07	2.97815e+07	4.53995e+07	4.64867e+07
Com_2070_pos	TBHQ	9.0374e+07	7.90154e+07	8.35606e+07	1.36068e+08	1.32218e+08	1.31998e+08	1.7734e+08	1.45324e+08	1.41133e+08	5.11077e+07	4.50168e+07	4.01708e+07
Com_2104_pos	Psoralidin	2.42745e+07	2.35197e+07	2.1188e+07	1.83493e+08	2.01841e+08	1.82104e+08	9.67524e+07	9.91846e+07	9.62134e+07	1.65341e+07	1.86481e+07	1.44801e+07
Com_2172_pos	Ajugol	1.64702e+08	1.66025e+08	1.63399e+08	1.95146e+08	1.94518e+08	1.9686e+08	7.75714e+07	8.16839e+07	7.68718e+07	6.31068e+07	5.83803e+07	5.905e+07
Com_2181_pos	Praeruptorin B	1.65359e+08	1.67936e+08	1.66721e+08	1.35938e+08	1.39673e+08	1.21624e+08	1.4639e+08	1.37875e+08	1.35523e+08	1.10621e+08	4.38378e+07	1.06038e+08
Com_2222_pos	6-Phosphogluconic acid	5.19885e+07	5.38018e+07	5.79473e+07	5.17985e+07	4.78295e+07	5.23568e+07	8.80639e+07	4.38486e+07	4.7536e+07	5.49608e+07	5.60122e+07	5.91699e+07
Com_2271_pos	Timosaponin BII	3.91111e+07	3.93781e+07	4.1697e+07	2.70604e+07	2.34687e+07	2.50774e+07	1.60813e+08	1.47871e+08	1.495e+08	1.99052e+07	2.03149e+07	1.87304e+07
Com_2466_pos	Vaccarin	1.44523e+08	3.08031e+07	1.42961e+08	1.4297e+08	1.40807e+08	1.74876e+08	5.71587e+07	6.06589e+07	8.38265e+07	4.08422e+07	4.17679e+07	4.1648e+07
Com_2502_pos	Flavokawain B	3.38553e+07	3.37628e+07	5.04106e+07	3.388e+07	3.41651e+07	4.26467e+07	3.79827e+07	3.82697e+07	3.68243e+07	3.6599e+07	6.18839e+07	6.2419e+07
Com_2519_pos	beta-Acetoxyisovalerylalkannin	1.2147e+08	1.22282e+08	1.19524e+08	6.52993e+06	9.17286e+06	7.56592e+06	7.31036e+06	6.97655e+07	4.14021e+07	1.34668e+08	1.47823e+08	1.28288e+08
Com_2636_pos	3-Hydroxy-glabrol	5.83575e+07	5.74344e+07	6.50465e+07	7.44998e+07	6.73356e+07	5.96914e+07	6.73403e+07	5.08392e+07	7.76128e+07	3.77566e+07	3.57711e+07	3.28175e+07
Com_2643_pos	Maltotetraose	3.26975e+06	2.95585e+06	3.31568e+06	7.87203e+06	7.46041e+06	1.74627e+07	5.48779e+06	4.65849e+06	6.72922e+06	557688	566182	557947
Com_2656_pos	Ketoisophorone	3.99093e+07	3.88969e+07	3.22527e+07	8.58314e+07	6.3403e+07	8.68402e+07	1.39627e+08	8.62494e+07	7.66417e+07	1.05379e+07	2.25251e+07	2.32491e+07
Com_2689_pos	(-)-Epigallocatechin	1.21756e+08	1.37521e+08	1.22657e+08	7.41779e+06	6.75269e+06	7.05348e+06	1.63176e+07	1.56967e+07	1.53793e+07	1.42262e+07	1.56176e+07	1.54239e+07
Com_2708_pos	Homoveratrumic acid	2.47879e+07	2.43842e+07	2.26308e+07	1.06058e+08	1.08694e+08	1.08155e+08	8.76542e+07	9.35892e+07	8.91982e+07	1.11131e+07	1.11612e+07	1.13385e+07
Com_2855_pos	N-Acetylaspartate	2.72527e+07	2.64465e+07	2.88295e+07	1.2384e+08	1.25371e+08	1.06152e+08	1.29017e+08	1.21239e+08	1.24926e+08	8.03352e+06	5.82731e+06	6.7815e+06
Com_2858_pos	Lithocholic Acid	3.48166e+07	3.45074e+07	3.65933e+07	4.08356e+07	4.37673e+07	4.52529e+07	6.03707e+07	6.15585e+07	7.33874e+07	3.00329e+07	1.86767e+07	1.79066e+07
Com_2892_pos	Obacunone	6.997e+06	1.16356e+07	7.40599e+06	3.75948e+07	4.20517e+07	4.1793e+07	3.76655e+07	2.59957e+07	5.24983e+07	6.86533e+07	1.2846e+08	1.22003e+08
Com_3003_pos	Wedelolactone	1.16048e+08	1.22561e+08	1.24648e+08	6.95875e+07	6.64475e+07	6.19833e+07	7.27498e+07	6.9556e+07	7.22232e+07	1.04954e+08	9.72599e+07	1.03331e+08
Com_3032_pos	Isomucronulatol	3.99828e+07	3.87934e+07	4.01229e+07	4.51664e+07	3.54625e+07	4.02153e+07	2.61397e+07	2.39337e+07	2.38908e+07	3.23507e+07	3.20903e+07	2.91661e+07
Com_3055_pos	Rosavin	2.79703e+07	2.94089e+07	4.02084e+07	2.29173e+07	6.41665e+07	4.38318e+07	5.70432e+07	3.86315e+06	3.9441e+07	1.91358e+07	2.82252e+07	1.77652e+07
Com_3060_pos	Pyridoxine	1.221e+08	1.18837e+08	1.22434e+08	2.89455e+07	6.32531e+07	2.96697e+07	2.90374e+07	2.89339e+07	3.94366e+07	8.05189e+06	7.67415e+06	9.53378e+06
Com_3090_pos	(S)-Zearalanone	2.76692e+07	2.84286e+07	2.86137e+07	6.33985e+07	9.1356e+07	6.26517e+07	4.53439e+07	5.59412e+07	4.04903e+07	2.11582e+07	1.8878e+07	1.85399e+07
Com_3150_pos	Picrotoxinin	6.02997e+07	5.8413e+07	4.44248e+07	4.25363e+07	3.92227e+07	5.82248e+07	3.6488e+07	3.74112e+07	3.848e+07	5.13072e+07	5.00006e+07	4.8738e+07
Com_3299_pos	3'-Hydroxypterostilbene	3.89083e+07	3.84894e+07	4.05368e+07	3.83709e+07	4.23355e+07	5.95538e+07	4.4903e+07	4.76464e+07	4.2562e+07	3.61047e+07	3.72412e+07	3.63458e+07
Com_3431_pos	Coumestrol	1.92468e+07	2.97276e+07	2.82522e+07	3.50606e+07	2.35292e+07	4.12014e+07	3.59404e+07	3.43111e+07	3.40463e+07	7.35585e+07	6.51444e+07	7.59047e+07
Com_3432_pos	Scutellarein	1.92468e+07	2.97276e+07	2.72085e+07	3.43053e+07	2.35292e+07	4.12014e+07	3.56334e+07	3.43111e+07	3.40463e+07	7.35585e+07	6.51444e+07	7.59047e+07
Com_3469_pos	Lobetyolin	9.3111e+07	1.05699e+08	9.14781e+07	7.09532e+07	6.25802e+07	4.35258e+07	4.41604e+07	7.67924e+07	7.04673e+07	3.88817e+07	7.63562e+07	7.15521e+07
Com_3601_pos	lactucopicrin	8.53375e+07	7.74645e+07	7.66881e+07	2.48716e+07	2.21234e+07	2.22087e+07	1.92845e+07	2.0148e+07	5.30291e+07	7.83878e+07	8.06612e+07	1.00322e+08
Com_3640_pos	3-Methyladipic acid	4.65509e+07	4.6391e+07	5.20614e+07	8.35153e+07	8.44925e+07	7.10213e+07	9.98364e+07	9.41592e+07	9.60843e+07	2.74805e+06	1.5318e+07	2.70027e+06
Com_3702_pos	Salvianolic acid F	1.0041e+08	9.68544e+07	9.92394e+07	3.70011e+07	3.78552e+07	2.64081e+07	3.65751e+07	3.46028e+07	3.74537e+07	5.30464e+07	5.07894e+07	5.07468e+07
Com_3867_pos	Oleuropein	1.2454e+07	2.10263e+07	1.62015e+07	6.17157e+07	6.03339e+07	6.58448e+07	4.42585e+07	3.18175e+07	4.29135e+07	1.78129e+07	1.86209e+07	4.27434e+07
Com_3956_pos	Terephthalic acid	4.47079e+07	4.68217e+07	4.42883e+07	7.13986e+07	7.05869e+07	6.68286e+07	5.06714e+07	5.22349e+07	3.42598e+07	3.33802e+07	3.24549e+07	2.95398e+07
Com_3982_pos	Dihydrojasmone	1.75778e+07	1.84437e+07	1.83427e+07	3.58959e+07	3.25143e+07	3.78105e+07	6.56347e+07	3.72085e+07	5.02397e+07	6.96161e+06	8.27893e+06	7.48158e+06
Com_3984_pos	Aminophylline	4.72692e+07	4.26041e+07	4.40086e+07	3.59007e+07	2.68752e+07	3.46428e+07	2.75483e+07	3.02347e+07	3.71816e+07	5.83263e+07	5.77144e+07	5.6102e+07
Com_3987_pos	Sinapinic acid	7.40891e+07	3.04472e+07	2.79072e+07	5.20645e+07	5.02802e+07	4.63013e+07	6.29194e+07	5.91891e+07	4.91944e+07	3.08792e+07	4.73957e+07	2.35987e+07
Com_4090_pos	Methyl dihydrojasmonate	2.35755e+07	2.17902e+07	2.11533e+07	4.37721e+07	3.84749e+07	4.16655e+07	7.17704e+07	7.6084e+07	7.42583e+07	8.806e+07	8.52159e+07	8.76545e+07
Com_4143_pos	trans-Zeatin-riboside	3.16951e+07	3.26397e+07	2.97666e+07	9.2316e+07	9.1194e+07	9.30807e+07	3.86313e+07	3.84092e+07	3.64726e+07	8.8532e+07	7.17174e+07	7.25932e+07
Com_4148_pos	(5-L-Glutamyl)-L-amino acid	5.56279e+07	5.80773e+07	4.11252e+07	1.01411e+08	9.8627e+07	1.01574e+08	3.78521e+07	3.49051e+07	3.10103e+07	7.67407e+07	7.07375e+07	7.43086e+07
Com_4367_pos	N-{4-Methyl-3-[(methylsulfonyl)amino]phenyl}-3-thiophenecarboxamide	4.96508e+07	4.97005e+07	4.90096e+07	3.26533e+07	3.80137e+07	3.54346e+07	5.50575e+07	5.41832e+07	5.49195e+07	2.38906e+07	2.32329e+07	2.3571e+07
Com_4376_pos	N-Acetyl-L-methionine	5.64391e+07	5.5463e+07	6.73678e+07	3.47648e+07	4.37655e+07	3.90666e+07	5.369e+07	4.80123e+07	5.22417e+07	3.65799e+07	3.59737e+07	3.38166e+07
Com_4397_pos	Astilbin	4.38657e+07	6.38605e+07	3.47247e+07	4.31356e+07	6.92005e+07	3.95077e+07	4.75067e+07	7.70706e+07	4.39472e+07	7.84439e+07	8.11889e+07	8.11098e+07
Com_4440_pos	13(S)-HOTrE	2.89065e+07	3.55498e+07	3.03161e+07	9.54553e+07	9.27216e+07	8.08982e+07	6.50802e+07	6.181e+07	6.25628e+07	6.27675e+07	6.6271e+07	6.81369e+07
Com_4504_pos	L-5-Hydroxytryptophan	1.51917e+06	2.41048e+07	3.08277e+07	9.2652e+07	8.6288e+07	9.31744e+07	4.36586e+07	4.16639e+07	4.30747e+07	2.8172e+07	3.05102e+07	2.84982e+07
Com_4524_pos	D-Xylonic acid	1.29758e+07	1.02046e+07	1.10772e+07	9.37658e+07	1.36277e+07	1.46649e+07	8.97674e+06	9.99919e+06	1.1175e+07	5.51838e+06	5.42628e+06	6.06027e+06
Com_4527_pos	Methyl Eugenol	3.82793e+07	4.25422e+07	4.33649e+07	7.30051e+07	7.70817e+07	7.92818e+07	5.51518e+07	7.21307e+07	4.66007e+07	2.89875e+07	1.76357e+07	2.4402e+07
Com_4559_pos	4'-Hydroxypropiophenone	8.13038e+06	8.76415e+06	8.14827e+06	1.39381e+07	1.44593e+07	1.41107e+07	9.33571e+06	9.48788e+06	9.38184e+06	1.041e+07	1.07573e+07	9.97034e+06
Com_4696_pos	Dodecanedioic acid	5.02961e+07	3.054e+07	2.58574e+07	4.16267e+07	4.58007e+07	8.931e+07	5.85836e+07	3.19773e+07	3.36393e+07	4.95236e+07	4.82678e+07	5.56168e+07
Com_4728_pos	O-Feruloyl 4-hydroxylcoumarin	1.60015e+07	1.74029e+07	7.47335e+06	2.96806e+07	3.02869e+07	3.80413e+06	2.43533e+07	1.65074e+07	2.67079e+07	1.7285e+07	1.99768e+07	1.13887e+07
Com_4739_pos	N6-Succinyl Adenosine	7.27646e+07	7.5709e+07	6.76447e+07	9.82683e+06	1.12593e+07	1.66333e+07	3.94775e+07	3.98971e+07	3.69237e+07	6.80531e+07	7.33065e+07	6.65581e+07
Com_4901_pos	Trillin	5.46496e+06	9.86679e+06	8.79572e+06	1.35996e+07	1.18129e+07	9.92621e+06	7.24027e+07	3.25754e+07	5.91447e+07	1.12741e+06	1.16644e+06	1.07311e+06
Com_4910_pos	D-Panthotenate	1.5453e+07	1.58807e+07	1.68552e+07	8.26722e+07	8.35624e+07	3.06906e+07	6.91751e+06	7.96886e+06	7.6794e+06	697307	732362	701377
Com_4987_pos	N'-Formylkynurenine	4.65886e+07	4.52864e+07	3.44039e+07	7.6571e+07	6.24177e+07	7.13574e+07	4.12355e+07	4.23908e+07	4.12986e+07	8.76627e+06	1.31218e+07	1.29433e+07
Com_5121_pos	Columbin	3.48856e+07	2.97374e+07	3.26466e+07	5.60851e+06	3.58421e+06	1.8587e+07	2.79148e+07	4.1628e+07	2.56064e+07	1.10128e+07	1.18901e+07	6.6927e+06
Com_5143_pos	Xanthurenic acid O-hexoside	4.33623e+07	4.75538e+07	3.85902e+07	6.70284e+07	6.79275e+07	6.65706e+07	6.31711e+07	6.56907e+07	6.87443e+07	3.8839e+07	3.62316e+07	4.10346e+07
Com_5152_pos	Lysopg 18:1	4.73222e+07	4.63951e+07	4.65874e+07	6.60887e+06	1.60126e+07	1.65044e+07	6.55596e+07	6.90786e+07	6.8656e+07	1.92276e+07	2.15087e+07	2.11589e+07
Com_5209_pos	Shikimic Acid	3.47853e+07	3.35842e+07	4.34148e+07	5.11419e+07	4.90991e+07	5.21051e+07	4.09144e+07	4.76687e+07	4.83471e+07	2.61731e+07	2.31662e+07	2.99266e+07
Com_5408_pos	LPC 18:0	8.21645e+06	8.02142e+06	1.01938e+07	1.19389e+07	1.16621e+07	7.7958e+06	2.33991e+07	2.29702e+07	2.55411e+07	6.62935e+07	6.39467e+07	5.92166e+07
Com_5440_pos	Heteroclitin D	5.34817e+07	6.47623e+07	4.22586e+07	2.50351e+07	2.66697e+07	2.34351e+07	3.41e+06	1.53771e+07	7.3012e+06	2.78115e+07	3.0828e+07	2.84928e+07
Com_5538_pos	Polyphyllin VI	1.1141e+07	1.62335e+07	1.68281e+07	1.82617e+07	2.13529e+07	1.7594e+07	2.5999e+07	3.11875e+07	3.89278e+07	3.20559e+06	2.65132e+06	4.44713e+06
Com_5554_pos	Methylophiopogonanone A	1.13969e+07	1.20955e+07	1.10074e+07	5.72468e+06	7.8356e+06	6.56197e+06	4.67637e+07	5.47049e+07	5.16865e+07	5.42564e+07	3.78847e+07	6.25548e+07
Com_5678_pos	Glucosamine	7.89025e+06	6.6547e+06	7.80585e+06	1.93367e+06	1.86916e+06	1.48252e+06	1.62263e+07	1.4502e+07	1.46667e+07	1.58151e+07	1.75173e+07	1.70751e+07
Com_5747_pos	Ribulose-5-phosphate	5.02269e+07	4.50115e+07	4.24634e+07	8.07981e+06	1.0834e+07	1.58024e+07	7.23157e+06	1.35008e+07	1.41094e+07	4.60442e+07	6.09917e+07	5.74088e+07
Com_5760_pos	Calceolarioside B	3.89842e+07	3.66461e+07	4.26632e+07	2.57401e+07	3.0418e+07	2.68274e+07	4.53188e+07	3.99417e+07	4.53609e+07	4.10368e+06	3.71905e+06	3.55582e+06
Com_5770_pos	N-[(Tert-butoxy)carbonyl]-L-tryptophan	3.7873e+06	4.29157e+06	3.15765e+06	2.80241e+06	2.68311e+06	2.19396e+06	1.78012e+07	2.69296e+06	1.53123e+06	1.01671e+06	1.04255e+06	1.01725e+06
Com_5893_pos	Phellodensin F	3.67165e+07	3.49565e+07	2.76806e+07	2.69593e+07	2.87649e+07	3.70552e+06	5.73623e+07	5.9301e+07	5.49459e+07	1.51117e+07	1.57303e+07	1.01869e+07
Com_5958_pos	Sinapyl Alcohol	3.15248e+07	2.03535e+07	3.10063e+07	2.03387e+07	1.62451e+07	1.95365e+07	3.00219e+07	1.89663e+07	1.68005e+07	1.99212e+07	1.61712e+07	1.56272e+07
Com_6255_pos	Spinosin	3.09985e+07	3.18575e+07	3.25046e+07	6.41339e+07	3.71173e+07	3.59599e+07	3.04606e+07	2.63925e+07	2.99499e+07	1.38427e+07	1.56876e+07	1.41945e+07
Com_6307_pos	gamma-Glutamylleucine	3.09075e+07	3.43958e+07	3.16382e+07	4.67489e+07	5.53429e+07	5.94732e+07	3.7176e+07	4.38632e+07	3.81316e+07	2.7032e+07	2.8185e+07	2.87447e+07
Com_6370_pos	4-Methylcatechol	2.96409e+07	2.37989e+07	3.13085e+07	5.46006e+07	3.5555e+07	3.49584e+07	4.51148e+07	2.68791e+07	4.25329e+07	5.40289e+07	3.85301e+07	1.18067e+07
Com_6446_pos	Ziyuglycoside I	5.86794e+06	8.05675e+06	6.97447e+06	3.08437e+06	2.97605e+06	3.04476e+06	1.75987e+07	1.48908e+07	1.55394e+07	3.44491e+06	959450	3.33326e+06
Com_6594_pos	L-Leucyl-L-alanine Hydrate	8.21132e+06	8.97648e+06	9.49826e+06	1.31952e+07	1.37818e+07	1.28938e+07	1.14182e+07	1.17108e+07	1.18968e+07	9.21234e+06	9.38157e+06	9.54682e+06
Com_6618_pos	Swainsonine	2.69498e+07	3.053e+07	2.95801e+07	3.74626e+07	3.75486e+07	2.90192e+07	3.7027e+07	3.72163e+07	3.66417e+07	4.39852e+07	3.55366e+07	4.03077e+07
Com_6640_pos	Kavain	3.85423e+07	4.49633e+07	4.10765e+07	3.50801e+07	3.2482e+07	4.1651e+07	3.29893e+07	3.45897e+07	3.15674e+07	4.16719e+07	4.2991e+07	4.39028e+07
Com_6765_pos	Timosaponin A1	2.01012e+07	1.87071e+07	2.01712e+07	511863	8.55649e+06	6.55804e+06	4.11059e+07	4.12595e+07	4.76873e+07	4.75047e+06	4.75955e+06	4.01444e+06
Com_7050_pos	Morusin	3.17923e+07	2.99934e+07	3.2615e+07	1.5238e+07	1.53434e+07	1.69515e+07	2.84299e+07	2.95935e+07	2.99095e+07	2.61875e+07	3.08828e+07	2.82746e+07
Com_7107_pos	N-Acetylglucosamine	2.00251e+07	1.86128e+07	1.90682e+07	4.94272e+07	4.69805e+07	5.41332e+07	3.70368e+07	3.63107e+07	3.67763e+07	1.1552e+07	1.30453e+07	1.15101e+07
Com_7215_pos	Anise oil	1.37261e+07	2.5254e+07	1.23214e+07	2.09474e+07	1.21176e+07	4.40566e+07	1.7691e+07	2.43774e+07	1.71526e+07	7.31684e+06	7.21279e+06	3.14729e+06
Com_7286_pos	N-(9H-Purin-6-ylcarbamoyl)threonine	2.33395e+07	2.28924e+07	2.34131e+07	3.80767e+07	4.2633e+07	4.05115e+07	3.68102e+07	4.38472e+07	4.48776e+07	1.55544e+07	1.43948e+07	1.33065e+07
Com_7287_pos	Angelol B	2.3949e+07	2.43901e+07	2.43696e+07	3.24053e+07	3.11587e+07	3.12798e+07	1.99746e+07	1.95833e+07	2.01719e+07	3.24611e+07	3.09439e+07	3.39278e+07
Com_7383_pos	Astragalus polyphenols	2.54775e+07	2.32603e+07	2.38331e+07	5.70268e+06	4.48824e+06	5.80303e+06	1.08715e+07	9.29106e+06	8.48915e+06	3.30278e+07	3.56108e+07	4.38364e+07
Com_7524_pos	DL-m-Tyrosine	1.93766e+07	1.88092e+07	1.72862e+07	3.71059e+07	3.6613e+07	4.04265e+07	2.98604e+07	2.05648e+07	1.88016e+07	1.2916e+07	1.29213e+07	1.2657e+07
Com_7551_pos	Bornyl acetate	8.94163e+06	6.18098e+06	6.41332e+06	1.37264e+07	1.60628e+07	2.12326e+07	1.9894e+07	1.35283e+07	1.45493e+07	4.14594e+06	3.83393e+06	3.76665e+06
Com_7639_pos	Ophiopogonanone E	4.33744e+07	2.87576e+07	2.79553e+07	1.41245e+07	1.83022e+07	1.84321e+07	2.51374e+07	1.86417e+07	2.50683e+07	1.44988e+07	1.43662e+07	1.69279e+07
Com_7884_pos	Gibberellic acid	2.41698e+07	2.60144e+07	2.44458e+07	4.50275e+07	4.70433e+07	4.34254e+07	3.10582e+07	3.12299e+07	3.03901e+07	1.58816e+07	1.65053e+07	1.62091e+07
Com_8188_pos	Akebia saponin D	1.09813e+07	1.07942e+07	8.34756e+06	4.22896e+06	4.12483e+06	3.28642e+06	2.70318e+07	2.63631e+07	2.54629e+07	1.72299e+06	1.95244e+06	1.72243e+06
Com_8324_pos	Ginkgolide B	1.14555e+07	1.08241e+07	1.17952e+07	6.09338e+06	3.01341e+06	5.90636e+06	6.33102e+06	4.61411e+06	3.81341e+07	1.51923e+07	1.49675e+07	1.43671e+07
Com_8363_pos	Ferulaldehyde	2.94584e+07	2.83184e+07	2.66384e+07	2.80956e+07	2.73996e+07	3.71554e+07	7.25713e+06	2.33578e+07	2.53478e+07	2.32974e+07	2.47822e+07	2.52209e+07
Com_8730_pos	Kirenol	3.03403e+06	2.43838e+06	2.8252e+06	2.96459e+06	5.75115e+06	3.66949e+06	8.54225e+06	1.25749e+07	1.13039e+07	3.38879e+06	3.01476e+06	2.62529e+06
Com_8782_pos	Syringetin	2.07268e+07	1.65559e+07	1.84744e+07	1.7205e+07	1.69641e+07	1.85827e+07	1.30406e+07	1.38695e+07	1.37835e+07	1.51156e+07	1.48262e+07	1.36298e+07
Com_8863_pos	H-Gly-Pro-OH	2.15787e+07	2.1751e+07	2.25637e+07	1.64087e+07	1.64333e+07	1.85641e+07	3.50661e+07	3.38902e+07	3.23171e+07	1.27848e+07	1.25194e+07	1.26001e+07
Com_9092_pos	Valepotriate	7.38344e+06	8.26507e+06	7.95391e+06	1.74393e+07	1.29236e+07	3.96076e+07	1.15355e+07	1.06785e+07	1.04911e+07	5.86299e+06	3.4235e+06	1.09648e+07
Com_9187_pos	Glycyl-L-leucine	1.15622e+07	1.09681e+07	1.29491e+07	1.45506e+07	1.28553e+07	1.62259e+07	1.30976e+07	1.73844e+07	2.00286e+07	4.04286e+06	3.08248e+07	3.31519e+07
Com_9459_pos	Arctigenin-4'-O-beta-Gentiobioside	1.19259e+07	1.27347e+07	1.03163e+07	1.77726e+07	1.87904e+07	1.64822e+07	1.53231e+07	1.64529e+07	1.83848e+07	1.00598e+07	6.08964e+06	6.10655e+06
Com_9657_pos	3-Hydroxykynurenine	5.59018e+06	8.19952e+06	9.24401e+06	1.5273e+07	1.08449e+07	1.28369e+07	1.38983e+07	1.33443e+07	1.31106e+07	2.90744e+06	3.14074e+06	723963
Com_9679_pos	N-Sinapoylputrescine	1.86132e+07	2.02667e+07	1.80294e+07	3.27282e+07	3.10561e+07	2.99674e+06	2.78284e+07	4.48595e+06	2.58568e+07	2.49446e+07	2.42254e+07	2.12614e+07
Com_9823_pos	Limonin	2.74053e+07	2.45932e+07	2.32018e+07	1.81485e+07	2.05622e+07	2.06227e+07	1.95318e+07	2.65226e+07	1.93389e+07	1.50592e+07	1.21251e+07	1.21363e+07
Com_9992_pos	Cistanoside F	2.02349e+07	1.8651e+07	1.96432e+07	1.14873e+07	2.66027e+07	2.73743e+07	2.99367e+07	2.07525e+07	2.0696e+07	9.43606e+06	5.40977e+06	8.8806e+06
Com_10141_pos	Astragaloside IV	1.1974e+06	1.57336e+06	1.23094e+06	433067	331860	362799	1.41034e+07	1.44433e+07	1.23331e+07	319164	310264	309486
Com_10581_pos	Saikosaponin D	2.63782e+07	2.46364e+07	2.80611e+07	8.54235e+06	1.09474e+07	7.46857e+06	1.22513e+07	1.22779e+07	1.08537e+07	1.7525e+06	1.97039e+06	2.43082e+06
Com_10843_pos	Lactucin	1.19489e+07	1.17054e+07	1.30778e+07	2.28253e+07	2.18402e+07	2.08229e+07	2.15346e+07	2.10512e+07	2.11074e+07	7.27566e+06	8.07135e+06	8.97023e+06
Com_10906_pos	(+)-epipinoresinol-4-O-beta-D-glucoside	1.93475e+07	2.36901e+07	1.66775e+07	1.49859e+07	1.71528e+07	1.18769e+07	1.82996e+07	1.24333e+07	2.05277e+07	1.63019e+07	1.80867e+07	1.64431e+07
Com_11400_pos	Threonyl carbamoyl adenosine	2.14732e+07	1.52307e+07	2.2791e+07	2.43648e+07	2.63499e+07	2.61454e+07	2.03894e+07	2.08449e+07	2.05392e+07	1.13718e+07	1.17987e+07	1.01517e+07
Com_11458_pos	Pantetheine	1.0298e+07	9.86843e+06	1.19725e+07	8.55695e+06	8.78646e+06	1.20841e+07	1.29344e+07	1.3707e+07	1.40163e+07	6.29478e+06	6.89971e+06	5.85965e+06
Com_11585_pos	2,6-Diaminooimelic Acid	1.15027e+07	1.15349e+07	1.07053e+07	2.84354e+07	2.22117e+07	1.69569e+07	1.74639e+07	1.79272e+07	1.00462e+07	6.91687e+06	6.94172e+06	7.25729e+06
Com_11776_pos	Nodakenetin	2.40681e+07	1.91668e+07	2.0859e+07	1.44046e+07	1.28323e+07	1.14303e+07	1.50112e+07	1.59569e+07	1.26128e+07	1.4435e+07	1.56074e+07	1.45008e+07
Com_11864_pos	Corylin	5.89769e+06	5.92463e+06	5.78072e+06	9.81967e+06	1.00877e+07	9.79818e+06	9.74998e+06	8.1831e+06	8.37761e+06	6.12635e+06	5.84678e+06	5.8636e+06
Com_11940_pos	Methyl cinnamate	2.35681e+07	1.8734e+07	1.87798e+07	1.29056e+07	1.42009e+07	1.46281e+07	1.50918e+07	1.31042e+07	1.32159e+07	1.589e+07	1.63968e+07	1.47268e+07
Com_12185_pos	10-Gingerol	4.82717e+06	4.96245e+06	4.73143e+06	4.35645e+06	4.2227e+06	4.38133e+06	2.23485e+07	1.23533e+07	1.58001e+06	5.01433e+06	4.7855e+06	4.79927e+06
Com_12647_pos	Arctiin	1.1816e+07	1.04733e+07	4.47863e+06	6.2832e+06	6.28728e+06	5.87551e+06	5.38657e+06	5.74396e+06	5.74045e+06	1.03596e+07	1.04831e+07	7.58559e+06
Com_12767_pos	Sinapaldehyde glucoside	2.38161e+06	4.08467e+06	4.80561e+06	2.40618e+07	2.08232e+07	2.29247e+07	1.21526e+07	1.28615e+07	1.22064e+07	5.20694e+06	4.95348e+06	4.85097e+06
Com_12972_pos	Pseudolaric Acid B	1.18151e+07	1.10896e+07	1.19953e+07	1.51486e+07	1.51643e+07	1.48794e+07	1.73876e+07	1.61982e+07	1.67732e+07	1.86101e+07	2.01233e+07	1.72101e+07
Com_13201_pos	Hesperetin 5-O-glucoside	7.80894e+06	7.60209e+06	7.72783e+06	7.46598e+06	5.71748e+06	6.9263e+06	8.88374e+06	1.04799e+07	1.99046e+07	6.00701e+06	6.21977e+06	2.26751e+06
Com_13344_pos	Artemether	1.57348e+06	1.9553e+06	2.05395e+06	1.12997e+06	1.5967e+06	1.5469e+06	1.13586e+06	1.52766e+06	1.40521e+06	1.53528e+06	1.4969e+06	1.9449e+07
Com_13655_pos	Astragaloside I	6.66202e+06	7.90799e+06	6.95147e+06	5.21468e+06	4.50532e+06	5.51388e+06	1.89354e+07	1.84211e+07	1.78781e+07	5.95875e+06	5.72621e+06	5.00734e+06
Com_13910_pos	Jionoside A1	4.03554e+06	3.74692e+06	4.387e+06	2.66272e+06	2.69864e+06	2.7969e+06	2.24911e+06	2.32987e+06	2.22098e+06	1.55579e+06	1.58704e+06	1.88787e+06
Com_14090_pos	O-Phospho-L-serine	9.60277e+06	1.09576e+07	1.18255e+07	7.16284e+06	6.46976e+06	7.1406e+06	1.37652e+07	1.77972e+07	1.56445e+07	4.62453e+06	6.40776e+06	5.78106e+06
Com_14355_pos	3-methyl-5-oxo-5-(4-toluidino)pentanoic acid	9.11148e+06	9.42722e+06	9.00886e+06	1.79899e+07	2.01983e+07	1.96558e+07	1.18821e+07	1.1508e+07	1.10701e+07	3.99669e+06	4.3548e+06	4.59881e+06
Com_14579_pos	9-Hydroxy-(10E,12Z,15Z)-Octadecatrienoic Acid	4.04916e+06	3.77372e+06	3.60575e+06	1.25664e+07	1.42457e+07	1.52701e+07	1.34936e+07	1.42796e+07	1.32339e+07	1.86781e+06	2.65918e+06	2.34089e+06
Com_14585_pos	Nortanshinone	1.067e+07	1.07801e+07	1.31586e+07	1.29131e+07	1.33855e+07	1.13863e+07	7.32814e+06	6.02919e+06	5.90152e+06	2.76386e+06	3.71553e+06	2.0365e+06
Com_15500_pos	5-O-Caffeoylshikimic acid	5.82262e+06	8.02613e+06	5.41937e+06	1.77086e+07	1.78834e+07	1.75767e+07	1.4407e+07	9.51801e+06	1.43411e+07	1.69368e+06	2.02145e+06	2.04052e+06
Com_15525_pos	Fraxinellone	5.40238e+06	6.53742e+06	1.56843e+07	1.61813e+06	2.23401e+06	1.83358e+06	1.69698e+06	3.26513e+06	1.94864e+06	2.30437e+06	2.70178e+06	2.81861e+06
Com_15630_pos	Lithospermic acid	3.58065e+06	4.08044e+06	3.74723e+06	9.13407e+06	9.31547e+06	1.0029e+07	6.117e+06	6.15692e+06	5.9793e+06	4.50817e+06	4.55814e+06	3.64723e+06
Com_15945_pos	Salvianolic acid D	8.10206e+06	8.48626e+06	7.95599e+06	7.92896e+06	1.11746e+07	6.16843e+06	8.88508e+06	9.59767e+06	9.12137e+06	1.45168e+07	1.33102e+07	1.46906e+07
Com_16180_pos	Isosakuranin	9.10351e+06	9.21475e+06	8.45001e+06	8.266e+06	6.8428e+06	7.04154e+06	8.22358e+06	8.5892e+06	9.25861e+06	1.46566e+07	1.33998e+07	1.3577e+07
Com_16372_pos	Pogostone	4.0714e+06	4.50039e+06	4.17077e+06	6.48388e+06	6.14669e+06	6.5841e+06	5.44061e+06	5.81926e+06	5.44951e+06	851910	2.41547e+06	2.7493e+06
Com_16429_pos	DIMBOA glucoside	1.11188e+07	1.01116e+07	1.1114e+07	1.15942e+07	1.14646e+07	1.07167e+07	1.40372e+07	1.34888e+07	1.19205e+07	7.73964e+06	8.75293e+06	8.37038e+06
Com_16614_pos	Pectolinarin	798657	786513	790039	1.48956e+07	1.59225e+07	1.2912e+07	4.7043e+06	6.20648e+06	4.70216e+06	651004	658471	678622
Com_16684_pos	H-Trp-NH2.HCl	1.10192e+06	1.41347e+06	1.68399e+06	475206	922644	1.20487e+06	1.21627e+06	1.4535e+06	2.11762e+06	626128	614043	639278
Com_16995_pos	N-Acetyl-L-Tyrosine	9.57254e+06	5.56355e+06	5.34737e+06	8.52298e+06	8.32932e+06	1.54929e+07	7.19838e+06	9.31014e+06	8.09429e+06	3.41995e+06	4.40635e+06	4.27675e+06
Com_17038_pos	Aucubin	9.22556e+06	9.30178e+06	9.14456e+06	1.55694e+07	9.72148e+06	1.08304e+07	2.22534e+06	7.48201e+06	6.89242e+06	8.27564e+06	8.27146e+06	8.3401e+06
Com_17348_pos	Jujuboside B	3.00902e+06	3.03051e+06	2.85034e+06	2.86328e+06	2.69669e+06	2.84637e+06	1.1969e+07	1.06519e+07	6.14236e+06	2.78256e+06	3.13803e+06	2.72077e+06
Com_17393_pos	N-lactoyl-phenylalanine	4.66173e+06	4.09771e+06	4.43754e+06	6.86051e+06	6.96472e+06	5.95284e+06	5.89485e+06	5.95114e+06	6.3609e+06	965108	1.17243e+06	693737
Com_17417_pos	N-Acetyl-Asp-Glu	3.37109e+06	782584	2.9207e+06	4.46637e+06	7.77315e+06	4.10969e+06	6.57955e+06	554113	7.50587e+06	2.11742e+06	1.70284e+06	1.97915e+06
Com_17429_pos	Bergenin	1.25906e+06	902025	1.43706e+06	1.49497e+07	1.42707e+07	1.29713e+07	9.17316e+06	7.22142e+06	7.81753e+06	2.53838e+06	2.75716e+06	2.58461e+06
Com_17487_pos	Aloesin	9.15873e+06	8.4921e+06	8.66447e+06	7.37535e+06	7.69426e+06	1.72407e+06	6.10514e+06	6.70535e+06	6.28182e+06	7.89345e+06	6.62192e+06	1.25328e+07
Com_17663_pos	Oleic Acid	6.40987e+06	6.8232e+06	1.26131e+07	5.58157e+06	6.36322e+06	5.65929e+06	7.33724e+06	7.27493e+06	6.75083e+06	6.8372e+06	5.95728e+06	6.00532e+06
Com_17878_pos	Nobiletin	5.3068e+06	1.24609e+06	1.28045e+06	2.09226e+06	1.07807e+07	4.23249e+06	1.53266e+06	1.79598e+06	1.54745e+06	2.14446e+06	2.07803e+06	2.16995e+06
Com_18131_pos	Leu-Pro	3.18051e+06	3.87228e+06	3.59631e+06	7.05937e+06	6.38956e+06	6.39818e+06	4.60735e+06	4.93962e+06	5.28521e+06	3.22946e+06	2.31211e+06	2.89081e+06
Com_18249_pos	4-Hydroxymephenytoin	4.3174e+06	4.79605e+06	4.8447e+06	1.38515e+07	1.28185e+07	1.09016e+07	9.5838e+06	1.13656e+07	1.08145e+07	3.10804e+06	2.80367e+06	3.10908e+06
Com_18569_pos	Santacruzamate A	9.58575e+06	1.02377e+07	1.12667e+07	6.79162e+06	6.81551e+06	6.96664e+06	9.85146e+06	1.03755e+07	8.73429e+06	5.58391e+06	8.23475e+06	5.34669e+06
Com_18675_pos	di-C,C-pentosyl-apigenin	3.45756e+06	4.67227e+06	3.26366e+06	1.03037e+07	1.06376e+07	9.24756e+06	1.12897e+07	8.62974e+06	5.36518e+06	990437	795409	709510
Com_18867_pos	5-Phenyl-2,4-pentadienoic acid	8.79046e+06	8.91972e+06	9.12094e+06	6.48676e+06	5.74384e+06	6.54094e+06	7.52358e+06	6.69899e+06	7.0741e+06	5.54258e+06	7.35091e+06	5.70608e+06
Com_18982_pos	LPE 18:0	660923	658806	882169	2.086e+06	2.06342e+06	2.02149e+06	6.11789e+06	5.98879e+06	5.74703e+06	1.10252e+07	1.10371e+07	1.03422e+07
Com_19585_pos	Glycyrrhizin	2.98126e+06	3.6242e+06	757342	3.79521e+06	3.33091e+06	3.59474e+06	9.93802e+06	1.0503e+07	7.1335e+06	4.07885e+06	4.0759e+06	3.27172e+06
Com_20019_pos	3-Hydroxyhippuric Acid	5.6697e+06	4.38237e+06	3.80162e+06	4.88089e+06	1.35559e+06	4.61702e+06	9.91621e+06	4.68331e+06	5.99491e+06	2.57329e+06	1.42156e+06	3.33351e+06
Com_20071_pos	Asp-phe	7.30814e+06	7.00566e+06	7.30783e+06	9.08553e+06	8.15289e+06	9.43027e+06	9.157e+06	8.48796e+06	9.23937e+06	6.30064e+06	6.18448e+06	6.69621e+06
Com_20729_pos	N7-Methylguanosine	4.90693e+06	5.63558e+06	2.44183e+06	4.75361e+06	1.06901e+07	5.52686e+06	5.78722e+06	5.06984e+06	6.24753e+06	2.77479e+06	1.87706e+06	3.05243e+06
Com_22241_pos	Dipsacoside B	1.13374e+06	1.09327e+06	1.1226e+06	3.89928e+06	4.29878e+06	4.70333e+06	6.89879e+06	7.86757e+06	8.02889e+06	1.12884e+06	1.03623e+06	1.07418e+06
Com_22317_pos	Tyrosylalanine	6.32719e+06	5.28926e+06	4.79823e+06	7.93045e+06	8.26893e+06	7.71129e+06	6.15087e+06	5.40236e+06	5.75464e+06	4.91282e+06	5.40065e+06	5.30387e+06
Com_22352_pos	Verbascoside	3.69079e+06	3.66401e+06	3.43898e+06	2.33544e+06	2.35303e+06	1.83378e+06	2.46478e+06	2.90067e+06	1.38199e+06	2.13851e+06	2.54001e+06	1.96665e+06
Com_22365_pos	Lysope 16:0	293301	216453	211994	691733	387400	626026	1.77101e+06	1.67407e+06	1.69063e+06	7.50517e+06	7.99209e+06	7.04311e+06
Com_22465_pos	4-p-Coumaroylquinic acid	364631	358200	356243	6.26799e+06	5.1931e+06	5.80028e+06	4.08798e+06	4.15527e+06	4.09174e+06	252668	265056	250300
Com_22894_pos	Tetrahydropalmatine	650752	1.52896e+06	1.63772e+06	5.30075e+06	5.5683e+06	7.49661e+06	6.56893e+06	4.86053e+06	7.57186e+06	4.32549e+06	4.46055e+06	4.32243e+06
Com_23307_pos	5-Ethyl-2'-deoxyuridine	454183	484406	481957	1.93519e+06	2.74506e+06	3.01234e+06	2.4482e+06	1.24304e+06	1.66638e+06	2.02961e+06	2.02989e+06	2.18328e+06
Com_24068_pos	tZROG	2.96924e+06	2.64533e+06	2.01451e+06	4.60399e+06	4.88537e+06	7.95917e+06	4.92784e+06	4.39109e+06	4.72813e+06	1.23988e+06	907008	934765
Com_24156_pos	Tanshinlactone	3.5702e+06	3.60477e+06	3.62554e+06	7.96135e+06	5.7432e+06	4.10896e+06	3.51772e+06	3.06362e+06	2.98576e+06	3.52818e+06	3.60278e+06	3.52289e+06
Com_24542_pos	8-Hydroxyguanosine	2.89162e+06	2.73908e+06	2.57543e+06	7.6383e+06	5.92429e+06	6.09019e+06	5.52824e+06	5.15523e+06	6.52503e+06	629458	916752	758513
Com_25303_pos	Isomucronulatol-7-O-glucoside	2.198e+06	2.41022e+06	1.03245e+06	3.2286e+06	2.06741e+06	3.14544e+06	2.36682e+06	2.45419e+06	2.63514e+06	3.36478e+06	3.57444e+06	3.24034e+06
Com_25723_pos	(-)-3-(3,4-Dihydroxyphenyl)-2-methylalanine	1.54159e+06	815218	865576	2.00249e+06	1.76856e+06	1.04967e+06	1.49941e+06	1.34194e+06	916374	804809	1.04717e+06	657478
Com_26976_pos	LPC 16:0	2.02505e+06	2.02347e+06	1.80005e+06	751820	635378	590186	3.39515e+06	3.66442e+06	3.3659e+06	5.31106e+06	3.94619e+06	3.63983e+06
Com_27457_pos	pteroside A	1.63552e+06	1.72631e+06	1.76042e+06	3.98938e+06	5.052e+06	4.41837e+06	2.40402e+06	2.31812e+06	2.28901e+06	1.56638e+06	1.7071e+06	1.51314e+06
Com_31876_pos	6-Paradol	1.38605e+06	1.27694e+06	1.28132e+06	2.48517e+06	2.3043e+06	1.42412e+06	1.17387e+06	1.67371e+06	1.51709e+06	1.30848e+06	1.26842e+06	1.18064e+06
Com_34986_pos	Lysopc 14:0	1.13104e+06	1.49715e+06	836339	1.76191e+06	1.60441e+06	2.03231e+06	793085	1.45558e+06	768086	2.38513e+06	2.1562e+06	2.44852e+06
Com_35334_pos	Anthraquinone-2-carboxylic Acid	458787	513040	454738	1.5894e+06	1.97511e+06	1.87708e+06	1.33331e+06	1.05827e+06	1.13731e+06	336638	336102	330255
Com_37054_pos	4',7-Dimethoxyisoflavone	854146	1.05184e+06	845309	659449	977322	1.36601e+06	917253	959960	1.56089e+06	744808	476180	933672

## Sheet: S  vs CK 
MapID	MapTitle	Pvalue	x	y	n	N	EnrichDirect	MetaIDs	kegg_cpd_id
map00902	Monoterpenoid biosynthesis	0.0275226	5	7	108	360	Over	Geniposidic acid; Perillyl alcohol; Geraniol; Loganic acid; (-)-alpha-Pinene	cpd:C11673,cpd:C02452,cpd:C01500,cpd:C01512,cpd:C06308
map00944	Flavone and flavonol biosynthesis	0.0348758	8	14	108	360	Over	Isovitexin; Luteolin; Trifolin; Quercetin; Quercetin 3-O-sophoroside; Laricitrin; Vitexin; Quercetin-3β-D-glucoside	cpd:C01714,cpd:C01514,cpd:C12626,cpd:C00389,cpd:C12667,cpd:C12633,cpd:C01460,cpd:C05623
map02010	ABC transporters	0.100191	12	26	108	360	Over	Methyl-beta-galactopyranoside; Xylitol; 2-Aminoethylphosphonate; Spermidine; D-Ribose; Choline bitartrate; D-(+)-Octopine; Biotin; L-Ornithine; L-Threonine; D-(-)-Ribose; Lactose	cpd:C03619,cpd:C00379,cpd:C03557,cpd:C00315,cpd:C00121,cpd:C00919,cpd:C04137,cpd:C00120,cpd:C00077,cpd:C00188,cpd:C00121,cpd:C00243
map00640	Propanoate metabolism	0.215295	2	3	108	360	Over	Methylmalonic acid; 2-Hydroxybutyric acid	cpd:C02170,cpd:C05984
map00780	Biotin metabolism	0.215295	2	3	108	360	Over	Desthiobiotin; Biotin	cpd:C01909,cpd:C00120
map00330	Arginine and proline metabolism	0.247526	4	8	108	360	Over	Spermidine; D-(+)-Octopine; N-Acetylputrescine; L-Ornithine	cpd:C00315,cpd:C04137,cpd:C02714,cpd:C00077
map00480	Glutathione metabolism	0.247526	4	8	108	360	Over	Vitamin C; Spermidine; L-Ornithine; (5-L-Glutamyl)-L-amino acid	cpd:C00072,cpd:C00315,cpd:C00077,cpd:C03740
map00100	Steroid biosynthesis	0.3	1	1	108	360	Over	Stigmasterol	cpd:C05442
map00402	Benzoxazinoid biosynthesis	0.3	1	1	108	360	Over	Indole	cpd:C00463
map00472	D-Arginine and D-ornithine metabolism	0.3	1	1	108	360	Over	L-Ornithine	cpd:C00077
map00220	Arginine biosynthesis	0.316443	5	11	108	360	Over	L-(+)-Citrulline; L-Citrulline; L-Ornithine; Fumaric acid; L-Argininosuccinate	cpd:C00327,cpd:C00327,cpd:C00077,cpd:C00122,cpd:C03406
map00950	Isoquinoline alkaloid biosynthesis	0.494847	4	10	108	360	Over	Tetrahydropalmatine; Corydaline; Sanguinarine chloride; p-Coumaric Acid	cpd:C02890,cpd:C15530,cpd:C06162,cpd:C00811
map00071	Fatty acid degradation	0.510585	1	2	108	360	Over	Glutaric Acid	cpd:C00489
map00670	One carbon pool by folate	0.510585	1	2	108	360	Over	Folinic acid	cpd:C03479
map00909	Sesquiterpenoid and triterpenoid biosynthesis	0.510585	1	2	108	360	Over	beta-Caryophyllene	cpd:C09629
map00860	Porphyrin and chlorophyll metabolism	0.638416	2	5	108	360	Over	Protoporphyrin IX; L-Threonine	cpd:C02191,cpd:C00188
map00230	Purine metabolism	0.680701	7	19	108	360	Over	Adenosine 3'5'-cyclic monophosphate; GMP; Inosine diphosphate; Guanosine; Guanine; 5'-Adenylic acid; 2'-Deoxyinosine	cpd:C00575,cpd:C00144,cpd:C00104,cpd:C00387,cpd:C00242,cpd:C00020,cpd:C05512
map00410	beta-Alanine metabolism	0.700826	3	8	108	360	Over	Quinolinic acid; Spermidine; Malonic acid	cpd:C03722,cpd:C00315,cpd:C00383
map00380	Tryptophan metabolism	0.766579	5	14	108	360	Over	Indole; Xanthurenic acid; Serotonin; Quinolinic acid; Melatonin	cpd:C00463,cpd:C02470,cpd:C00780,cpd:C03722,cpd:C01598
map00240	Pyrimidine metabolism	0.801777	7	20	108	360	Over	Methylmalonic acid; Uridine 5'-monophosphate; Orotidine; Deoxycytidine; Malonic acid; CDP; Cytidine-5'-monophosphate	cpd:C02170,cpd:C00105,cpd:C01103,cpd:C00881,cpd:C00383,cpd:C00112,cpd:C00055
map00940	Phenylpropanoid biosynthesis	0.921818	7	21	108	360	Over	Chlorogenic acid; Spermidine; Eleutheroside B; Methyl Eugenol; trans-Cinnamic acid; p-Coumaric Acid; Caffeic acid	cpd:C00852,cpd:C00315,cpd:C01533,cpd:C10454,cpd:C00423,cpd:C00811,cpd:C01197
map00941	Flavonoid biosynthesis	1	7	23	108	360	Over	Chlorogenic acid; Luteolin; Galangin; Quercetin; (-)-Epigallocatechin; Eriodictyol; Vitexin	cpd:C00852,cpd:C01514,cpd:C10044,cpd:C00389,cpd:C12136,cpd:C05631,cpd:C01460
map00010	Glycolysis / Gluconeogenesis	1	1	3	108	360	Over	Arbutin	cpd:C06186
map00280	Valine, leucine and isoleucine degradation	1	1	3	108	360	Over	Methylmalonic acid	cpd:C02170
map00440	Phosphonate and phosphinate metabolism	1	1	3	108	360	Over	2-Aminoethylphosphonate	cpd:C03557
map00500	Starch and sucrose metabolism	1	1	3	108	360	Over	Trehalose 6-phosphate	cpd:C00689
map00592	alpha-Linolenic acid metabolism	1	1	3	108	360	Over	13(S)-HOTrE	cpd:C16316
map00620	Pyruvate metabolism	1	1	3	108	360	Over	Fumaric acid	cpd:C00122
map00904	Diterpenoid biosynthesis	1	1	3	108	360	Over	Gibberellic acid	cpd:C01699
map00908	Zeatin biosynthesis	1	2	6	108	360	Over	5'-Adenylic acid; Zeatin-7-N-glucoside	cpd:C00020,cpd:C16443

## Sheet: S+GB+6h  vs S
MapID	MapTitle	Pvalue	x	y	n	N	EnrichDirect	MetaIDs	kegg_cpd_id
map00590	Arachidonic acid metabolism	9.58721e-05	6	6	79	360	Over	20-Hydroxy-(5Z,8Z,11Z,14Z)-eicosatetraenoic acid; 11-Dehydro thromboxane B2; Prostaglandin H2; 16(R)-HETE; 2,3-Dinor-8-epi-prostaglandin F2α; Arachidonic acid	cpd:C14748,cpd:C05964,cpd:C00427,cpd:C14778,cpd:C14794,cpd:C00219
map00591	Linoleic acid metabolism	0.0022802	5	6	79	360	Over	8Z,11Z,14Z-Eicosatrienoic acid; 13-HPODE; (+/-)12(13)-DiHOME; Linoleic acid; Arachidonic acid	cpd:C03242,cpd:C04717,cpd:C14829,cpd:C01595,cpd:C00219
map01040	Biosynthesis of unsaturated fatty acids	0.0092742	6	10	79	360	Over	Palmitic Acid; 8Z,11Z,14Z-Eicosatrienoic acid; Eicosapentaenoic acid; Erucic acid; Linoleic acid; Arachidonic acid	cpd:C00249,cpd:C03242,cpd:C06428,cpd:C08316,cpd:C01595,cpd:C00219
map00640	Propanoate metabolism	0.122526	2	3	79	360	Over	Methylmalonic acid; 2-Hydroxybutyric acid	cpd:C02170,cpd:C05984
map00780	Biotin metabolism	0.122526	2	3	79	360	Over	Desthiobiotin; Biotin	cpd:C01909,cpd:C00120
map00564	Glycerophospholipid metabolism	0.146115	5	12	79	360	Over	LPC 16:0; LPC 18:2; LPC 18:1; LPC 18:3; PI 32:6	cpd:C04230,cpd:C04230,cpd:C04230,cpd:C04230,cpd:C01194
map00073	Cutin, suberine and wax biosynthesis	0.210582	2	4	79	360	Over	Palmitic Acid; 16-Hydroxyhexadecanoic acid	cpd:C00249,cpd:C18218
map04075	Plant hormone signal transduction	0.210582	2	4	79	360	Over	Jasmonic acid; Trans-Zeatin	cpd:C08491,cpd:C00371
map00062	Fatty acid elongation	0.219444	1	1	79	360	Over	Palmitic Acid	cpd:C00249
map00563	Glycosylphosphatidylinositol (GPI)-anchor biosynthesis	0.219444	1	1	79	360	Over	PI 32:6	cpd:C01194
map01212	Fatty acid metabolism	0.219444	1	1	79	360	Over	Palmitic Acid	cpd:C00249
map04136	Autophagy - other	0.219444	1	1	79	360	Over	PI 32:6	cpd:C01194
map00071	Fatty acid degradation	0.39121	1	2	79	360	Over	Palmitic Acid	cpd:C00249
map00562	Inositol phosphate metabolism	0.39121	1	2	79	360	Over	PI 32:6	cpd:C01194
map00900	Terpenoid backbone biosynthesis	0.39121	1	2	79	360	Over	Mevalonic acid	cpd:C00418
map00909	Sesquiterpenoid and triterpenoid biosynthesis	0.39121	1	2	79	360	Over	beta-Caryophyllene	cpd:C09629
map04070	Phosphatidylinositol signaling system	0.39121	1	2	79	360	Over	PI 32:6	cpd:C01194
map00941	Flavonoid biosynthesis	0.449351	7	23	79	360	Over	Chlorogenic acid; Naringenin; (+)-Catechin; Galangin; Naringenin chalcone; Isoliquiritigenin; Kaempferol	cpd:C00852,cpd:C00509,cpd:C06562,cpd:C10044,cpd:C06561,cpd:C08650,cpd:C05903
map00760	Nicotinate and nicotinamide metabolism	0.462297	3	10	79	360	Over	beta-Nicotinamide Mononucleotide; Nicotinamide; Fumaric acid	cpd:C00455,cpd:C00153,cpd:C00122
map00280	Valine, leucine and isoleucine degradation	0.525552	1	3	79	360	Over	Methylmalonic acid	cpd:C02170
map00440	Phosphonate and phosphinate metabolism	0.525552	1	3	79	360	Over	Bialaphos	cpd:C06457
map00592	alpha-Linolenic acid metabolism	0.525552	1	3	79	360	Over	Jasmonic acid	cpd:C08491
map00620	Pyruvate metabolism	0.525552	1	3	79	360	Over	Fumaric acid	cpd:C00122
map00740	Riboflavin metabolism	0.525552	1	3	79	360	Over	Riboflavin	cpd:C00255
map00230	Purine metabolism	0.579245	5	19	79	360	Over	Adenosine 3'5'-cyclic monophosphate; Inosine diphosphate; Uric acid; 5'-Adenylic acid; 2'-Deoxyinosine	cpd:C00575,cpd:C00104,cpd:C00366,cpd:C00020,cpd:C05512
map00908	Zeatin biosynthesis	0.616165	2	6	79	360	Over	Trans-Zeatin; 5'-Adenylic acid	cpd:C00371,cpd:C00020
map00330	Arginine and proline metabolism	0.689152	2	8	79	360	Over	4-Guanidinobutyric acid; L-Hydroxyproline	cpd:C01035,cpd:C01157
map00410	beta-Alanine metabolism	0.689152	2	8	79	360	Over	Malonic acid; D-Panthotenate	cpd:C00383,cpd:C00864
map00480	Glutathione metabolism	0.689152	2	8	79	360	Over	Dehydroascorbic acid; (5-L-Glutamyl)-L-amino acid	cpd:C05422,cpd:C03740
map00270	Cysteine and methionine metabolism	1	2	9	79	360	Over	O-Phospho-L-serine; Methionine sulfoxide	cpd:C01005,cpd:C02989
map00960	Tropane, piperidine and pyridine alkaloid biosynthesis	1	2	9	79	360	Over	3-Phenyllactic acid; Pipecolic acid	cpd:C01479,cpd:C00408
map00061	Fatty acid biosynthesis	1	1	4	79	360	Over	Palmitic Acid	cpd:C00249
map00190	Oxidative phosphorylation	1	1	4	79	360	Over	Fumaric acid	cpd:C00122
map00600	Sphingolipid metabolism	1	1	4	79	360	Over	2-Amino-1,3,4-octadecanetriol	cpd:C12144
map00901	Indole alkaloid biosynthesis	1	1	4	79	360	Over	Catharanthine	cpd:C09107

## Sheet: S+GB+24h  vs S
MapID	MapTitle	Pvalue	x	y	n	N	EnrichDirect	MetaIDs	kegg_cpd_id
map00902	Monoterpenoid biosynthesis	0.0141142	6	7	138	360	Over	Geniposidic acid; Carvone; Perillyl alcohol; Geraniol; Loganic acid; (-)-alpha-Pinene	cpd:C11673,cpd:C11383,cpd:C02452,cpd:C01500,cpd:C01512,cpd:C06308
map00500	Starch and sucrose metabolism	0.0555723	3	3	138	360	Over	Trehalose 6-phosphate; Sucrose; α,α-Trehalose	cpd:C00689,cpd:C00089,cpd:C01083
map02010	ABC transporters	0.057639	15	26	138	360	Over	Methyl-beta-galactopyranoside; 2-Aminoethylphosphonate; Spermidine; D-Ribose; D-(+)-Octopine; Sucrose; Biotin; L-Threonine; α,α-Trehalose; D-(-)-Ribose; Lactose; D-Raffinose; Betaine; Norfloxacin; Vitamin B1	cpd:C03619,cpd:C03557,cpd:C00315,cpd:C00121,cpd:C04137,cpd:C00089,cpd:C00120,cpd:C00188,cpd:C01083,cpd:C00121,cpd:C00243,cpd:C00492,cpd:C00719,cpd:C06687,cpd:C00378
map00130	Ubiquinone and other terpenoid-quinone biosynthesis	0.11165	5	7	138	360	Over	L-Tyrosine; Shikonin; trans-Cinnamic acid; p-Coumaric Acid; Coenzyme Q2	cpd:C00082,cpd:C17412,cpd:C00423,cpd:C00811,cpd:C00399
map00350	Tyrosine metabolism	0.113395	7	11	138	360	Over	L-Tyrosine; Rosmarinic acid; L-Dopa; Tyramine; Tyrosol; Salidroside; p-Coumaric Acid	cpd:C00082,cpd:C01850,cpd:C00355,cpd:C00483,cpd:C06044,cpd:C06046,cpd:C00811
map04122	Sulfur relay system	0.146286	2	2	138	360	Over	L-cysteine; Vitamin B1	cpd:C00097,cpd:C00378
map00261	Monobactam biosynthesis	0.159245	3	4	138	360	Over	L-Tyrosine; L-Threonine; L-Aspartic acid	cpd:C00082,cpd:C00188,cpd:C00049
map00460	Cyanoamino acid metabolism	0.208582	4	6	138	360	Over	L-Tyrosine; L-Asparagine; L-Aspartic acid; L-cysteine	cpd:C00082,cpd:C00152,cpd:C00049,cpd:C00097
map00380	Tryptophan metabolism	0.231629	8	14	138	360	Over	2-Oxoadipic acid; Indole; Xanthurenic acid; Serotonin; 3-Indoleacetonitrile; Melatonin; Indole-3-acetamide; Kynurenic acid	cpd:C00322,cpd:C00463,cpd:C02470,cpd:C00780,cpd:C02938,cpd:C01598,cpd:C02693,cpd:C01717
map00944	Flavone and flavonol biosynthesis	0.231629	8	14	138	360	Over	Isovitexin; Luteolin; Trifolin; Quercetin; Quercetin 3-O-sophoroside; Myricetin; Vitexin; Quercetin-3β-D-glucoside	cpd:C01714,cpd:C01514,cpd:C12626,cpd:C00389,cpd:C12667,cpd:C10107,cpd:C01460,cpd:C05623
map00330	Arginine and proline metabolism	0.268455	5	8	138	360	Over	4-Guanidinobutyric acid; Spermidine; D-(+)-Octopine; N-Acetylputrescine; L-Hydroxyproline	cpd:C01035,cpd:C00315,cpd:C04137,cpd:C02714,cpd:C01157
map00052	Galactose metabolism	0.312489	5	9	138	360	Over	N-Acetyl-D-galactosamine; Sucrose; Dulcitol; Lactose; D-Raffinose	cpd:C01132,cpd:C00089,cpd:C01697,cpd:C00243,cpd:C00492
map00400	Phenylalanine, tyrosine and tryptophan biosynthesis	0.346399	6	11	138	360	Over	L-Tyrosine; Indole; Protocatechuic acid; D-(-)-Quinic acid; Shikimic Acid; 3-Hydroxybenzoic acid	cpd:C00082,cpd:C00463,cpd:C00230,cpd:C00296,cpd:C00493,cpd:C00587
map00402	Benzoxazinoid biosynthesis	0.383333	1	1	138	360	Over	Indole	cpd:C00463
map00310	Lysine degradation	0.435277	4	7	138	360	Over	2-Oxoadipic acid; N6,N6,N6-Trimethyl-L-lysine; Glutaric Acid; Pipecolic acid	cpd:C00322,cpd:C03793,cpd:C00489,cpd:C00408
map00770	Pantothenate and CoA biosynthesis	0.435277	4	7	138	360	Over	D-Panthotenate; L-Aspartic acid; L-cysteine; D-Panthenol	cpd:C00864,cpd:C00049,cpd:C00097,cpd:C05944
map00941	Flavonoid biosynthesis	0.455574	11	23	138	360	Over	Chlorogenic acid; Luteolin; Galangin; 5-O-Caffeoylshikimic acid; Quercetin; Myricetin; Xanthohumol; Eriodictyol; Dihydromyricetin; Hesperetin; Vitexin	cpd:C00852,cpd:C01514,cpd:C10044,cpd:C10434,cpd:C00389,cpd:C10107,cpd:C16417,cpd:C05631,cpd:C02906,cpd:C01709,cpd:C01460
map00410	beta-Alanine metabolism	0.488636	4	8	138	360	Over	Spermidine; Malonic acid; D-Panthotenate; L-Aspartic acid	cpd:C00315,cpd:C00383,cpd:C00864,cpd:C00049
map00480	Glutathione metabolism	0.488636	4	8	138	360	Over	Dehydroascorbic acid; Vitamin C; Spermidine; L-cysteine	cpd:C05422,cpd:C00072,cpd:C00315,cpd:C00097
map00940	Phenylpropanoid biosynthesis	0.502443	10	21	138	360	Over	Chlorogenic acid; L-Tyrosine; 5-O-Caffeoylshikimic acid; Spermidine; Eleutheroside B; Methyl Eugenol; trans-Cinnamic acid; p-Coumaric Acid; Caffeic acid; Scopoletin	cpd:C00852,cpd:C00082,cpd:C10434,cpd:C00315,cpd:C01533,cpd:C10454,cpd:C00423,cpd:C00811,cpd:C01197,cpd:C01752
map00230	Purine metabolism	0.555279	9	19	138	360	Over	Allantoic acid; Guanosine-3',5'-cyclic monophosphate; Inosine diphosphate; Xanthosine; Guanine; Uric acid; 2'-Deoxyinosine; Adenine; 2'-Deoxyadenosine	cpd:C00499,cpd:C00942,cpd:C00104,cpd:C01762,cpd:C00242,cpd:C00366,cpd:C05512,cpd:C00147,cpd:C00559
map00906	Carotenoid biosynthesis	0.560999	2	3	138	360	Over	Abscisic acid glucose ester; Canthaxanthin	cpd:C15970,cpd:C08583
map00965	Betalain biosynthesis	0.560999	2	3	138	360	Over	L-Tyrosine; L-Dopa	cpd:C00082,cpd:C00355
map00730	Thiamine metabolism	0.678873	3	6	138	360	Over	L-Tyrosine; L-cysteine; Vitamin B1	cpd:C00082,cpd:C00097,cpd:C00378
map00270	Cysteine and methionine metabolism	0.736974	4	9	138	360	Over	S-ribosyl-L-homocysteine; L-Aspartic acid; Methionine sulfoxide; L-cysteine	cpd:C03539,cpd:C00049,cpd:C02989,cpd:C00097
map00970	Aminoacyl-tRNA biosynthesis	0.773353	5	12	138	360	Over	L-Tyrosine; L-Asparagine; L-Threonine; L-Aspartic acid; L-cysteine	cpd:C00082,cpd:C00152,cpd:C00188,cpd:C00049,cpd:C00097
map00071	Fatty acid degradation	1	1	2	138	360	Over	Glutaric Acid	cpd:C00489
map00232	Caffeine metabolism	1	2	5	138	360	Over	Xanthosine; Caffeine	cpd:C01762,cpd:C07481
map00670	One carbon pool by folate	1	1	2	138	360	Over	Folinic acid	cpd:C03479
map00710	Carbon fixation in photosynthetic organisms	1	3	7	138	360	Over	L-Aspartic acid; D-Sedoheptulose 7-phosphate; D-Sedoheputulose 7-phosphate	cpd:C00049,cpd:C05382,cpd:C05382
map00750	Vitamin B6 metabolism	1	2	5	138	360	Over	Pyridoxal; 4-Pyridoxate	cpd:C00250,cpd:C00847
map00860	Porphyrin and chlorophyll metabolism	1	2	5	138	360	Over	Protoporphyrin IX; L-Threonine	cpd:C02191,cpd:C00188
map00909	Sesquiterpenoid and triterpenoid biosynthesis	1	1	2	138	360	Over	Gossypol	cpd:C07667
map00920	Sulfur metabolism	1	1	2	138	360	Over	L-cysteine	cpd:C00097
map00950	Isoquinoline alkaloid biosynthesis	1	4	10	138	360	Over	L-Tyrosine; L-Dopa; Tyramine; p-Coumaric Acid	cpd:C00082,cpd:C00355,cpd:C00483,cpd:C00811
map01502	Vancomycin resistance	1	1	2	138	360	Over	UDP-N-acetylglucosamine	cpd:C00043
